# Supplementary material for: A differential network analysis approach for lineage specifier prediction in stem cell subpopulations
Source: NPJ Syst Biol Appl. 2015 Nov 12;1:15012–. doi: 10.1038/npjsba.2015.12 (PMC5516870; doi:10.1038/npjsba.2015.12)
Supplement: Supplementary Tables S1-S6 [file npjsba201512-s1.zip]

Archive with 6 entries (6 files):
- 1.TableS1-S6/Table S1.xls
- 1.TableS1-S6/Table S2.xls
- 1.TableS1-S6/Table S3.xls
- 1.TableS1-S6/Table S4.xls
- 1.TableS1-S6/Table S5.xls
- 1.TableS1-S6/Table S6.xls
