# Supplementary material for: A differential network analysis approach for lineage specifier prediction in stem cell subpopulations
Source: NPJ Syst Biol Appl. 2015 Nov 12;1:15012–. doi: 10.1038/npjsba.2015.12 (PMC5516870; doi:10.1038/npjsba.2015.12)
Supplement: Supplementary Tables S1-S6 [file npjsba201512-s1.zip › 1.TableS1-S6/Table S1.xls]

## Sheet: Sheet1
Booleanized gene expression for the Guo et al. (2010) data set
Gene Symbol	ICM	PE	EPI	TE32	TE64
AHCY	1	1	1	0	0
ESRRB	1	1	1	0	0
FN1	1	1	1	0	0
HNF4A	1	1	1	0	0
KLF4	1	1	1	0	0
PECAM1	1	1	1	0	0
POU5F1	1	1	1	0	0
SALL4	1	1	1	0	0
SNAIL	1	1	1	0	0
SOX2	1	1	1	0	0
UTF1	1	1	1	0	0
CREB312	1	1	0	0	0
GATA4	1	1	0	0	0
GATA6	1	1	0	0	0
PDGFRA	1	1	0	0	0
SOX17	1	1	0	0	0
TCF23	1	1	0	0	0
BMP4	1	0	1	0	0
FGF4	1	0	1	0	0
HAND1	1	0	1	0	0
KLF2	1	0	1	0	0
NANOG	1	0	1	0	0
DAB2	0	1	0	1	1
MSX2	0	1	0	1	1
RUNX1	0	1	0	1	0
MSC	0	0	1	1	1
PDGFA	0	0	1	1	1
ACTB	0	0	0	1	1
AQP3	0	0	0	1	1
ATP12A	0	0	0	1	1
CDX2	0	0	0	1	1
CEBPA	0	0	0	1	1
DPPAI	0	0	0	1	1
EOMES	0	0	0	1	1
FGFR2	0	0	0	1	1
GAPDH	0	0	0	1	1
GATA3	0	0	0	1	1
GRHL1	0	0	0	1	1
GRHL2	0	0	0	1	1
ID2	0	0	0	1	1
KLF5	0	0	0	1	1
KRT8	0	0	0	1	1
LCP1	0	0	0	1	1
MBNL3	0	0	0	1	1
SOX13	0	0	0	1	1
TCFAP2A	0	0	0	1	1
TCFAP2C	0	0	0	1	1
TSPAN8	0	0	0	1	1
