# Supplementary material for: A differential network analysis approach for lineage specifier prediction in stem cell subpopulations
Source: NPJ Syst Biol Appl. 2015 Nov 12;1:15012–. doi: 10.1038/npjsba.2015.12 (PMC5516870; doi:10.1038/npjsba.2015.12)
Supplement: Supplementary Tables S1-S6 [file npjsba201512-s1.zip › 1.TableS1-S6/Table S2.xls]

## Sheet: Sheet1
Booleanized gene expression for the Guo et al. (2013) data set
Gene Symbol	HSC	MPP	CMP	CLP	MEP	GMP
CEBPB	NA	NA	1	NA	NA	0
IRF4	NA	0	0	1	0	NA
PAX9	NA	0	0	1	0	1
ETV6	1	1	1	0	0	1
IKZF2	1	1	1	0	0	0
ERG	1	1	0	0	0	0
ETV3	1	1	0	0	0	0
FLI1	1	1	0	0	0	1
GATA3	1	1	0	0	0	0
HLF	1	1	0	0	0	0
MEIS1	1	1	0	0	0	0
MYCN	1	1	0	0	0	0
NFAT5	1	1	0	0	0	1
STAT4	1	1	0	0	0	0
DACH1	1	0	1	0	0	1
GATA2	1	0	1	0	0	0
AHR	1	0	0	0	0	1
ETS2	1	0	0	0	1	1
HES5	1	0	0	1	0	0
HEY1	1	0	0	0	1	0
IRF6	1	0	0	0	0	0
KLF12	1	0	0	0	0	0
NFIA	1	0	0	0	1	0
PLAG1	1	0	0	0	0	0
RORA	1	0	0	NA	NA	0
ZBTB38	1	0	0	0	1	1
ZHX2	1	0	0	0	0	1
CEBPA	0	1	1	0	0	1
GFI1	0	1	1	0	0	1
MYB	0	1	1	1	1	1
MYC	0	1	1	0	1	1
SFPI1	0	1	1	0	0	1
STAT3	0	1	1	0	0	1
ESR1	0	1	0	1	0	1
ETS1	0	1	0	1	0	0
FOXO3	0	1	0	0	1	0
IKZF1	0	1	0	1	1	1
RUNX2	0	1	0	1	0	1
SATB1	0	1	0	1	0	1
STAT6	0	1	0	0	1	1
AR	0	0	NA	1	1	NA
PAX5	0	0	NA	1	0	0
GATA1	0	0	1	0	1	0
IRF8	0	0	1	1	0	1
KLF1	0	0	1	0	1	0
NFKB1	0	0	1	0	0	1
PAX4	0	0	1	1	1	1
PBX1	0	0	1	0	0	1
RUNX1	0	0	1	0	0	1
STAT1	0	0	1	0	1	1
TCF4	0	0	1	1	1	0
TRP53	0	0	1	0	1	1
EBF1	0	0	0	1	0	0
FOSL1	0	0	0	0	1	0
MBD2	0	0	0	1	1	1
TCF3	0	0	0	1	1	1
TCF7	0	0	0	1	1	0
