# Supplementary material for: A differential network analysis approach for lineage specifier prediction in stem cell subpopulations
Source: NPJ Syst Biol Appl. 2015 Nov 12;1:15012–. doi: 10.1038/npjsba.2015.12 (PMC5516870; doi:10.1038/npjsba.2015.12)
Supplement: Supplementary Tables S1-S6 [file npjsba201512-s1.zip › 1.TableS1-S6/Table S3.xls]

## Sheet: Sheet1
Booleanized gene expression for the Treutlein et al. (2014) data set
Gene.Symbol	BP	AT1	AT2
ARID2	1	1	0
ATF3	1	1	0
AW146154	1	1	0
CREB3L2	1	1	0
CUX1	1	1	0
ETV3	1	1	0
FOSB	1	1	0
GM13212	1	1	0
GM14420	1	1	0
HES1	1	1	0
ID3	1	1	0
IKZF2	1	1	0
IRF3	1	1	0
JDP2	1	1	0
KLF10	1	1	0
KLF5	1	1	0
KLF9	1	1	0
MAFF	1	1	0
MAFK	1	1	0
MTF1	1	1	0
NFAT5	1	1	0
NR2C1	1	1	0
NR3C1	1	1	0
PIAS1	1	1	0
PLXNB1	1	1	0
PRDM16	1	1	0
PRDM2	1	1	0
SMAD7	1	1	0
TCF7L2	1	1	0
TEF	1	1	0
TFDP2	1	1	0
TRPS1	1	1	0
ZBTB44	1	1	0
ZFP266	1	1	0
ZFP322A	1	1	0
ZFP644	1	1	0
ZFP935	1	1	0
ZFP937	1	1	0
ZSCAN21	1	1	0
2700081O15RIK	1	0	1
9130023H24RIK	1	0	1
ARNTL	1	0	1
ASCL2	1	0	1
ATF1	1	0	1
ATF4	1	0	1
ATF6B	1	0	1
BCL6	1	0	1
BHLHE40	1	0	1
C030039L03RIK	1	0	1
CEBPA	1	0	1
CHRAC1	1	0	1
CREB3L1	1	0	1
CTCF	1	0	1
DBP	1	0	1
DDIT3	1	0	1
DMTF1	1	0	1
E2F3	1	0	1
E4F1	1	0	1
ELF5	1	0	1
ETS2	1	0	1
ETV5	1	0	1
FIZ1	1	0	1
FOXA1	1	0	1
FOXA2	1	0	1
FOXJ2	1	0	1
FOXK2	1	0	1
FOXP4	1	0	1
GABPA	1	0	1
GLI3	1	0	1
GM14393	1	0	1
GM6710	1	0	1
GMEB1	1	0	1
GZF1	1	0	1
HEY2	1	0	1
HHEX	1	0	1
HIST2H2AA1	1	0	1
HIST2H2AC	1	0	1
HIVEP1	1	0	1
HIVEP2	1	0	1
HMGA1	1	0	1
HMGA1-RS1	1	0	1
HMGXB4	1	0	1
HSF2	1	0	1
ID2	1	0	1
IRF7	1	0	1
IRX1	1	0	1
IRX3	1	0	1
IRX5	1	0	1
KLF16	1	0	1
MAF	1	0	1
MAFB	1	0	1
MEF2D	1	0	1
MET	1	0	1
MITF	1	0	1
MYSM1	1	0	1
NFIC	1	0	1
NFIX	1	0	1
NFXL1	1	0	1
NPAS2	1	0	1
NR1D2	1	0	1
NR2C2	1	0	1
NR3C2	1	0	1
NR4A2	1	0	1
OVOL1	1	0	1
PATZ1	1	0	1
PIAS3	1	0	1
PKHD1	1	0	1
PLXNA4	1	0	1
POU2F1	1	0	1
POU6F1	1	0	1
PROX2	1	0	1
RBPJL	1	0	1
RFX3	1	0	1
RORA	1	0	1
SETDB1	1	0	1
SMAD1	1	0	1
SOX13	1	0	1
SOX9	1	0	1
SP3	1	0	1
SREBF1	1	0	1
SREBF2	1	0	1
SRF	1	0	1
STAT2	1	0	1
STAT3	1	0	1
SUB1	1	0	1
TCF7	1	0	1
TERF2	1	0	1
TFCP2	1	0	1
TFCP2L1	1	0	1
TGIF1	1	0	1
TRERF1	1	0	1
TSC22D4	1	0	1
TULP3	1	0	1
XBP1	1	0	1
ZBTB10	1	0	1
ZBTB42	1	0	1
ZBTB43	1	0	1
ZFP180	1	0	1
ZFP46	1	0	1
ZFP467	1	0	1
ZFP513	1	0	1
ZFP523	1	0	1
ZFP53	1	0	1
ZFP58	1	0	1
ZFP607	1	0	1
ZFP652	1	0	1
ZFP654	1	0	1
ZFP710	1	0	1
ZFP780B	1	0	1
ZFP791	1	0	1
ZFP945	1	0	1
ZFP954	1	0	1
ZFX	1	0	1
ZHX2	1	0	1
ZKSCAN3	1	0	1
ZKSCAN5	1	0	1
2610008E11RIK	1	0	0
2810021J22RIK	1	0	0
5730507C01RIK	1	0	0
A530054K11RIK	1	0	0
AA987161	1	0	0
ADNP	1	0	0
AHR	1	0	0
AI987944	1	0	0
ARID1A	1	0	0
ARID4A	1	0	0
ARID4B	1	0	0
ARID5A	1	0	0
ARNT	1	0	0
ATF6	1	0	0
ATOH8	1	0	0
AU041133	1	0	0
BAZ1A	1	0	0
BAZ2A	1	0	0
BAZ2B	1	0	0
BNC2	1	0	0
CDC5L	1	0	0
CEBPG	1	0	0
CIC	1	0	0
CREB1	1	0	0
CREM	1	0	0
CRXOS1	1	0	0
CSDE1	1	0	0
CUX2	1	0	0
DNAJC1	1	0	0
DNAJC2	1	0	0
DRAP1	1	0	0
E2F1	1	0	0
E2F2	1	0	0
E2F4	1	0	0
E2F5	1	0	0
E2F6	1	0	0
EBF3	1	0	0
ECD	1	0	0
EGR1	1	0	0
EGR2	1	0	0
EGR3	1	0	0
EHF	1	0	0
ELF2	1	0	0
ELF3	1	0	0
ELF4	1	0	0
ELK3	1	0	0
ELK4	1	0	0
ERG	1	0	0
ETOHI1	1	0	0
ETV6	1	0	0
EXOC2	1	0	0
FOXN2	1	0	0
FOXO1	1	0	0
FOXP1	1	0	0
FOXP2	1	0	0
GATA6	1	0	0
GLIS3	1	0	0
GM10509	1	0	0
GM13157	1	0	0
GM14295	1	0	0
GM14306	1	0	0
GM14322	1	0	0
GM14501	1	0	0
GM4724	1	0	0
GM5382	1	0	0
GM8898	1	0	0
GMEB2	1	0	0
GRHL1	1	0	0
GRHL2	1	0	0
GRHL3	1	0	0
HBP1	1	0	0
HES3	1	0	0
HIST1H2BA	1	0	0
HIST1H2BB	1	0	0
HIST1H2BC	1	0	0
HIST1H2BE	1	0	0
HIST1H2BF	1	0	0
HIST1H2BG	1	0	0
HIST1H2BH	1	0	0
HIST1H2BJ	1	0	0
HIST1H2BK	1	0	0
HIST1H2BP	1	0	0
HIST1H2BQ	1	0	0
HIST2H2AA2	1	0	0
HMG20A	1	0	0
HMG20B	1	0	0
HMGA2	1	0	0
HMGB1	1	0	0
HMGB2	1	0	0
HMGB3	1	0	0
HMGXB3	1	0	0
HOMEZ	1	0	0
HSF4	1	0	0
ID1	1	0	0
ID4	1	0	0
IKZF1	1	0	0
IRF1	1	0	0
IRF2	1	0	0
IRF6	1	0	0
IRX2	1	0	0
JUN	1	0	0
JUNB	1	0	0
KDM5A	1	0	0
KDM5B	1	0	0
KDM5C	1	0	0
KLF12	1	0	0
KLF2	1	0	0
KLF3	1	0	0
L3MBTL1	1	0	0
LCORL	1	0	0
LITAF	1	0	0
MBD1	1	0	0
MBD3	1	0	0
MBD4	1	0	0
MECOM	1	0	0
MECP2	1	0	0
MGA	1	0	0
MIER1	1	0	0
MLXIP	1	0	0
MNT	1	0	0
MSX1	1	0	0
MTA2	1	0	0
MTA3	1	0	0
MXD3	1	0	0
MXD4	1	0	0
MXI1	1	0	0
MYB	1	0	0
MYC	1	0	0
MYCN	1	0	0
MYNN	1	0	0
NCOR1	1	0	0
NFE2	1	0	0
NFE2L2	1	0	0
NFE2L3	1	0	0
NFIA	1	0	0
NFX1	1	0	0
NFYA	1	0	0
NFYB	1	0	0
NFYC	1	0	0
NKX2-1	1	0	0
NR1D1	1	0	0
NR1H2	1	0	0
NR1H3	1	0	0
NR2F2	1	0	0
NR2F6	1	0	0
NR4A1	1	0	0
NR6A1	1	0	0
NRF1	1	0	0
ONECUT2	1	0	0
PBX4	1	0	0
PEG3	1	0	0
PHOX2B	1	0	0
PIAS4	1	0	0
PKNOX1	1	0	0
PLAGL1	1	0	0
PLAGL2	1	0	0
PLXNA1	1	0	0
PLXNA2	1	0	0
PLXNA3	1	0	0
PLXNB2	1	0	0
PLXND1	1	0	0
POLE4	1	0	0
POU2F2	1	0	0
POU5F1	1	0	0
PPARA	1	0	0
PRDM1	1	0	0
PRDM10	1	0	0
PRDM15	1	0	0
PRDM5	1	0	0
PRKRIR	1	0	0
RCOR3	1	0	0
REL	1	0	0
RELA	1	0	0
RFX5	1	0	0
RFX7	1	0	0
RORC	1	0	0
RREB1	1	0	0
RSL1	1	0	0
SALL2	1	0	0
SATB2	1	0	0
SETDB2	1	0	0
SIX1	1	0	0
SMAD3	1	0	0
SMAD4	1	0	0
SMAD6	1	0	0
SMAD9	1	0	0
SMARCC1	1	0	0
SMARCC2	1	0	0
SMARCE1	1	0	0
SNAI1	1	0	0
SNAI3	1	0	0
SOX11	1	0	0
SOX12	1	0	0
SP1	1	0	0
SP100	1	0	0
SP140	1	0	0
SP4	1	0	0
SP9	1	0	0
SPDEF	1	0	0
SSRP1	1	0	0
STAT6	1	0	0
TADA2A	1	0	0
TAF11	1	0	0
TBX19	1	0	0
TCF12	1	0	0
TCF7L1	1	0	0
TEAD3	1	0	0
TEAD4	1	0	0
TFAP4	1	0	0
TFE3	1	0	0
TFEB	1	0	0
TGIF2	1	0	0
THAP3	1	0	0
THAP7	1	0	0
TSC22D1	1	0	0
TSC22D2	1	0	0
TSHZ2	1	0	0
TULP4	1	0	0
UBP1	1	0	0
UBTF	1	0	0
USF1	1	0	0
VPS72	1	0	0
WIZ	1	0	0
YBX1	1	0	0
YY1	1	0	0
ZBTB25	1	0	0
ZBTB38	1	0	0
ZBTB4	1	0	0
ZBTB48	1	0	0
ZBTB49	1	0	0
ZBTB6	1	0	0
ZBTB7B	1	0	0
ZFHX2	1	0	0
ZFHX3	1	0	0
ZFP1	1	0	0
ZFP108	1	0	0
ZFP109	1	0	0
ZFP11	1	0	0
ZFP110	1	0	0
ZFP113	1	0	0
ZFP12	1	0	0
ZFP120	1	0	0
ZFP128	1	0	0
ZFP142	1	0	0
ZFP157	1	0	0
ZFP2	1	0	0
ZFP202	1	0	0
ZFP217	1	0	0
ZFP219	1	0	0
ZFP236	1	0	0
ZFP26	1	0	0
ZFP260	1	0	0
ZFP263	1	0	0
ZFP27	1	0	0
ZFP273	1	0	0
ZFP275	1	0	0
ZFP28	1	0	0
ZFP281	1	0	0
ZFP287	1	0	0
ZFP292	1	0	0
ZFP3	1	0	0
ZFP317	1	0	0
ZFP319	1	0	0
ZFP324	1	0	0
ZFP345	1	0	0
ZFP354C	1	0	0
ZFP37	1	0	0
ZFP386	1	0	0
ZFP410	1	0	0
ZFP420	1	0	0
ZFP429	1	0	0
ZFP444	1	0	0
ZFP446	1	0	0
ZFP449	1	0	0
ZFP454	1	0	0
ZFP455	1	0	0
ZFP456	1	0	0
ZFP458	1	0	0
ZFP459	1	0	0
ZFP472	1	0	0
ZFP507	1	0	0
ZFP512	1	0	0
ZFP516	1	0	0
ZFP526	1	0	0
ZFP54	1	0	0
ZFP563	1	0	0
ZFP57	1	0	0
ZFP583	1	0	0
ZFP595	1	0	0
ZFP597	1	0	0
ZFP599	1	0	0
ZFP60	1	0	0
ZFP612	1	0	0
ZFP617	1	0	0
ZFP62	1	0	0
ZFP628	1	0	0
ZFP639	1	0	0
ZFP64	1	0	0
ZFP646	1	0	0
ZFP653	1	0	0
ZFP655	1	0	0
ZFP687	1	0	0
ZFP691	1	0	0
ZFP697	1	0	0
ZFP707	1	0	0
ZFP708	1	0	0
ZFP711	1	0	0
ZFP71-RS1	1	0	0
ZFP738	1	0	0
ZFP740	1	0	0
ZFP746	1	0	0
ZFP760	1	0	0
ZFP763	1	0	0
ZFP777	1	0	0
ZFP788	1	0	0
ZFP800	1	0	0
ZFP809	1	0	0
ZFP820	1	0	0
ZFP825	1	0	0
ZFP827	1	0	0
ZFP846	1	0	0
ZFP85-RS1	1	0	0
ZFP867	1	0	0
ZFP9	1	0	0
ZFP90	1	0	0
ZFP91	1	0	0
ZFP92	1	0	0
ZFP933	1	0	0
ZFP940	1	0	0
ZFP941	1	0	0
ZFP942	1	0	0
ZFP943	1	0	0
ZFP948	1	0	0
ZFP952	1	0	0
ZGLP1	1	0	0
ZKSCAN14	1	0	0
ZMIZ1	1	0	0
ZMIZ2	1	0	0
ZSCAN12	1	0	0
ZSCAN29	1	0	0
ZZZ3	1	0	0
ESRRA	0	1	1
MYCL1	0	1	1
NFE2L1	0	1	1
ZEB2	0	1	1
ZFP575	0	1	1
3110052M02RIK	0	1	0
9130019O22RIK	0	1	0
AFF1	0	1	0
AFF4	0	1	0
ARID1B	0	1	0
ARID3B	0	1	0
ARID3C	0	1	0
ARNT2	0	1	0
BACH1	0	1	0
BATF	0	1	0
BBX	0	1	0
BC025920	0	1	0
BPTF	0	1	0
CBFB	0	1	0
CCDC79	0	1	0
CEBPB	0	1	0
CLOCK	0	1	0
CNOT1	0	1	0
CREB3L4	0	1	0
CRX	0	1	0
E2F7	0	1	0
ELF1	0	1	0
ELK1	0	1	0
EN1	0	1	0
ERF	0	1	0
FEZF2	0	1	0
FOS	0	1	0
FOSL1	0	1	0
FOSL2	0	1	0
FOXA3	0	1	0
FOXD1	0	1	0
FOXJ3	0	1	0
FOXN3	0	1	0
FOXO3	0	1	0
GATA3	0	1	0
GATAD2B	0	1	0
GLI2	0	1	0
GLIS2	0	1	0
GM13152	0	1	0
GM13154	0	1	0
GM13251	0	1	0
GM14124	0	1	0
GM5595	0	1	0
HES2	0	1	0
HIC2	0	1	0
HMBOX1	0	1	0
HOPX	0	1	0
HOXA2	0	1	0
IKZF3	0	1	0
INSM2	0	1	0
JARID2	0	1	0
KLF11	0	1	0
KLF13	0	1	0
KLF6	0	1	0
KLF7	0	1	0
KLF8	0	1	0
LCOR	0	1	0
LHX6	0	1	0
LHX9	0	1	0
MEF2A	0	1	0
MEIS1	0	1	0
MIER3	0	1	0
MLXIPL	0	1	0
MTA1	0	1	0
NFATC4	0	1	0
NFKB2	0	1	0
NOBOX	0	1	0
NOTO	0	1	0
NR1I2	0	1	0
OBOX2	0	1	0
OTX2	0	1	0
OVOL2	0	1	0
PBRM1	0	1	0
PBX2	0	1	0
PBX3	0	1	0
PLXNC1	0	1	0
PMS1	0	1	0
POLE3	0	1	0
PRDM4	0	1	0
PRDM6	0	1	0
RARA	0	1	0
RBPJ	0	1	0
RCOR1	0	1	0
RFX2	0	1	0
RNF138	0	1	0
RSLCAN18	0	1	0
RUNX1	0	1	0
RUNX2	0	1	0
RXRB	0	1	0
SCX	0	1	0
SNAI2	0	1	0
SOX2	0	1	0
SOX6	0	1	0
SOX7	0	1	0
SOX8	0	1	0
SP110	0	1	0
SP2	0	1	0
SPIB	0	1	0
STAT4	0	1	0
STAT5B	0	1	0
TADA2B	0	1	0
TBX20	0	1	0
TBX3	0	1	0
TBX6	0	1	0
TCF21	0	1	0
TEAD1	0	1	0
TEAD2	0	1	0
TFAM	0	1	0
TFAP2C	0	1	0
TFDP1	0	1	0
THAP1	0	1	0
THAP4	0	1	0
THRB	0	1	0
TOX4	0	1	0
TRP63	0	1	0
TSC22D3	0	1	0
TSHZ1	0	1	0
TULP1	0	1	0
WDHD1	0	1	0
YBX2	0	1	0
ZBED4	0	1	0
ZBTB1	0	1	0
ZBTB16	0	1	0
ZBTB20	0	1	0
ZBTB24	0	1	0
ZBTB3	0	1	0
ZBTB41	0	1	0
ZBTB8A	0	1	0
ZBTB8B	0	1	0
ZEB1	0	1	0
ZFAT	0	1	0
ZFHX4	0	1	0
ZFP101	0	1	0
ZFP111	0	1	0
ZFP14	0	1	0
ZFP143	0	1	0
ZFP169	0	1	0
ZFP174	0	1	0
ZFP182	0	1	0
ZFP189	0	1	0
ZFP212	0	1	0
ZFP213	0	1	0
ZFP235	0	1	0
ZFP239	0	1	0
ZFP276	0	1	0
ZFP316	0	1	0
ZFP334	0	1	0
ZFP341	0	1	0
ZFP354A	0	1	0
ZFP354B	0	1	0
ZFP362	0	1	0
ZFP369	0	1	0
ZFP382	0	1	0
ZFP384	0	1	0
ZFP397	0	1	0
ZFP40	0	1	0
ZFP408	0	1	0
ZFP422	0	1	0
ZFP442	0	1	0
ZFP473	0	1	0
ZFP579	0	1	0
ZFP580	0	1	0
ZFP59	0	1	0
ZFP592	0	1	0
ZFP605	0	1	0
ZFP61	0	1	0
ZFP623	0	1	0
ZFP629	0	1	0
ZFP637	0	1	0
ZFP658	0	1	0
ZFP661	0	1	0
ZFP664	0	1	0
ZFP667	0	1	0
ZFP689	0	1	0
ZFP709	0	1	0
ZFP715	0	1	0
ZFP74	0	1	0
ZFP759	0	1	0
ZFP764	0	1	0
ZFP770	0	1	0
ZFP771	0	1	0
ZFP772	0	1	0
ZFP773	0	1	0
ZFP775	0	1	0
ZFP787	0	1	0
ZFP790	0	1	0
ZFP808	0	1	0
ZFP81	0	1	0
ZFP810	0	1	0
ZFP811	0	1	0
ZFP82	0	1	0
ZFP865	0	1	0
ZFP871	0	1	0
ZFP873	0	1	0
ZFP874A	0	1	0
ZFP882	0	1	0
ZFP93	0	1	0
ZFP932	0	1	0
ZFP934	0	1	0
ZFP944	0	1	0
ZFP946	0	1	0
ZFP947	0	1	0
ZFP953	0	1	0
ZFP958	0	1	0
ZFP959	0	1	0
ZKSCAN1	0	1	0
ZKSCAN17	0	1	0
ZSCAN20	0	1	0
ZSCAN4C	0	1	0
1700049G17RIK	0	0	1
ARID5B	0	0	1
ATF5	0	0	1
ATF7	0	0	1
BACH2	0	0	1
BCL11A	0	0	1
CAMTA1	0	0	1
CAMTA2	0	0	1
CARHSP1	0	0	1
CREB3	0	0	1
CREBZF	0	0	1
ETS1	0	0	1
FOXK1	0	0	1
FOXO4	0	0	1
FOXP3	0	0	1
FOXQ1	0	0	1
FOXR1	0	0	1
GM14308	0	0	1
GM14326	0	0	1
GM14391	0	0	1
GM608	0	0	1
HES6	0	0	1
HES7	0	0	1
HEY1	0	0	1
HIST1H2AA	0	0	1
HIST2H2AB	0	0	1
HIST3H2BA	0	0	1
HNF1B	0	0	1
HSF5	0	0	1
IKZF4	0	0	1
INSM1	0	0	1
IRF9	0	0	1
JUND	0	0	1
MAFG	0	0	1
MAX	0	0	1
MESP2	0	0	1
NCOR2	0	0	1
NFIL3	0	0	1
NFKB1	0	0	1
NKX6-2	0	0	1
NR2E1	0	0	1
PBX1	0	0	1
PHOX2A	0	0	1
PIAS2	0	0	1
PPARD	0	0	1
PROX1	0	0	1
RARB	0	0	1
RARG	0	0	1
RCOR2	0	0	1
RELB	0	0	1
REPIN1	0	0	1
RERE	0	0	1
REST	0	0	1
RFX1	0	0	1
RXRA	0	0	1
SATB1	0	0	1
SIX4	0	0	1
SMAD2	0	0	1
SMAD5	0	0	1
SNAPC4	0	0	1
SOX4	0	0	1
SOX5	0	0	1
SP5	0	0	1
TAF12	0	0	1
TBX4	0	0	1
TCF4	0	0	1
TERF1	0	0	1
THAP11	0	0	1
TOX2	0	0	1
TOX3	0	0	1
TRP53	0	0	1
VDR	0	0	1
VSX2	0	0	1
WHSC1	0	0	1
ZBTB12	0	0	1
ZBTB2	0	0	1
ZBTB26	0	0	1
ZBTB32	0	0	1
ZBTB34	0	0	1
ZBTB39	0	0	1
ZBTB40	0	0	1
ZFP105	0	0	1
ZFP119B	0	0	1
ZFP146	0	0	1
ZFP148	0	0	1
ZFP160	0	0	1
ZFP191	0	0	1
ZFP248	0	0	1
ZFP251	0	0	1
ZFP282	0	0	1
ZFP296	0	0	1
ZFP30	0	0	1
ZFP329	0	0	1
ZFP335	0	0	1
ZFP35	0	0	1
ZFP358	0	0	1
ZFP398	0	0	1
ZFP41	0	0	1
ZFP418	0	0	1
ZFP521	0	0	1
ZFP560	0	0	1
ZFP574	0	0	1
ZFP606	0	0	1
ZFP647	0	0	1
ZFP651	0	0	1
ZFP668	0	0	1
ZFP672	0	0	1
ZFP68	0	0	1
ZFP7	0	0	1
ZFP719	0	0	1
ZFP758	0	0	1
ZFP768	0	0	1
ZFP784	0	0	1
ZFP831	0	0	1
ZFP866	0	0	1
ZFP868	0	0	1
ZFP874B	0	0	1
ZFP931	0	0	1
ZFP949	0	0	1
ZFP951	0	0	1
ZFP956	0	0	1
ZFP961	0	0	1
ZKSCAN16	0	0	1
ZKSCAN4	0	0	1
ZXDC	0	0	1
2010315B03RIK	0	0	0
ARID3A	0	0	0
ATF2	0	0	0
BCL11B	0	0	0
CTCFL	0	0	0
DEAF1	0	0	0
DR1	0	0	0
GATAD1	0	0	0
GM13051	0	0	0
GM13139	0	0	0
GM14327	0	0	0
GTF3A	0	0	0
HIST2H2BE	0	0	0
HSF1	0	0	0
KDM5D	0	0	0
KLF15	0	0	0
KLF4	0	0	0
MAZ	0	0	0
MBD2	0	0	0
MBTPS2	0	0	0
MLX	0	0	0
MXD1	0	0	0
NANOG	0	0	0
NFATC1	0	0	0
NFATC3	0	0	0
NFIB	0	0	0
RBAK	0	0	0
STAT1	0	0	0
STAT5A	0	0	0
TCF3	0	0	0
THAP2	0	0	0
THRA	0	0	0
TOX	0	0	0
TTF1	0	0	0
VEZF1	0	0	0
ZBTB17	0	0	0
ZBTB37	0	0	0
ZBTB45	0	0	0
ZBTB7A	0	0	0
ZFP119A	0	0	0
ZFP229	0	0	0
ZFP367	0	0	0
ZFP39	0	0	0
ZFP407	0	0	0
ZFP426	0	0	0
ZFP445	0	0	0
ZFP524	0	0	0
ZFP532	0	0	0
ZFP534	0	0	0
ZFP553	0	0	0
ZFP568	0	0	0
ZFP618	0	0	0
ZFP619	0	0	0
ZFP747	0	0	0
ZFP78	0	0	0
ZFP84	0	0	0
ZFP869	0	0	0
ZFP872	0	0	0
ZFP938	0	0	0
ZHX1	0	0	0
ZHX3	0	0	0
ZNF512B	0	0	0
ZXDB	0	0	0
