# Supplementary material for: A differential network analysis approach for lineage specifier prediction in stem cell subpopulations
Source: NPJ Syst Biol Appl. 2015 Nov 12;1:15012–. doi: 10.1038/npjsba.2015.12 (PMC5516870; doi:10.1038/npjsba.2015.12)
Supplement: Supplementary Tables S1-S6 [file npjsba201512-s1.zip › 1.TableS1-S6/Table S4.xls]

## Sheet: Number of edges in each step
Numbers of interactions (network edges) in each TRN reconstruction step
Cell subpopulation	Initial raw network	After pruning (contextualization)	Most influential SCCs
ICM	122	98	74
PE	120	107	94
EPI	111	103	38
HSC	281	202	121
MPP	329	261	135
CMP	305	222	137
CLP	327	272	195
MEP	254	192	106
GMP	317	237	88
BP	6036	3172	91
AT1	6657	3327	457
AT2	4882	2458	82
