# Supplementary material for: A differential network analysis approach for lineage specifier prediction in stem cell subpopulations
Source: NPJ Syst Biol Appl. 2015 Nov 12;1:15012–. doi: 10.1038/npjsba.2015.12 (PMC5516870; doi:10.1038/npjsba.2015.12)
Supplement: Supplementary Tables S1-S6 [file npjsba201512-s1.zip › 1.TableS1-S6/Table S5.xls]

## Sheet: Sheet1
Sources of TRN interactions
Gene.Symbol.From	Effect	Gene.Symbol.To	References
SALL4	activation	GATA6	18804426
CDX2	unspecified	TCF23	19796622
EOMES	inhibition	SOX2	22553033
CDX2	activation	KLF5	16990345;20696899
CEBPA	unspecified	MSX2	21167036
CEBPA	activation	GATA6	16912278
GATA3	inhibition	CEBPA	15632071
NANOG	activation	KLF5	16153702;19544440;20875146;23892456
KLF2	activation	NANOG	18264089;20875146
NANOG	activation	SALL4	16518401;16840789;17093407;18436640;18454139;19060217;19884255;21062744;21589869;23395962;23892456
KLF4	activation	ESRRB	18264089;19740934;20959618;23667633
NANOG	unspecified	GATA3	16153702;19884255
NANOG	inhibition	GATA6	15983365;16153702;16456133;17093407;18614019;19884255;20639862;21954113
SALL4	activation	RUNX1	21943195;22934838
NANOG	unspecified	EOMES	16153702;19884255;21245162
SOX2	inhibition	CDX2	18238855;18388306;19884255;20384793;24120664
ESRRB	activation	NANOG	18662995;18957414;19740934;22977234;23019124;24929238
GATA4	activation	ID2	17559079;21330551
CDX2	unspecified	KLF2	19796622
NANOG	activation	KLF2	22378194
CDX2	activation	EOMES	15788452;16325584
CDX2	inhibition	NANOG	16325584;19564890;24059348
SALL4	activation	GATA4	18804426
SOX17	activation	SALL4	18804426;20123909
SOX2	activation	KLF2	18358816;18522731;19030024;19884255;20096661
GRHL2	inhibition	GRHL1	23254293
CDX2	inhibition	RUNX1	18252864
CEBPA	unspecified	HNF4A	15159395
NANOG	activation	KLF4	17506876;20875146
KLF4	unspecified	SOX2	18358816;19030024;19740934;19816951;20875146;20959618;23515309;23667633;25512558
GATA6	unspecified	SOX2	25053715
ESRRB	activation	POU5F1	18662995;18957414;19740934;19796622;20362541;22083510;25132174
SALL4	unspecified	GATA3	22934838
POU5F1	inhibition	EOMES	16153702;16325584;17068183;17567999;18490265;19604364;21083502;21245162;24332857
SOX2	activation	SOX13	18238855;18358816;19884255
POU5F1	inhibition	GATA4	14990861;16153702;17567999;23041284
ESRRB	activation	KLF4	19136965;19740934;23019124;23169531
KLF5	unspecified	GATA6	24770696
SALL4	activation	NANOG	16840789;17093407;18436640;19060217;19542351;20837710;21589869;23269686
HNF4A	activation	CDX2	19761587;21074721;22986531
NANOG	unspecified	GRHL2	16153702;19884255;23892456
GATA3	unspecified	SOX13	15608294
SALL4	activation	SOX17	18804426
SOX2	unspecified	MSC	16153702;19884255
SOX2	inhibition	EOMES	17515932;19884255;21245162
NANOG	activation	POU5F1	16153702;16518401;16790525;17093407;17211451;17506876;17669361;18358816;18436640;18454139;18467660;18957414;19884255;21062744;21499299;22297846;22969033;23280602;23395962;23444350;24496925;25132174;25240402
GATA3	unspecified	GATA3	15361840
KLF5	activation	NANOG	18264089;20875146;23780512;24770696
KLF2	unspecified	POU5F1	22482507
SOX13	unspecified	GATA3	23562159
KLF4	unspecified	SALL4	19167336
GATA6	activation	SOX17	18804426
CDX2	unspecified	GATA4	12060663
CEBPA	activation	HNF4A	16980607;19540905
HNF4A	unspecified	ID2	19822575;20054869;24101726
GATA3	activation	CDX2	19700764;21606631
SOX2	unspecified	SOX2	16547000;17239249
SOX2	unspecified	KLF5	16153702
CDX2	activation	HNF4A	15159395;18252864;20551321;22679103
KLF5	activation	HNF4A	24770696;25053715
KLF4	inhibition	ID2	18264089;19030024;19167336;19736564;22105482
GATA4	activation	SOX17	19850025
POU5F1	inhibition	CDX2	16153702;16456133;16518401;17068183;17183653;17258702;18339675;19030024;19564890;19604364;19811652;19884255;20014010;21083502;21486922;23108051;24038750
GATA4	unspecified	SOX2	25053715
ESRRB	activation	SOX2	19136965;19740934;23019124;25512558
KLF4	activation	NANOG	18264089;18410675;18555785;19522013;19740934;19816951;20071344;20096661;20875146;23515309;23667633;24770696;25312495
POU5F1	activation	ESRRB	17183653;17579724;18454139;19740934;20362541;23508100;24905168
POU5F1	activation	SOX17	16153702;19030024;19736317;23041284
GATA6	activation	SALL4	18804426;25591928
EOMES	inhibition	GATA3	20399120;22118525
POU5F1	activation	KLF2	17761754;17925037;18522731;19030024;19167336;19884255;19951688;20875146;22608532
KLF2	unspecified	GATA4	23457456
KLF4	inhibition	GATA6	19030024;19736564;24770696
EOMES	unspecified	GATA6	23584530
GATA6	unspecified	CDX2	21074721
GATA4	unspecified	RUNX1	19377474
KLF5	unspecified	SOX17	24770696
RUNX1	activation	KLF4	19328795;22171576
POU5F1	activation	SALL4	17579724;18522731;19060217;19167336;19884255;19959777;20362541;20362542;20505821;22083510
SOX2	activation	GATA6	19030024;19167336;19884255;24669837
POU5F1	activation	SOX2	12923055;15262984;15863505;15988017;16153702;16518401;16846370;16932739;17068183;17183653;17211451;17324942;17567999;17625949;17761754;18295576;18522731;19030024;19167336;19394308;19604364;19740934;19747562;19884255;20362541;20505756;20549546;20936779;21472822;21663792;21685894;21732495;21902595;21942985;21987575;22732500;23041284;23052207;23108051;23539445;24029916;24905168;25407680;25422984;255…
MSX2	inhibition	SOX2	16118513
GATA6	unspecified	CEBPA	24317510
CDX2	activation	CDX2	17468517;21148572
SOX2	unspecified	GRHL2	16153702;19884255
POU5F1	inhibition	GATA6	14990861;16153702;16518401;17068183;17183653;18339675;19030024;19167336;19604364;19796622;23041284;24038750
POU5F1	activation	KLF4	17506876;18522731;19740934;20362542;23052207;25422984
NANOG	unspecified	MSC	16153702
CDX2	inhibition	POU5F1	16325584;20485553;21486922;22942124;24059348
SOX17	unspecified	SOX2	20123909;21472822
GATA3	unspecified	HAND1	15608294
KLF2	activation	ESRRB	18264089;20959618
SALL4	activation	SOX2	16840789;20837710;23269686
SOX2	activation	KLF4	17506876;19740934;22334693
CDX2	activation	HAND1	15788452;16325584;20551321
SOX2	activation	NANOG	15743839;15860457;15863505;16153702;16846370;17211451;17324942;17506876;18295576;18454139;18555785;19139101;19591226;19740934;19747562;19785992;19884255;20096661;21472822;21540835;21663792;22334693;22362888;22800865;22931165;22969033;23178592;23269686;23539445;23939864;24489122;25271810;25321191;25407680
GATA3	unspecified	RUNX1	19805038;23232398
NANOG	activation	SOX2	16153702;16518401;16846370;17211451;18295576;18358816;18454139;19796622;19884255;21062744;21589869;22945654;22969033;25240402;25512558
SOX2	inhibition	HAND1	16767105;17506876;17515932
NANOG	inhibition	CDX2	15983365;18700969;19564890;19884255;20639862;25173648
MSX2	inhibition	CEBPA	10859305;12925529;20936779;21514273
KLF5	activation	ESRRB	18264089;20959618
NANOG	activation	ESRRB	17093407;18454139;18957414;19884255;23040477;23395962;25240402
KLF4	unspecified	SOX17	19030024;19736564;24770696
SOX2	inhibition	SOX17	19030024;24139802
KLF4	unspecified	KLF2	18358816;19796622;20096661;23160196;23667633
RUNX1	unspecified	KLF2	20887958;23333304
SOX2	unspecified	ESRRB	19740934;22334693;24120664
SOX17	activation	POU5F1	19736317;21472822
GATA6	unspecified	KLF2	11375995
NANOG	inhibition	NANOG	18467660;23178592;24496925
KLF4	activation	HNF4A	21070761;24770696
ESRRB	activation	KLF5	23169531
GATA3	inhibition	ID2	15608294
NANOG	unspecified	SOX13	18358816
CEBPA	activation	KLF5	24584857;24958854
POU5F1	activation	MSC	16153702;17183653
KLF4	inhibition	KLF4	22337869;23667633
KLF4	activation	GATA4	19030024;19736564;20439457;21070761;24770696
GATA6	activation	GATA4	9832509;18804426;21878320;24662306
EOMES	unspecified	SOX17	21245162;23584530
SOX2	unspecified	SALL4	18358816;19030024;19167336;19884255;21103394;22334693
SALL4	activation	POU5F1	16840789;16980957;18804426;19060217;20362541;20362542;20505821;22474382;23012367;23175232;23269686
GATA4	activation	HNF4A	15159395;17403900;18426912;25053715
HNF4A	activation	CEBPA	14988562;15155787;19074951;19129217;19822575;20936779;24069029
KLF5	inhibition	KLF4	12087155;15740636
SOX2	activation	POU5F1	7590241;9343393;12100890;12136102;12923055;15557334;15863505;15988017;16153702;17211451;17324942;17506876;17507372;17625949;18213644;18358816;19030024;19591226;19740934;19747562;19816951;19854293;19884255;20096661;20362541;21468047;21472822;21663792;21732495;22297846;22334693;22362888;22474382;22732500;22969033;23041284;23269686;23505158;23917988;25132174;25321191;25407680
GATA4	unspecified	GATA6	10330176;20664952;21376121
HAND1	unspecified	HAND1	10611232;14636580
RUNX1	activation	CEBPA	9418879;9632776;12682904;12935984;15286807;16149049;16167339;17431401;17894555;22451420;24189977
POU5F1	activation	POU5F1	18467660;25422984;25582194
RUNX1	inhibition	CEBPA	9418879;11283671;17658261;23673926
SOX17	activation	GATA4	15163629;17940068;18804426;19238729;20123909;21472822
SOX17	activation	GATA6	15163629;17940068;18804426;19238729;20123909;21472822
POU5F1	activation	NANOG	15743839;15860457;15916719;16153702;16518401;16790525;16846370;16932739;17068183;17093407;17140114;17183653;17211451;17272500;17506876;17567999;17579724;17761754;17938240;18283123;18295576;18436640;18454139;18467660;18522731;18662995;19139101;19403798;19604364;19740934;19747562;19785992;19816951;19884255;19951688;20362541;20505756;20549546;21083502;21472822;21663792;21902595;22787153;23041284;230…
TRP53	activation	FOXO3	19427386;20018659;20564353;21423206;23651856;24806432
CEBPB	activation	STAT6	9712049;16540365
STAT1	activation	SPI1	17386941
MEIS1	activation	MYB	16507773;22829978
MYC	unspecified	FOXO3	17411336;18393360;19030024;19736564
PAX5	unspecified	RUNX1	21552207
PAX5	activation	ETS1	10022910;11600704;11779502;11948622;12221090;14500810;17998914
GATA1	activation	FLI1	1765382;1845910;9764825;10523830;17606295;17628529;19941827
STAT3	activation	TCF4	18555785;19796622;23033267;24142927
AHR	unspecified	PAX4	19654925
MYB	activation	GFI1	18277385;21317192;22918254;24121275
SPI1	activation	IRF8	10734131;19883503;20405120;24810486
FLI1	activation	RUNX1	17823307;19470763;21571218;22759635
NFAT5	activation	RUNX1	24310293
GATA2	unspecified	MYB	19941826;20887958
NFIA	inhibition	RUNX2	12186862;12682904
AHR	unspecified	EBF1	19654925
ETS2	activation	MYC	18059336;18586674
RUNX1	activation	TRP53	23148227
TRP53	activation	ETS2	11571296;15220520;22508727
KLF1	activation	MYB	24614105
GATA2	activation	RUNX1	17823307;18184866;20887958;21571218;21808000
CEBPA	activation	GFI1	20924107
ETS1	activation	RUNX2	9794229;10524201;19017640;20019798;20936779
MYB	unspecified	ERG	21317192
SPI1	activation	STAT6	12778491;16540365
AR	unspecified	STAT1	23365759
MYC	activation	AR	10551783;15861399;17093053;18623111;22128178
STAT3	activation	FOXO3	21730069
FLI1	activation	ESR1	19720835;21451544
SPI1	activation	PAX5	19345119;20144854
RUNX1	activation	SPI1	17994017;18316480;18511808;19339695;23395001
RUNX1	unspecified	MYB	20887958
ETS1	unspecified	ERG	20517297
SPI1	activation	MEIS1	24445817
DACH1	activation	TRP53	23492369;23798621
TCF3	activation	EBF1	12415115;17101802;20543837;22169041
STAT1	inhibition	RUNX2	12923053;15156178;15546140;15786491;16052475;16313349;17051438
STAT3	activation	AHR	20467778;20493732;21436836;24127753
STAT6	activation	IRF4	10601358;11846982;16272311;21215659;21442426;22180613;22365614
ESR1	activation	RUNX2	19771170;21566084;23403054
ESR1	unspecified	AR	23023562
STAT1	unspecified	STAT6	9548487;15358224
ESR1	activation	RORA	24119295
STAT3	unspecified	STAT1	10521404;11594781;11722592;12070153;18927629;19079543;20064451;21521803;22425562;22547799;22693070;24013128
RUNX1	inhibition	MYC	21150319;23874874
MEIS1	unspecified	PBX1	10082572;10373562;10523646;20237320;20541704;22972982
MYB	inhibition	IKZF1	21317192;22393465
FLI1	unspecified	ETV6	23064151
ETV6	inhibition	TRP53	17069581
GATA3	activation	ESR1	17616709;18716892;20130088;23723241;24339902
STAT1	activation	IRF8	8621906;8943426;10092656;10618376;18721752;19074829;21828128
TCF3	unspecified	GFI1	20211142;21857655
SATB1	inhibition	MYC	19103759;23563689
MYB	activation	CEBPB	8654374;8657104;11792321;12581658;21317192
PAX5	activation	IRF4	17098231;17658281
AR	inhibition	TRP53	11504717;16007156;18497571;22518120
IRF4	activation	TCF3	9671474;10586038
STAT3	unspecified	GATA3	17878325;19079543;21215659;21442426
TCF3	unspecified	KLF1	19941827
TRP53	inhibition	GFI1	20018659;24023884
IRF8	activation	PAX5	19345119;20144854
GATA3	activation	FLI1	23471993
ETS1	activation	PAX5	10022910;11779502;12221090;12513807;17977828;20936779;24277931
CEBPB	activation	RUNX2	11604227;11668178;12210716;12682904;12890574;17579210;20936779;21177758;21302301;24344131
RUNX2	inhibition	MYB	20863401;24862038
TCF4	unspecified	MYC	21667018;24846398
MBD2	unspecified	ESR1	15746193;22048253
GATA1	unspecified	MYCN	20855530;23874683
ETS1	activation	EBF1	17101802;20144854
IKZF1	activation	EBF1	17363301;22848414
MYC	unspecified	TCF3	17411336;19079543
TRP53	inhibition	MYCN	22387025
IRF8	activation	MYC	16597464;22003407
CEBPA	inhibition	DACH1	22902925
STAT6	unspecified	RUNX1	20620947;21436836;23791644
GATA2	activation	GATA1	7689871;20304827;22036566;24021675
ESR1	activation	STAT3	11429412;16606704;17901129
RUNX2	inhibition	TRP53	23618908
NFIA	unspecified	TRP53	11675005;24305710
PAX5	activation	IRF8	17658281;18209069
CEBPA	activation	EBF1	17060461
TRP53	inhibition	CEBPB	16227626;16714289;22616941
HES5	activation	STAT3	15156153
MYCN	activation	TRP53	18555785;18851746;19796622;20145147
ETS1	activation	ESR1	23874775
GATA3	unspecified	PAX4	15608294
GATA2	activation	TRP53	22178888
GATA2	activation	ERG	20887958;21186366;21245161;23974199
RUNX1	unspecified	FLI1	17652178;23848403
IKZF1	activation	CEBPA	23990620
TCF3	activation	GATA1	7568177;15265794;18625887
MYC	unspecified	MBD2	17411336
MYC	unspecified	MEIS1	12747840
IKZF1	inhibition	GATA1	17934067;19114560;23732910
RUNX1	activation	EBF1	22064348;22665574
RUNX2	inhibition	ESR1	12659635;17350616
PAX5	inhibition	RUNX2	21552207
STAT3	activation	CEBPB	20015877;20581311;21067974;21080334;21268070
STAT3	unspecified	ETS1	20493732
TRP53	activation	CEBPA	15572670;16721047;19581927;20018659
IKZF1	activation	AHR	24145030
DACH1	inhibition	ESR1	19605405
NFKB1	activation	IRF4	11846982;16239967;16272311;17513759
RUNX2	inhibition	RUNX1	22158627;22187159;22713854;24655370
ETS2	activation	PAX5	24277931
ETS2	activation	RUNX2	9207063
TCF3	unspecified	PAX5	8912652;18277385;20543837;23213261
MYC	inhibition	PAX5	17093053
STAT3	unspecified	PAX5	19079543
KLF1	activation	MYC	22566683
IRF4	activation	IKZF1	17971486;24002445
GATA1	inhibition	IKZF1	19114560;21245044;22778136;23335373;24002445
ETV6	inhibition	FLI1	9651344;10514502;17606295;19829305
STAT3	inhibition	IRF8	24091328
GATA2	activation	KLF1	7926723;19927129;19941826
GATA1	inhibition	CEBPA	19825991
GATA3	unspecified	ETS2	22922362
TRP53	inhibition	RUNX1	23679839
IRF8	inhibition	STAT1	17386941;20573402;22805310
SPI1	inhibition	TRP53	18193090;21695229
GATA2	unspecified	MEIS1	18308945;22036566
IRF8	activation	IKZF1	17971486;22535200
AR	unspecified	MEIS1	17299418
SPI1	inhibition	MYC	11593411;23874874;24285714
SPI1	activation	FLI1	9858537;10523830;11175369;16890890
STAT3	activation	RUNX1	20032975;20493732
RUNX2	activation	CEBPB	11668178;15713650;16720721;16772287;18843047;22095691
IRF8	unspecified	RUNX2	20573402
GATA3	unspecified	SATB1	17057718;22922362;24167278
TRP53	unspecified	ESR1	9717844;10766163;19351845;21655924;21737614;23242655
TRP53	inhibition	AR	11504717;11571296;15220520;17202838;18084622;18945670;19481544;20018659
GATA1	unspecified	RUNX1	17628529;19687298;19941827
PBX1	activation	MEIS1	1037562;9315626;10082572;10373562;10471746;10523646;11960001;14614318;15177017;15479723;15755900;16469876;16847320;20237320;20541704;20936779;22448256;23660001
HEY1	inhibition	RUNX2	15178686;16025100;18986983;22615585
PBX1	unspecified	FOXO3	22567123
IKZF1	inhibition	MYC	20566697
IKZF1	unspecified	ETV6	22848414
PBX1	unspecified	MYC	22125492
GFI1	inhibition	MEIS1	19346496
GATA2	activation	MYCN	20855530
NFKB1	unspecified	PAX5	19345119
ESR1	activation	GATA3	17158757;17542648;17616709;18533032;19563758;20130088;22084256;23404106;24179381
EBF1	activation	IRF4	22431510
ESR1	inhibition	FOXO3	11435445
SATB1	activation	SPI1	17694175
AR	inhibition	GATA2	17299418;17679089;22021428
AR	activation	MYC	15256502;18218096;21701558;21909140;23704919;24019458;24512546
FLI1	inhibition	KLF1	12556498;20936779
AHR	unspecified	PAX9	19282623
ERG	unspecified	SPI1	22983443
MBD2	inhibition	GATA2	15920471;16339652
ETS2	activation	FLI1	9764825;15649946;19829305
AR	inhibition	ESR1	11000528;12389206;16713569
RUNX2	activation	ETS2	15523888
MYB	unspecified	GATA2	9452491;22393465
MYB	activation	PAX5	11781241;12244173;24068669
STAT3	unspecified	GATA2	15673499;19079543
EBF1	inhibition	GATA3	23684985
PAX5	unspecified	TCF3	17098231;21552207
EBF1	unspecified	CEBPA	17060461;18176567
MBD2	unspecified	AR	23012352
EBF1	activation	IRF8	22431510
MYC	unspecified	KLF1	12695333
ETS1	unspecified	MYB	8999884;20019798
GATA3	activation	MYC	15608294;19729201;23708251
GATA1	inhibition	TRP53	19411634
CEBPA	unspecified	STAT3	24686121;24703937
CEBPB	inhibition	TCF3	9353292
STAT3	activation	CEBPA	15664994;18065416;24429361
MYB	inhibition	RUNX1	21317192
ATF2	unspecified	ETS1	1945412;2030910;8247540
GATA3	unspecified	STAT6	19805038
RUNX1	unspecified	GATA2	20887958;22759635;23333304
CEBPB	unspecified	TRP53	16227626;17244625;20086097;20446924;21924287;23564453
FLI1	unspecified	MEIS1	22684279;23064151
MEIS1	unspecified	GFI1	20516218
TCF4	activation	IRF8	18854153
TRP53	inhibition	MYB	15509555;17944540;18945670
AHR	unspecified	FOXO3	19654925;21762485;21889950
ERG	unspecified	GFI1	20516218;21242973
MYB	inhibition	SPI1	21317192
IKZF1	activation	RUNX1	18941217;24145030
FOXO3	activation	RUNX2	21713995
ESR1	unspecified	IRF6	23134758
RORA	inhibition	CEBPB	19324970
ETS1	activation	GATA2	16294212
STAT3	inhibition	TRP53	10521404;12584569;16107692;19496189;21785422;23115188;23733189
STAT3	activation	RORA	18164222;19079543;19132915;20493732;21428894;21436836;21486905
HEY1	unspecified	MYB	22615585
IKZF1	activation	STAT4	15744455;16081070;17135265;21737484
ERG	inhibition	ETS2	9334186;9681824;12913000;22922762
ESR1	activation	MYC	1630819;10606235;11136970;11517191;11923541;12112006;14722073;15072547;15073177;15256502;15528270;15808510;16455494;16606704;16945332;17013392;17047081;17068199;17068334;17510434;17515612;17542648;17624412;17998543;18193094;18202148;19760501;19838210;20126312;20219890;21151129;21167036;21172665;21445275;21502505;21505052;21835891;22002538;22125492;22266866;22345290;22396492;22550166;23403292;2352…
ESR1	activation	MYB	15171711;17158757;17542648;18533032;21167036;21235772;21445275;22492511
MYC	activation	CEBPB	12873812;17093053
TCF3	activation	GATA2	7568177;19323994
SPI1	unspecified	ETS2	9681824;10523830
CEBPB	inhibition	MYC	12873812;14743216;16107878;16585579;16959612;20581311;20936779;21067974;24285714
HEY1	unspecified	RUNX1	22615585
MYC	activation	ESR1	16455494;22016562
AHR	inhibition	STAT1	18607004;19379825;19703987;21762485;21889950
STAT4	activation	IRF4	14581002;16272311
MBD2	unspecified	CEBPA	16537832;20079429
AHR	activation	MYC	10619402;11114727;16091746;17040097;20819909;21762485
IRF8	activation	EBF1	18799728
EBF1	activation	MYB	22431510;24068669
CEBPB	activation	EBF1	17060461
TCF3	activation	GATA3	16369535;19323994
PBX1	unspecified	MYB	22829978
ETV3	inhibition	MYC	12007404;17525531
MYCN	unspecified	MEIS1	22053792
MYB	activation	KLF1	20686118
TCF4	activation	RUNX2	24101375
GATA2	activation	AR	19684615;24423874
MEIS1	inhibition	ETS1	18692240
GATA2	unspecified	SPI1	10411939;18250304;19491391;19620289;19941826;20936779;21186366;24583263
MYC	activation	MYB	17411336;20385574
RORA	inhibition	MYC	20122401
FLI1	unspecified	ETS1	23064151
TRP53	unspecified	PAX5	18474530
SPI1	activation	CEBPA	12091339;19502584;19825991;20936779;23411464;24429361
FLI1	unspecified	GATA2	10720139;15367440;22684279
CEBPA	inhibition	MYCN	23502316
ETS1	activation	TRP53	17652178;19022222
GATA2	activation	GATA3	19323994
STAT3	unspecified	IKZF1	19079543;20493732;22328012
PBX1	activation	ZHX2	22567123
SATB1	activation	GATA3	17057718;20126258
IRF4	activation	PAX5	17651861;19345119;20144854
GATA1	inhibition	DACH1	22902925
STAT3	activation	STAT4	15522880;16324152
AR	unspecified	MBD2	21909140
ERG	activation	MYC	18542058;24285714
STAT3	activation	IRF4	20493732;21215659;21436836;21442426
TRP53	inhibition	SATB1	20018659;24260116
ETS1	activation	FLI1	11991951;18639639;20019798;21424123
ETS1	activation	MYCN	9285565;11175369;20019798
GATA1	inhibition	GATA2	7926723;9452491;12432220;12857954;15297311;15684376;15920470;15920471;16339652;16980610;17043224;19011221;19941826;19941827;22988301;23704091
STAT6	activation	GATA3	10626890;12797537;12876556;12947222;15261525;15379672;17312100;18274560;18484344;19056736;19151746;20164832;20620946;20956546;21215659;21294663;21436836;21439160;21442426;21703230;22180613;24508458
ETS2	activation	MYCN	9285565;11175369
CEBPA	inhibition	MYC	11340171;12406909;12757710;12873812;15867211;20581311;21638299;23874874;24285714
MYC	inhibition	CEBPA	9463385;9742112;11493431;12695333;12873812;14743216;19030024;19259613;19915707;20936779
MYC	activation	TRP53	7614713;8494784;9584145;10541553;10722742;11675005;11865060;12167709;12808131;14519204;14562020;14583781;15034932;15077166;15242522;15735755;15838523;16094355;17139252;18851746;19079543;19796622;19915707;21150319;21297663;21924287;22210892;22830357
TRP53	inhibition	MYC	9632756;11156366;15449312;16107691;16112647;16728565;18474530;19686735;21062913;21490434;22387025
MYB	activation	MYC	8474446;9312094;15509555;17587615;18408764;19841262;20686118;22110127;22918254;23505388;23874874
GATA1	inhibition	MYB	7926723;10644988;12673198;15920470;15920471;16095949;16339652;19196479;19941827
NFKB1	activation	TRP53	7623839;8051093;10348347;10602461;11032029;11237523;12091386;15378004;16887883;17677004;21924287;23124354
GATA1	activation	KLF1	8195185;8924208;9603943;15694345;15920471;16095949;16339652;17196618;17438135;17628529;18487511;19011221;19196479;19927129;19941826;19941827;21536911;23985037
PAX5	unspecified	TRP53	8521821;21319196;22105368
STAT3	activation	MYC	9874564;10458605;10582086;11169589;12438313;12584569;15184887;15343391;15673569;15805244;15930886;16081048;16092128;16144938;16191414;16923815;17139252;17255939;17934481;17959148;18248786;18415045;18535750;18829527;19289167;19414409;19496189;19730699;20516069;20664054;20871632;21067974;21573184;21733558;21815198;22349830;22588558;22933956;23741012;23797584;24142927;24315995
IRF4	activation	STAT6	10601358;16540365
PAX5	activation	EBF1	14594818;15004008;17101802;17440452;18209069;20144854;21552207
NFKB1	activation	AR	14576180;15678501;15861399;16619263
SPI1	inhibition	GATA1	9694804;10364157;10411939;11715049;11948622;12032776;12045250;12130514;12724402;14559995;15621533;15910240;16098914;16222338;16861236;17361224;17934485;19502584;20304827;20936779;22790984
SPI1	inhibition	GATA2	10411939;12433372;18250304;19502584;19883503;21947280
GATA1	inhibition	SPI1	10364157;10411939;10753833;11715049;11948622;12032776;12202480;15621533;15910240;16095949;16098914;16861236;17361224;17628529;18063754;19011221;19382896;19491391;19941826;20211142
CEBPA	activation	GATA1	9649437;17364144
IRF8	activation	ETV3	12933588
IRF8	activation	SPI1	8824592;10453013;10570299;10586038;10734131;11325034;11359842;11715049;11846986;12032776;12055236;12393459;12807819;12904288;15688197;15910240;16375605;16707500;17386941;20936779;21757649
ESR1	inhibition	TRP53	10766163;12145335;16469747;16713569;20080630;21761334;22213398;22787161;24283290
CEBPA	activation	SPI1	10397723;12032776;12091339;12949251;14636649;14737106;16352814;16983342;17669672;17671233;18026136;22086955;23580622
GFI1	inhibition	CEBPA	12721361;16888099
GFI1	inhibition	ETS2	12721361
GFI1	inhibition	MYC	12721361;19164764;19522008
CEBPB	activation	CEBPA	1840554;10485846;15110775;15158467;15985551;16431920;16461934;17011499;17110376;17139329;17264204;18622014;19270737;19581927;20179325;20936779;21521687;23456364;24061474;24216764;24246779;24273171;24368734
ETS1	activation	RUNX1	10207087;10594012;11715049;12032776;12682904;15531915;16167339;18639639
NFKB1	activation	GATA3	11135577;15261525
ETS1	activation	STAT6	15199062;16540365;20019798;20378371
STAT3	activation	ESR1	11429412;12904256;18065416;21173433
STAT3	inhibition	RUNX2	15476590;15786491;17702747
GATA2	inhibition	STAT3	15673499;18990226;21186366
STAT1	activation	TRP53	14602726;14748743;15217838;15601580;16243709;16529541;17085014;17992189;18220274;19653336;20567883;23588992
SPI1	activation	EBF1	15469848;17101802;20144854;22169041
EBF1	activation	PAX5	14594818;15469848;17098231;19345119;20144854;20543837;23213261;24068669
FOXO3	activation	ESR1	11435445;15367686;16809346;18312651;24062311
MYC	inhibition	STAT3	15677471;17093053;17411336;19030024;19079543
FLI1	activation	GATA1	10720139;12556498;12724402;16095949;16189514;17934486;18250154;20936779
NCOR2	inhibition	NR4A2	17986226;18282463;19144721
NFE2L2	activation	ATF3	19864258;22179317;22581777;24509533
GLIS2	unspecified	FOS	23917988
TEAD4	unspecified	POU5F1	24332857
E2F4	unspecified	FOS	11491305
NFE2L1	unspecified	FOXA1	8993836
MEF2D	unspecified	KLF2	16166637;19109909;23723416
FOXP1	activation	NANOG	21924763
NFKB2	inhibition	RELB	11687592;12505990;12709443;12789323;14678988;14743216;16551621;17548614;17962807;18267068;18377428;20211142;20923761;23086447
E2F1	unspecified	ATF4	16606705;17093053;18347061;19796622
ASCL2	unspecified	MYC	18765639;22384170
CREB1	unspecified	GZF1	15753290
RARB	activation	STAT1	9092506
NANOG	inhibition	FOXO1	17506876;19884255;22945654
KLF4	unspecified	SRF	15623517;22679022;25132174
NANOG	activation	SMAD7	19544440;19884255
KDM5B	unspecified	CTCF	21448134;24937458
DNAJC2	activation	RARB	21179169;24292673
SP3	unspecified	SMARCC1	15187086
JARID2	unspecified	HES1	22237151
MYC	unspecified	TCF7L1	19167336;19736564;19915707
FOXO1	unspecified	ELK4	23066095
MTA1	unspecified	NANOG	18454139;22988117
SP1	activation	SMARCC1	16288722
ATF3	activation	STAT3	25096061
RORA	activation	BHLHE40	22244086
SP1	activation	NR4A1	7890657;12782711;24396871;24512852
REST	unspecified	ONECUT2	16963704;17540862
BACH2	unspecified	BCL6	18256039;23852341
MTA1	activation	FOSB	21258411
RCOR1	unspecified	CBFB	24652990
FOXP3	inhibition	RORA	18354202;19132915;19328669
SP1	activation	STAT3	8918689;12017556;15688401;15860735;16931573;17471507;18654640;19049975;19064501
NFKB1	activation	MYB	7706314;9694711
SATB1	activation	EGR2	22064485
FOXA1	activation	SATB1	23355396
CLOCK	unspecified	MECOM	18546475
RARA	activation	NR2F2	21184786
FOXO1	unspecified	FOS	22810813
HSF1	activation	ATF3	17766920;17873279;20018623;21468236;23293686
NR1H3	inhibition	PPARA	8621574;12730332
SMAD3	inhibition	RORC	19887374;20667820
PIAS4	inhibition	IRF3	15251447
IRF1	unspecified	IRF9	20038197;20211142
SMAD2	unspecified	FOXA2	21245162;23152446;23584530;24332857
MECP2	activation	CREB1	18511691
NFKB1	activation	NFKB1	1740105;8454856
SP1	activation	NFYA	10393239;10446910;11022037;14613485;18025157;18654640;19302979;20936779
CLOCK	unspecified	HSF1	18546475;21915348
STAT5A	activation	FOSL2	24587342
STAT5A	activation	MAF	21876034
SP1	activation	ARNTL	11798163;24030830
JUND	inhibition	RUNX1	23398888
MBD3	inhibition	POU5F1	17030610;18454139;19117947;20362541;20362542;21608077;22196727
STAT3	unspecified	GATA6	19079543;22328012
SMAD9	unspecified	ID1	19854828;22560923;24076600
TRP53	activation	EGR1	11251186;11339821;14744935;15892871;16990849;20190820;21325822;24487586
E2F2	unspecified	E2F6	16107498
PLAGL1	activation	JUN	21864583
SP1	activation	SMARCC1	11018012;15187086;16288722;18364237
ID1	inhibition	ARNTL	20861012
NFKB1	inhibition	NFKB1	12399470
CEBPB	inhibition	HMGA2	16492136
MEF2A	activation	KLF4	24755985
NCOR2	inhibition	STAT5B	11726519;16529541
TCF7L1	unspecified	KLF3	18467660
FOXO3	activation	SMAD3	15084259;16792526;17340614;18391970;21532621;24950290
STAT5A	inhibition	BCL6	20124477;23716595;24277936;24879792
ZBTB17	activation	RORC	24088869
FOXO3	activation	MYC	18393360;21293178;25000517
SP1	activation	TRP53	9492043;9685344;11222091;11675005;12145335;15188005;15574328;15674334;15710382;15790310;16713569;18654640;20331637;20570896;21325288;21924287;21957492;22213398
TRP53	activation	BCL6	11571296;15220520;16249378
CREB1	activation	NR4A2	9073077;10216261;10216262;11884470;12718894;15753290;15961999;17277356;18077367;20715116;21164481;22171029;22185778;22294685;22761932;24438093;24760838;25071166
RELA	activation	EGR1	10671503;15616591;17967787;19276347;20936779;23247759
THRA	activation	DBP	22586439;23382204
DNAJC2	activation	RARA	21179169;24292673
STAT1	unspecified	EGR1	16951379;21723864;24413774
NFYB	unspecified	JUN	12771133;17903252
KDM5B	inhibition	EGR1	18591252
TFEB	activation	SMAD3	12551947
FOXA2	unspecified	GATA6	18611952;22737085
ELK4	activation	FOSB	17200232
USF1	unspecified	TRP53	11675005;21924287;24831529
MYC	unspecified	TGIF1	17411336;18190704;19030024;19079543
YBX1	activation	SMAD7	16278212
CREB1	unspecified	MEF2A	15753290
TGIF1	inhibition	CREB1	19699159
CEBPA	activation	EGR2	14769801;17254333
SNAI2	inhibition	TRP53	15314165
MYC	unspecified	BHLHE40	17411336;18190704;19915707
CREB1	activation	STAT1	15319449
TFCP2L1	unspecified	POU5F1	18555785;20362541
E2F1	unspecified	HMGB2	12138103;16606705;18347061;18836037
STAT1	activation	IRF7	15226272;15767254;16689655;17332413;17374731;17503042;18028425;22252317;22951020;23645984;24097101
ZBTB7A	unspecified	MYB	19941827
MTA2	inhibition	NFE2	18644863
JUN	inhibition	YY1	15365249;15608294
DBP	unspecified	DRAP1	15608294
HNF1B	activation	MAFB	16274963
RXRA	activation	SREBF1	11287605;12897148;23686490;24277692
SOX2	activation	SOX6	24501124
STAT6	activation	RELA	9584180;16540365
MYC	unspecified	ATF5	17411336;19030024;19796622;19915707
MYC	activation	FOSL1	12695333;17643117;21150319
CREB1	activation	STAT3	8918689;10978511;15319449;15753290
SP1	unspecified	CUX1	16514628
BACH1	inhibition	TFE3	21555518
NANOG	unspecified	PROX1	16153702
TFAP2C	activation	TRP63	21363924
TCF7L2	activation	SMAD4	15292219;18595660
FOSL1	inhibition	CEBPA	21486951
FOSL2	activation	RUNX1	20032975
SPIB	inhibition	XBP1	18552212
AHR	unspecified	RELB	19906563;23999131
MAX	unspecified	KLF6	21873430
TRP63	unspecified	SP3	20023394
KLF3	inhibition	CEBPA	18391014
CREB1	unspecified	RFX1	15753290
SMAD3	unspecified	TRP63	19345189;23687300
CTCF	unspecified	RUNX1	23933634
CEBPB	activation	BCL6	23716595;24069219
YY1	unspecified	ATF4	17567998;21282644
SMAD1	unspecified	CEBPB	12151100;24244176
RBPJ	inhibition	TRP53	19135161;20446924;21924287;22232070
ARNTL	unspecified	TCF7L2	22080954
CEBPA	inhibition	SOX4	24183681
TCF7L1	activation	MYCN	18467660;19884255;23090119
NFAT5	activation	JUN	18056707
STAT3	inhibition	SREBF1	15240880
TFDP2	inhibition	CEBPA	20176812
STAT2	activation	IRF1	11804954;16319195;24413774
TCF3	unspecified	HES1	21857655
DBP	unspecified	IRF3	15608294
MYC	unspecified	MAFG	14583781;19030024
RELA	activation	MEIS1	22448256;24054986
ETS2	activation	MYC	18059336;18586674;24968297
HEY2	unspecified	KLF10	22615585
MYC	activation	NR1D1	11139609;12695333;12808131;15388797;17093053
EGR1	activation	KLF4	22854048
TRP53	unspecified	ID3	11571296;15220520;16557594;18474530;25043190
ATOH8	inhibition	TCF3	22354994;23938248
RELA	unspecified	ID1	19854828
CUX1	unspecified	ZXDC	18003658
MECP2	inhibition	RCOR1	12399542;18075316
CREB1	unspecified	ONECUT2	15753290
SOX13	unspecified	RORC	23562159
NFKB1	activation	SMAD7	10753944;12208876
NFIX	inhibition	SP1	11823426
CREB1	unspecified	MTF1	15753290
ELK1	activation	RUNX2	19017640
NANOG	unspecified	NFAT5	16153702;16518401;19884255
MYC	unspecified	RBPJ	17411336;21150319
SP1	unspecified	ZBTB2	22289984
NFKB1	activation	GATA3	16081776;23405894
TRP53	inhibition	ZFP148	22214764
ELK1	activation	MECOM	22689058
BPTF	activation	SMAD3	18974875;20148317
REST	unspecified	ETS1	21737748
DBP	unspecified	MSX1	15608294
POU5F1	unspecified	SATB1	19030024;19167336;19884255
POU5F1	unspecified	TEAD4	19884255;24332857
TRP53	inhibition	JDP2	25026555
SETDB1	inhibition	CEBPA	20656681
NKX2-1	inhibition	SP1	23784082
BCL11B	activation	FOXP3	21875956
NCOR2	inhibition	RARB	9415406;10529898;12665583;15604093;16613989;17622583;19078967;22266197
STAT6	inhibition	BCL6	20620947;21464207;23110343;23852366
CEBPA	unspecified	DBP	8499951;9571207
NR1D1	unspecified	STAT1	21408158
PROX1	inhibition	NR1I2	22023334
REL	unspecified	TCF7L2	19270711
MLXIPL	inhibition	PPARA	21282101
RUNX1	inhibition	HMGA2	23249738;25150295
SMARCC1	activation	NR3C1	9590696;11441086;12917342;15016814;15016815
JUND	unspecified	FOSB	20936779;21647439
FOXO3	activation	HBP1	18277385;23059819;23891001
POU5F1	activation	TFCP2L1	17183653;19030024;19167336;19740934;19884255;20362541
CUX1	unspecified	RARB	18003658
SMAD1	unspecified	GATA3	22219353
FOSL2	activation	SOX4	23482931
ARNT	activation	JUN	19203995;20508969
POU5F1	unspecified	NFIA	9399584;16153702;17567999;19796622;19884255
MYC	unspecified	CREB1	12776737;12808131;19030024;19736564;19915707
SMAD1	activation	FOXP3	20676092
RELA	activation	JUND	23247759
E2F4	unspecified	E2F2	11799067;15861133;17908821;18836037;21247883
DNAJC2	unspecified	NFIC	21179169
ATF5	activation	CEBPA	24216764
KDM5A	activation	VDR	11358960;20936779
ATF3	inhibition	CEBPA	22475484
NFIC	inhibition	AHR	23208493
NR4A2	activation	RCOR1	19345186
KDM5A	activation	CLOCK	21960634
TRP53	inhibition	RELA	18477470;20546595;23555186
RARA	unspecified	STAT1	21768647
VDR	inhibition	SMAD3	24448349
XBP1	activation	SREBF1	18556558;21447637
NANOG	unspecified	POU2F1	16153702;16846370;19884255
CUX1	unspecified	TEAD4	18003658;18347061
USF1	activation	CEBPA	7575576;8493090;12082130;16537832;17239350;21680747;22719268
ESRRA	unspecified	BHLHE40	21731503
STAT3	unspecified	CUX1	20493732
SMAD3	activation	ZEB2	19732720
ID2	inhibition	CLOCK	20861012
RBPJ	activation	AHR	21637838
SP1	unspecified	RUNX1	22289984
JUNB	activation	SMAD4	22391036
CREB1	unspecified	SUB1	15753290
STAT3	activation	SNAI1	12665527;23402362;23994020
FOXA1	activation	GATA6	23355396
RUNX1	activation	NR4A2	17652178;21468021;22325351;23333304
TCF7L2	inhibition	CEBPA	16210377;18268006
E2F1	unspecified	GLI3	17426814;18555785;19796622;24044950
FOXO4	inhibition	RUNX2	24983969
NFIA	activation	FOS	1833404;1906603;18374651;21282660;24145797
CREB1	unspecified	JARID2	15753290
DBP	unspecified	MYCN	15608294
ATF3	activation	EGR1	22390138;23632636;24098051
RORA	unspecified	PROX1	15604093;23723244
DBP	unspecified	FOXA1	15608294
CUX1	activation	SNAI2	19635798;20224295
E2F1	unspecified	YBX1	16606705;18347061;19796622
FOXO4	inhibition	SRF	16054032
GATA3	inhibition	SMAD3	21867929;24235142
SOX9	activation	MITF	17702866
TCF3	inhibition	TCF7	16369535;22169041;23536629
TFEB	activation	SMAD4	12551947
TCF7L1	unspecified	HES6	18467660
REL	activation	NFATC1	16099873;16216008;19744333
KLF11	activation	SMAD3	17114344;22318730
SP1	inhibition	ID1	11896613;16638616;17490644;18025157;18654640;21069812
SMAD3	activation	ETS1	11590145;15001984
KDM5B	unspecified	ELF3	24937458
NFKB1	activation	NFKB2	10602461;12208876;12795416;17967192;20159560
FOSB	inhibition	FOS	18632938;23395854
NANOG	unspecified	TFAP2C	16153702;16518401;16846370;19884255
HSF1	activation	NFIC	17216044
E2F1	unspecified	DDIT3	18555785;18836037;19796622;20971808
CEBPB	unspecified	SMAD4	10331746;12202226;12524424;16959612;20936779;21105199
CEBPB	unspecified	FOSB	21543584
REST	inhibition	NFKB2	22371606
MYC	activation	MAX	1840505;2006410;7565735;8266081;9184233;9528857;9680483;9708738;9764821;10229200;10319872;10593926;10611234;10918583;11891322;12391307;12553908;12584560;12646556;12660246;12821782;12824180;14743216;15096576;15572685;16140957;16287840;16352593;16596619;16705173;17072308;17093053;17157259;17304222;17314511;17353931;17418410;17471507;17535887;17643117;17700062;18003922;19030024;19079543;19578763;203…
MECP2	inhibition	PLAGL1	18989361
STAT3	inhibition	NR2F2	19079543;19616846
MEIS1	unspecified	MECOM	22972982
RCOR1	inhibition	MEIS1	23308270;24652990
NR3C1	activation	NFIL3	19805059;19966186
PPARD	unspecified	NFATC3	21283829
SMAD2	unspecified	ID3	21731500
E2F1	unspecified	HMGA1	15923078;17093053;18555785;22389255
ATF2	activation	RELA	21350211
SP1	activation	AHR	7987406;8074712;8408082;8647831;10471301;10561076;11259615;12612060;14678789;16410262;20478378;20936779;21569840;21930594;22728919;24316986
ERG	activation	NR3C1	22869147
CEBPB	inhibition	E2F1	16107878;20047998;20498378
ATF3	unspecified	FOS	18277385;23917988
STAT3	unspecified	USF1	22328012;25111868
NCOR2	inhibition	POU2F1	11134019;19617623;20936779
ARID1B	inhibition	MYC	21118156
MYC	unspecified	MSX1	7916326;9655249;17093053;19030024;19118200
AHR	unspecified	CREM	19828069
RELA	unspecified	BHLHE40	20018891
YY1	unspecified	NFE2L1	17567998
ATF6	activation	NFYC	11158310;18348279
CREB1	unspecified	CUX1	15753290;18550690
SMAD7	activation	YY1	24369345
HSF1	inhibition	POU5F1	17314394;24090933
NFKB1	activation	NFKB2	21131783
TEAD4	unspecified	TFAP2C	22529382
STAT5A	activation	ELF5	19833766;24277936
NANOG	unspecified	PBX1	16153702;19884255
KLF6	activation	ATF3	18755691
HIVEP2	activation	CEBPA	16580992
NR3C1	unspecified	FOS	8206384;9218456
ZEB2	inhibition	ID4	22365546
FOXP3	unspecified	SP100	20554955
RARA	activation	ETS1	11327309
NR3C1	unspecified	HIVEP2	16110340
FOXO1	unspecified	ATF3	18277385;23630076
NCOR2	inhibition	STAT4	11726519
BATF	activation	RORA	19578362;24584090
STAT5A	activation	SP1	9175624
BCL6	inhibition	IRF9	19564417
SMAD4	unspecified	XBP1	24636354
YY1	unspecified	ZBTB4	17567998;17721549
CUX1	activation	MTA1	21258411
RUNX1	activation	ELF4	10207087;14970218
E2F4	unspecified	HEY1	18363832
PPARD	activation	KLF10	24958459
MAZ	unspecified	NR3C1	19004867
PROX1	inhibition	CLOCK	20194433;21731503
SMAD3	unspecified	AHR	11259615
CREB1	unspecified	ARNT	15753290
ESRRA	activation	CLOCK	21731503
SP1	activation	ESRRA	9286700;12960079;16439465;18654640
TRP53	inhibition	SNAI1	20385133;21490434;22024162
ATF3	inhibition	RELA	16291753;24098051
SRF	unspecified	ELK1	9010223;9880555;10606656;12385988;20729872;20936779
CEBPA	activation	SREBF1	11940593;23422505;24198249
RELA	activation	YY1	17438126;24469401
CREB1	unspecified	ZFP668	15753290
ELK3	activation	MYC	18356083
REST	unspecified	ID4	19888342;21737748
NR3C1	activation	NR3C2	8961265
SRF	activation	KLF6	16365378;18028338;23382855
MITF	unspecified	PIAS4	21258399;22012259
NFE2L1	activation	ATF4	11025215;11689285;16189514
SP1	unspecified	RXRA	10361124;10393239;16517099;16713569;17887732;18270252
CREBZF	inhibition	XBP1	24155933
BAZ1A	activation	NCOR1	17519354
MECOM	inhibition	SMAD1	10660041;10775259;15849193
SMAD3	activation	SRF	14654367
MITF	unspecified	CREM	21258399
NFKB1	unspecified	REL	15818410;18832697;21945668;23646894
SNAI1	inhibition	TRP53	15314165
NR3C1	unspecified	SNAI2	21868756
FOXA1	activation	NKX2-1	21784970
HMGA1	activation	SP1	12665574;16707431;20335021;20936779;22745191
MECP2	unspecified	ZBTB16	15608638
KLF4	unspecified	SOX2	18358816;19030024;19740934;19816951;20875146;20959618;23515309;23667633
SRF	unspecified	TAF12	19687146
CREB1	unspecified	GATA6	15753290
CEBPA	unspecified	DDIT3	18445634;20211142
ELK1	activation	FOSL1	15806162;16490785;19687146
HEY1	inhibition	PROX1	20351309;22719258
YY1	inhibition	RELA	23874387;24469401
BHLHE40	inhibition	RXRA	19786558
FOXA2	unspecified	GABPA	18660816;19417011
SP1	unspecified	NR1D1	20979052;23201262
NFYA	unspecified	XBP1	16721047;16757577;17404513
STAT3	activation	EGR2	16148108;19079543;22328012;23932718
THRB	activation	MLXIPL	19324998;20615868;21453770
NANOG	activation	GLI2	18522731;19884255
EGR1	inhibition	MAX	19032775
POU5F1	inhibition	REST	16153702;16518401;17183653;17567999;17579724;18490265;19030024;19747562;19884255;20362541;23052207
USF1	unspecified	STAT3	24686121
CREB1	unspecified	ETV5	15753290;23993098
NFKB1	activation	FOXP3	18326816;23200824
E2F1	activation	CEBPB	16606705;17599912
PRDM1	inhibition	MAFB	20133620
POU5F1	unspecified	TAF12	16153702;16518401;17183653;19171782;19884255
CEBPA	activation	RELA	18277385;21813505;23226395
E2F2	inhibition	ARNT	20573986
CTCF	unspecified	GATA6	18555785;19796622;23321669
JARID2	unspecified	NR4A2	24374312
TEAD2	unspecified	HES1	22167192
E2F1	unspecified	ZFP143	16606705;17268553
CEBPA	activation	FOXA2	15205324;16440369;16467360;18722179
CEBPA	inhibition	E2F4	11340171;12757710;15107404;18239623;18313667;19347879
CUX1	unspecified	TSC22D3	18003658
HSF1	activation	PRDM5	22087297
MYC	unspecified	HBP1	12747840;15225871;19030024;20008325
SMAD2	activation	TCF7L2	18595660
MYC	unspecified	SRF	17411336
TRP63	unspecified	ATF6	20023394
FOXP3	inhibition	RORC	18164222;18368049;18434325;18849990;19132915;19328669;19379825;20164832;21745474
RUNX1	inhibition	CTCF	22289984
NR4A1	inhibition	FOXO1	22301783
SATB1	unspecified	KLF4	19933152
BATF	activation	MYB	21296860
POU5F1	activation	NR6A1	16153702;17183653;19884255
CREB1	activation	SOX9	10072439;15753290;17289023;19113914
MBD3	inhibition	KLF4	22139358;22560079
RUNX1	unspecified	BHLHE40	19043539
AHR	inhibition	NFKB1	19703987
SP4	activation	E2F1	10547281;17909268;20936779
MYC	unspecified	EGR3	12695333;17411336;18190704
PIAS1	activation	MSX1	16600908;16600910;16678795;21717107
RARG	activation	HNF1B	24569880
NR3C1	unspecified	RARG	20885999
MECP2	inhibition	RARB	14633992;17244680
STAT5B	unspecified	IRF1	11022129;12017556;15561601
NFE2L2	unspecified	TFAM	17179207
SOX4	activation	TCF7L2	17875931;19854293;22231735
E2F4	unspecified	ATF2	16153702;17908821;21247883;22713240
MTF1	activation	SP1	18458062
ZFP322A	activation	POU5F1	24550733
USF1	unspecified	MSX1	9278425
AFF1	unspecified	MYC	21729782
NFYB	activation	SOX9	15908194
NCOR2	inhibition	RXRA	17242407
FOXO3	activation	FOXP1	23832113
E2F4	unspecified	E2F6	16107498
ASCL2	activation	SOX9	19269367
STAT6	unspecified	BATF	21215659;21436836;21442426
KLF15	activation	E2F1	20123965;22613989
ARID1A	activation	SMAD3	21900401
STAT3	unspecified	SOX13	18065416
SMAD5	unspecified	SATB2	22219353
HMGA1	activation	MYC	23166588
REST	inhibition	MEIS1	22396653
NANOG	inhibition	SMAD1	16801560;17211451;19542351
TCF7L1	unspecified	TRP53	18467660;19884255
ELF3	activation	EGR1	19074849
SATB2	unspecified	NANOG	19933152
NFKB1	activation	NR4A1	18996961;20018891
NFKB2	inhibition	MYC	17962807;21131783
CLOCK	activation	RORC	19076641;22753030;24043798
SRF	activation	NFATC4	16365378
JUN	activation	SOX2	23687336
NR1H3	activation	MAFB	24445679
STAT5A	unspecified	IRF1	8865162;15561601
FOXA2	unspecified	PPARA	19129217
REST	inhibition	SOX11	17182872;19888342
NKX2-1	activation	E2F3	22242187
SOX9	activation	FOXA2	17563382
KLF15	activation	NFATC1	24680826
OVOL1	inhibition	MYC	16636146
TRP63	activation	NFATC4	19390658
XBP1	unspecified	DDIT3	17612490;19762508;24269637
POU5F1	unspecified	CTCF	19536159;19740934
SMAD3	activation	CTCF	12099698;12524457;20427289;21625455
TFCP2	activation	NFE2	16648487
SP1	unspecified	IRF2	8106512
POU2F1	inhibition	RELA	12019209;16189514;17192276
NFKB1	activation	CREB3	17296613
POU5F1	activation	SETDB1	19811652;19884257;22504302
PBRM1	unspecified	HES1	23022380
SMAD4	activation	SMAD7	9892009;10559222;10753944;10823886;10843994;10887185;15817471;17438144;18539898;19032343;19686287;21269274
NFAT5	activation	RELA	20685965
TFE3	activation	MAFB	17046750;19332055
SMAD3	activation	HEY1	14976548;16189514;19473993
STAT5A	unspecified	BCL6	16819511;19797429;20124477;22318729;22406686;23451206;25088465
NR3C1	activation	NR2F2	14739255;15265774
NFE2L2	activation	KLF9	24613345
FOXA1	inhibition	SOX9	22391567;23884959
DDIT3	inhibition	ATF4	12805554;18940792;22237685;23761072
NR1D2	activation	ARNT	23567972
NFYB	activation	JUNB	11311563;12771133;17903252
SP1	activation	SREBF1	10224053;10918064;12941932;15330762;15462672;17449871;18068676;18664368;20971080;23315940;24458133
CREB1	unspecified	XBP1	10907849;15753290;17884689
NCOR2	inhibition	ID2	21496643
MYC	unspecified	SMAD5	17411336;19796622;19915707
RELA	activation	GATA3	20660789
BACH2	unspecified	EGR3	23852341
GABPA	activation	TFAM	12198131;18391175
EGR1	activation	FOS	17975260;21743958
FOXO3	inhibition	RELA	21690325
SMAD1	activation	NANOG	18682241
CUX1	unspecified	YBX1	18003658;18347061
NFKB1	inhibition	NFKB1	9950430;17292587;19524538;22733995
SOX9	unspecified	TCF7L2	18794802;23306204;24532713
ETS2	inhibition	NR3C1	11279115;15044598;16189514;16263717;20599772
RELA	inhibition	CTCF	24558376
DBP	unspecified	NFYA	15608294
SP1	activation	KLF6	12433697;16054710;20936779;22609358
CLOCK	activation	NR1D2	17660447;21284980;24043798
MXD1	inhibition	BCL6	16423395
CEBPB	activation	KLF5	16054042;17011499
ATF4	inhibition	EGR1	22933779
NR4A1	inhibition	TCF7L2	21873734
MAFB	inhibition	IRF7	20581830
STAT5A	activation	MYC	10679091;12048235;15711548;21091189;21464042
TEAD4	unspecified	TEAD1	21701496
YY1	unspecified	ZFP143	17567998;17721549
CREB1	activation	STAT2	15319449
FOXO4	activation	SP1	17242183
ATF6	activation	NFYC	20936779
CREB1	unspecified	JDP2	15753290
ATF2	unspecified	VDR	9212063;16618766;18277385
AHR	unspecified	MAFB	19282623;21762485
ESRRA	activation	GABPA	15100410;17418099;17671090;18778951
MBD3	unspecified	SOX9	22139358
NPAS2	unspecified	DBP	22039518;22960268
RORC	activation	NPAS2	21317191;23723244
MAX	inhibition	E2F1	11526483;12004135
FOXA1	unspecified	CEBPA	11786957;19074951
NANOG	inhibition	ETS2	18522731;19884255
POU5F1	unspecified	FOXA2	16153702;19030024;19884255;21602794;24332857
ELK1	activation	NFATC1	19900447
TCF4	activation	MYC	21667018;24846398
SMAD3	inhibition	ID2	19137015;22615489;23709694
SMAD3	activation	TRP53	12732139;19345189;20379196;23706820
RARA	inhibition	NPAS2	11439184;18775307
KLF4	unspecified	TCF7L1	18264089;19167336;20959618
TGIF1	inhibition	SMAD4	10199400;10660041;10775259;11062049;15153551
STAT6	unspecified	TCF7	20980261
FOXO3	unspecified	SOX4	21873240
EGR1	activation	ATF3	16079301;16489044;17975260;18218726;18719024;21143896;21205742;22230687;23178451
ETS2	unspecified	ERG	20517297
NFYA	activation	ATF6	10866666;10958673;11158310
PIAS3	activation	TRP53	24584189
HES1	inhibition	PRDM16	25038826
STAT3	activation	BCL6	16188230;16702165;19796622;20467778;21785422;22328012;22406686;23716595
KLF10	activation	FOXP3	18278048;19109157;19114986;19602726;20959618;22896699;24944246
NANOG	activation	REST	16153702;16518401;17093407;19036726;19884255
EGR1	inhibition	MXD1	12556466
SMAD1	activation	SMAD4	10531362;11700304;12167862;12874272;14718543;15231748;15761153;16189514;17183365;18794361;20667911;21454478
TRP63	unspecified	PPARD	19390658
KDM5B	activation	KLF10	20863814
POU5F1	activation	KDM5B	17567999;18522731;19884255;21448134
RFX1	unspecified	NR3C1	19004867
ESRRA	unspecified	SMARCE1	19622763
IRF1	activation	NR3C1	11463861;15044598;15576464;19004867;20599772
SP1	activation	KDM5A	18654640;21282102
ETS1	activation	NFKB1	9094628;9190210;20019798
NKX2-1	activation	HEY1	23637834
NR3C1	unspecified	KLF6	22074950
EGR1	activation	VDR	20089040
NKX2-1	unspecified	JUN	23322301
RBPJ	activation	SOX9	19325125;22232070;22991339
CBFB	unspecified	MXD1	22325351
NFKB1	unspecified	BHLHE40	20018891
CREB1	unspecified	EGR2	2111009;15753290;18021443
SRF	unspecified	ATF3	14769801;16113055;21135125;21792293
DDIT3	inhibition	CEBPB	1547942;7958914;8125258;8662954;12706815;15710476;16880521;16987992;17395745;18992716;20562859;20829347;20936779
RARA	activation	TBX3	22535523
KDM5B	activation	FOXA1	24802759
RELB	unspecified	TFE3	16595631
SP1	unspecified	CTCF	18654640;19740934;22289984
KDM5B	activation	POU5F1	18591252;24100015;24495580
JUND	inhibition	SUB1	23398888
STAT2	activation	STAT6	10490982;16540365;18039353
RARB	activation	POU5F1	7823919;8289783
ESRRA	unspecified	STAT5A	20961995
NR3C1	unspecified	KLF5	19801529
FOS	activation	ETS1	8557686
AHR	activation	BACH2	20819909;21296099;21762485
ATF2	activation	ELF1	7556093
MYC	unspecified	ATF3	8576171;12837591;17411336;19030024;21143896
RELA	unspecified	ARNT	21298084
NANOG	unspecified	ETV3	16153702
RELA	activation	NFATC1	16275763;18710934;19874202;23247759
NFKB1	inhibition	MITF	18518955;20099279
NANOG	activation	POU5F1	16153702;16518401;16790525;17093407;17211451;17506876;17669361;18358816;18436640;18454139;18467660;18957414;19884255;21062744;21499299;22297846;22969033;23280602;23395962;23444350;24496925;25132174
NFYA	activation	E2F1	9469818;20952509
NANOG	unspecified	TAF12	16153702
ARNTL	activation	NR1D1	12198538;15591021;16093318;16507766;16687287;17644383;19221497;20562852;20630760;21074606;21284980;21364973;21731503;22611086;23525013;23596172;24043798;24385426;25007071
MYC	unspecified	ZBTB16	16651409;17093053;17411336
RBPJ	activation	NFE2L2	24298019
NR1I2	inhibition	FOXA2	17267396;18305370
YBX1	inhibition	SMAD3	12917425
ZEB2	activation	SMAD7	22365546
TRP53	unspecified	MTA2	18474530
E2F1	activation	SMAD1	18555785;22510377
STAT1	unspecified	STAT2	15978943;20525272;23878400
SMAD9	activation	OVOL2	23319585
ELF5	activation	ETS2	20831799
NANOG	unspecified	NFYC	22969033
XBP1	activation	ATF6	17765676;17765680
ELF5	activation	STAT5A	19269284
SRF	activation	NR4A1	14769801;16113055;18277385;19687146;20554967;21098124;21135125;21415370;23935853
THRB	activation	NCOR2	24558356
DMTF1	activation	TRP53	22331460
MYB	inhibition	ID1	21317192
JUND	unspecified	NR4A2	21647439
YY1	unspecified	YBX1	17567998;17721549
BCL6	inhibition	RORC	19631565
BCL6	inhibition	TCF7	19965633;21518797
HEY2	unspecified	ID2	22615585
FOXO1	activation	ETS1	17113751
RARB	unspecified	SREBF1	18445634
FOSL1	activation	SNAI2	19462441;24658684
NFKB1	unspecified	NFKB2	16191192;16595631;19524538
SP1	activation	STAT5A	15043997
TRP53	unspecified	TRP63	10391235;11238924;11850815;15607981;15846070;16713569;16931914;17182369;19345189;20211142;21741598;22548738;23687300;24069219;24554706
JUN	activation	NFE2L2	9872330;20232342;21734707
E2F2	activation	MYCN	12175541;12438307;14645238;15362224
TRP53	activation	TFAM	11571296;12839966;15220520;19607708;19696408;21130123;22911714
NFKB1	unspecified	SRF	16595631;18277385
PRDM1	inhibition	NFIX	20421211
CUX1	unspecified	TAF12	18003658
CREB1	unspecified	MAFB	15753290
TCF7L2	activation	E2F4	17360646
HMGA1	activation	SOX2	23166588
TCF12	unspecified	STAT5A	19043539
KDM5A	activation	ARNTL	21960634
FOXA2	unspecified	SREBF1	18202312;22737085
PIAS4	inhibition	IRF7	15251447
SMAD3	inhibition	ID3	19137015
NFIC	activation	KLF4	25138274
TRP53	activation	BHLHE40	17347673;18025081
CREB1	unspecified	MAFG	15753290
YY1	activation	PRDM2	17721549;18488713
KLF4	unspecified	JARID2	18264089;19030024;19167336
SP1	activation	IRF3	10492399;18654640;22464952;24649086
NR3C1	unspecified	ARID1A	21868756
MYC	unspecified	MECP2	17114293;17411336
SMAD2	activation	HES1	17981798
NFKB1	activation	CEBPA	16254192;18987666;19380823;21813505
HMGA2	activation	SNAI1	16831886;18832382;19179606;23599793
NFKB1	inhibition	REL	1437141;1740106;7649478;7926758;8458581;9950430;12504005;14743216;15143182;17962807;19524538;22733995;23646894
NR1D1	inhibition	CLOCK	21479263
PRDM5	unspecified	GABPA	17636019
RORC	activation	PROX1	23723244
EGR1	activation	KLF5	10865841;15077182;15087132;15740636
CLOCK	unspecified	CEBPA	18546475;23505471
FOXP3	inhibition	NFKB1	15790681;16873058
KDM5A	activation	RARA	11358960
E2F1	unspecified	E2F3	11799067;12118073;16606705;17908821;18347061;18836037;19796622;20376578;24912499
RORC	activation	NFIL3	22753030
STAT6	inhibition	NFAT5	19440213
CREB1	unspecified	NFAT5	15753290
RELA	activation	SMAD1	18942118;19854828
NR1H2	activation	SREBF1	11287605;15292374;15793250;15855229;16298468;16482468;16825483;17402795;18072748;20339114;20513432;20868688;21356514;22969086;23675307;23686114;24458133
STAT6	activation	BACH2	20620947
MECP2	unspecified	MYC	20188665;21982370
TBX3	unspecified	GATA3	19828084
REST	inhibition	FOXA3	19997604;24163104
MYC	activation	SOX11	21860422
NCOR1	unspecified	SNAI1	21384409
EGR2	activation	KLF4	18396140
PLAGL1	activation	TCF4	24396065
PPARA	activation	NR1I2	16243957;17426115
DBP	activation	ARNT	23567972
NR6A1	activation	MBD2	17030610
NR1H3	inhibition	STAT1	19782030
POU5F1	unspecified	TFAP2C	16153702;16518401;16846370;19030024;19884255
XBP1	activation	ATF6	16189514
REST	inhibition	STAT1	23598529
SOX6	activation	RUNX2	14993235;19437544;24692107
YBX1	activation	E2F1	22205655;24260353
YY1	unspecified	SMARCC1	15187086;17721549
CREB1	activation	ID1	15753290;18160048;21069812
SETDB1	unspecified	POU5F1	19884257;20129054;22504302
STAT3	unspecified	SMAD5	23633487
RARB	activation	HNF1B	17669392
JUN	unspecified	FOSB	2498083;18653705;20936779;21543584;21647439
DNAJC2	activation	THRA	21179169
FOXP3	unspecified	HIVEP2	17237761
CREB1	unspecified	RBPJ	15753290
CEBPB	unspecified	HSF1	23055521
NCOR1	activation	RORA	9328355;16604183;21499262
RELA	activation	JUNB	17255940;20221401;23247759;23603904;23921639
STAT3	activation	SP1	9175624;23345412
SP1	activation	TFAP2C	12733991;12801994
RARA	activation	XBP1	17239240;20080953
ZBTB7A	inhibition	SOX9	23727861
CUX1	unspecified	SOX11	18003658
ID2	inhibition	RUNX2	18287524
XBP1	activation	PPARA	24670948
CUX1	activation	SNAI1	19635798;20224295
BHLHE40	activation	RUNX1	20032975
TCF7L2	unspecified	SOX5	18268006;23295773
RXRA	activation	RORC	24670648
CREB1	unspecified	NR2C1	15753290
KLF4	activation	SOX9	18264089;19030024;19736564;21070761
CREB1	unspecified	NFIC	15753290
NR3C1	inhibition	STAT6	11150515;16540365;16774534
TCF7L1	inhibition	NANOG	16894029;18347094;19785992;19884255
STAT3	activation	CEBPB	12151100;20015877;20581311;21067974;21080334;21268070
GLI2	activation	NANOG	20581804
ATF2	unspecified	NR3C1	20599772
RXRA	inhibition	NFE2L2	19050705;23612120
RELA	activation	SMAD5	18942118
NR1H2	inhibition	MYC	18983830
ZFP128	inhibition	TRP53	19377469
MYC	activation	CTCF	12524457;16731911;19030024;19079543;19796622;19915707
RUNX1	inhibition	KLF3	22740448
JUND	unspecified	RXRA	22384197
CTCF	unspecified	ESRRA	20404925
TEAD4	unspecified	NANOG	24332857
PIAS1	inhibition	IRF1	17540171;17606919
EGR2	inhibition	ID4	18456662;21044070
NR3C1	activation	IRF1	15247296
TCF7L1	unspecified	SMAD1	18467660
MECP2	inhibition	ID2	16682435;18042715
NFKB1	activation	YY1	16784892
CEBPB	activation	EGR2	17254333
ARNTL	activation	ESRRA	21731503
TCF3	activation	ID2	8383120;9242638;9724748;11591653;19122139;19321746;20936779
PRDM1	inhibition	MYC	9110979;12052884;16901790;17846422;18665129;22555612;22733990;23851488;24277931
STAT3	activation	KLF4	15958548;19544440
IRF3	inhibition	RORC	23918362
CUX1	unspecified	TEAD2	18003658
RORA	activation	NFIL3	22753030
E2F1	inhibition	NFKB1	24742333
STAT3	unspecified	TCF12	18065416;22328012
YY1	inhibition	SMAD1	12808092;15329343;16314846
SMAD3	activation	HMGA2	16831886;18832382
SP1	activation	BACH1	11530014;20979052
MAFB	inhibition	FOS	17158225
YBX1	activation	CTCF	10906122;15229244;19386894;20936779
ETS1	unspecified	CREM	19828069
CREB1	unspecified	KLF15	15753290
NCOR1	inhibition	FOXA2	21496643
STAT6	activation	SP1	23184467
SRF	activation	EGR2	2111009;14769801;17200232;18537283;19257815;19377474;19687146;21098124;21109534;21135125;22649236
ARNTL	unspecified	EGR1	21628572
PRDM16	activation	CEBPB	19641492
RXRA	activation	RORC	19129217;23166811
NR4A1	activation	CREB1	15319449
REL	activation	MYC	7869034;12471115;15345217;16953820;17962807;20664054;21131783
KLF4	activation	NANOG	18264089;18410675;18555785;19522013;19740934;19816951;20071344;20096661;20875146;23515309;23667633;24770696
BCL6	inhibition	STAT1	19348642;19965633;21106671
TAF12	unspecified	FOXA2	18722179
RCOR1	inhibition	NR4A2	24496614
SMAD4	activation	MYCN	17585069;19926752
NFKB1	unspecified	TCF12	23386606
FOXA3	unspecified	CEBPA	19074951;23798556
GABPA	unspecified	GABPA	11167019;16309857
SMAD3	inhibition	NFIC	18215124;22195013
NR2F2	inhibition	POU5F1	7823919;8289793;21151097;21942985
E2F2	unspecified	TFDP2	7739537;8755520;14743216;16189514;20211142;23785430
KLF3	inhibition	KLF8	18687676;21360637;24106088
HSF1	activation	JUN	17885648;24127737
NFYA	activation	CEBPA	15150264;16595692
HEY1	activation	ID2	22615585
TFAM	inhibition	NRF1	24875355
FOS	activation	CREM	21757709
FIZ1	unspecified	FOS	23917988
MTA2	unspecified	KLF4	22139358
IRF7	activation	SP100	18277385;24275658
ID4	activation	TRP53	24330748
CEBPA	unspecified	PPARA	11940593;17616429;23281479
NFYA	activation	SREBF2	15220339
SOX2	activation	GLI2	18522731;19884255;21532573;24120664
RELA	activation	DMTF1	21062982
NFE2	unspecified	JUN	19687298
SSRP1	activation	EGR1	17209051
SOX9	activation	RXRA	20049725;24302456
SP1	unspecified	STAT4	15744455;16301617;17046972
POU2F1	unspecified	AHR	23592778
POU5F1	unspecified	NR4A2	16153702
RELA	inhibition	NFE2L2	17513759;18241676;20416283;23077289;23496811
TCF3	activation	ID1	9242638;10915743;11591653;17490644;19125693;23395635
HSF1	unspecified	NCOR2	22863008
NR3C1	inhibition	TCF3	15247296
XBP1	inhibition	FOXO1	21317886;23277279
CREB1	unspecified	HIVEP2	15753290
FOXO1	inhibition	SREBF1	16492665;19285015;20868688;22511764
XBP1	unspecified	ATF4	17612490
NFIA	activation	TRP53	10634504;12145335;21924287
JUNB	inhibition	ID2	22391036
MYCN	unspecified	YY1	18555785;22184065
HEY1	unspecified	SMAD7	22615585
NFKB2	inhibition	NFKB1	16732290
KLF4	inhibition	HES1	21070761;24599951
CLOCK	activation	NFE2L2	24637114
TRP53	activation	SMAD2	12732139;15979924;18594115;19345189;20379196;23687300;23825360;24778235
HMGA2	inhibition	JUNB	18957199
RUNX2	activation	SNAI2	22151997;22641097;24648349
NFKB1	activation	TCF7L1	21935611
POU5F1	activation	TCF4	16153702;17183653;17567999;17579724;19604364
CTCF	activation	MYCN	17210645;19740934;20404925
SSRP1	activation	TRP63	12374749
ZEB1	inhibition	TRP63	16007124;22850877
NFATC1	activation	FOXP3	15790681;18157133;19114986;20108139;21490927;25126782
SOX2	activation	PROX1	16153702;19011097
CREB1	unspecified	RELA	15753290
STAT3	activation	MAFB	19079543;24472656
E2F2	unspecified	JUNB	11491305;15362224
IRF1	unspecified	CREB1	23401153
SMARCC1	activation	ARNTL	21725993
HSF1	inhibition	MYC	17922035
EGR1	activation	SNAI1	16858414;18997816;19462441;19945376;20121949;24410631
FIZ1	activation	NR1D1	20161818
RELA	activation	JUN	23247759
RELA	activation	KLF5	23247759
CREB1	unspecified	NFYC	15753290
SP1	unspecified	NR1H2	10675617
DEAF1	activation	IRF7	23846693
MECP2	inhibition	KLF2	23723375
NFYA	activation	ARNT	9733792
MSX1	inhibition	MYC	22629437
STAT2	unspecified	IRF7	21379341;21498520
HEY1	unspecified	SMAD6	22615585
CEBPB	activation	YY1	8892890;16361417;22902781
HSF1	activation	STAT1	9880553;14748743;16189514;16529541
STAT3	unspecified	BCL11B	20493732
SP1	activation	SREBF1	19621387
PRDM1	unspecified	SP100	20421211
IRF1	activation	ATF2	10848607
NR3C1	inhibition	NFKB1	7823959;8290595;12672265;16942889
ATF2	activation	SMAD4	10085140;20936779
JUN	inhibition	FOXO1	23086477
HES1	inhibition	KLF4	19074836;19098907
E2F1	activation	FOXO3	16606705;17482685;19796622;23962719
FOSL1	activation	SMAD3	24658684
RBPJ	inhibition	NFATC1	18710934;21131365;22249448
ATF6	activation	SRF	9271374
FOS	activation	PRDM1	22438909
NFYB	unspecified	SP3	16024108
NFKB2	unspecified	MYC	17962807
NFYB	unspecified	SOX2	22969033
ID2	inhibition	ELK4	10022839;11715049
SP1	activation	MTA2	11368903;24010737
NFYA	activation	SP1	10393239;10446910;12513689;18208319;18654640
NR3C1	unspecified	AHR	10561076;16488401
SP1	activation	TBX3	21784138
SOX11	inhibition	PLAGL1	19808959
KLF5	activation	CEBPB	16054042
THRA	unspecified	CEBPA	20080985;21389087;21474540
CUX1	unspecified	HBP1	18003658
MYC	unspecified	NFE2L1	17411336;19030024
MBD3	activation	ZBTB7A	23658227
E2F1	unspecified	CUX1	16514628;18550690
FOXP3	activation	IKZF2	17220892;17237761;17273171;17440451;20072126;20554955;22922362
POU5F1	unspecified	GLI2	17567999;19884255;22083510
REL	unspecified	STAT1	16595631
RELA	activation	ATF3	23247759;23896517
AHR	unspecified	NR3C1	22903824
ZFP143	activation	TFAM	17707600;23408857
BATF	activation	BCL6	21572431
FOS	activation	NR4A1	20847229
ELK4	activation	EGR2	17200232;20554967
SOX9	unspecified	SOX5	16439615;20404928;22072985
CREB1	unspecified	ZFX	15753290
FOS	unspecified	FOSB	18277385;21543584;23395854
CUX1	unspecified	ELF3	18003658
RARG	activation	MEIS1	23264745
SUB1	activation	IRF1	15893730
SP1	activation	KLF4	9651398;10556311;12034813;16713569;18977346;19168719;19740934;20953893;22282354;22337869
TRP63	inhibition	PPARA	19458633
KLF4	unspecified	MBD3	18555785;19796622;24048479
ESRRA	activation	SNAI1	24419103
EGR1	activation	EGR3	14551154;20506119;22198386
NFKB1	unspecified	DBP	16595631
NR3C1	unspecified	FOXQ1	22733784
ESRRA	activation	SP1	15670765;16439465
SP1	activation	REST	10688910;15528196;20346398;20697351;21179468;25093670
NFYB	unspecified	DDIT3	21445285
SP1	activation	IRF1	8065917;11694349;12017556
POU5F1	activation	MEIS1	16153702;17567999;18295576;19030024;19884255;23451132
FOXO3	activation	TSC22D3	15031210
RELA	activation	TRP53	10833421;11675005;11747334;12145335;15155458;17434128;21239614;21245379;22859938;24069219;24586632
TRP53	activation	NR2F2	22203497
PRDM5	unspecified	RUNX1	17636019
RBPJ	activation	ASCL2	18410734
NFKB1	activation	SNAI1	20930141
MBD3	inhibition	KLF5	22560079
SP3	unspecified	HMGA2	10558886
EGR1	activation	ID2	14557062;17631285
TCF4	activation	SPIB	18854153;21145760
PROX1	activation	NR1D2	21731503
POU5F1	inhibition	MEF2D	18700969;19884255
POU5F1	inhibition	HMGA2	18700969
SMAD9	activation	SMAD4	10583507;10814522;15231748;16189514
MYC	unspecified	REST	19030024;19079543;19167336
AHR	activation	IRF3	17900530
POU5F1	inhibition	AHR	24316986
ATF6	inhibition	SREBF2	14765107
SP1	activation	ZBTB7A	12004059;18355317;19444642;19723341;23027183
BCL11B	inhibition	ID2	22700985
AFF4	activation	MYC	21729782;22547686;24466310
RARB	activation	POU5F1	10692469
PROX1	inhibition	RORA	23723244
FOXA1	activation	PPARA	19129217
SP1	unspecified	FOXP3	16517728;19109157;20108139
FOXO1	activation	NRF1	20068066
NFYA	activation	ARNTL	24030830
KLF4	activation	ATF3	18555785;19736564;19796622;21205742
E2F4	inhibition	HMGA1	15923078;18277385;22389255
MYC	inhibition	TFEB	17093053
NR3C1	activation	BCL6	18489715;19801529
PPARA	inhibition	JUN	10542237;14967736;17433773;18823978
NCOR1	inhibition	NRF1	21233487
HIVEP2	activation	SMAD1	16580992
E2F1	activation	CEBPG	16606705;23160200
RUNX2	activation	CEBPB	11668178;15713650;16720721;16772287;18843047;22095691;25105964
YY1	activation	STAT5B	10713133;15043997
STAT6	unspecified	FOXP3	18400747;19114986;20164832;22365614;25126783
NFIA	activation	ATF2	17700520
TCF7L2	activation	HMGA1	22961697
POU5F1	unspecified	ATF6	16751344;17567999;19884255
CREB1	unspecified	KLF11	15753290
POU5F1	activation	TCF7L1	16153702;16518401;18295576;19167336;19747562;19884255
MYC	unspecified	TEAD4	19915707;22039435
NR6A1	activation	MBD3	17030610
E2F4	unspecified	CEBPG	12757710;21247883
CREB1	activation	CEBPB	12151100;12773552;14593102;15753290;17071615;18028338
MYC	unspecified	MBD3	17093053;18277385;19030024;19079543;24048479
RELA	activation	MYB	7706314;9694711;23904479
NFKB1	unspecified	RUNX1	21249144
EGR1	activation	TCF7L2	18798221;22005519
POU5F1	activation	SOX2	12923055;15863505;15988017;16153702;16518401;16846370;16932739;17068183;17183653;17211451;17324942;17567999;17625949;17761754;18295576;18522731;19030024;19167336;19394308;19604364;19740934;19747562;19884255;20362541;20505756;20549546;20936779;21472822;21663792;21685894;21732495;21902595;21942985;21987575;22732500;23041284;23052207;23108051;23539445;24029916;24905168
ZFX	activation	MYC	24831540
MYC	unspecified	FOXO1	17411336
EGR1	activation	ID3	10974547;15780199;16216350;17878368
NFATC3	activation	FOXA2	16998587
CUX1	unspecified	EGR2	18003658
TRP63	activation	IRF6	20424327;20808887;22573176
E2F1	inhibition	IRF3	17053090;18836037;19796622;19826915;21225257;24535579;25103253
NR1H2	unspecified	FOSL2	21349840
NANOG	activation	JUN	16153702;16540082
CREB1	unspecified	USF1	15753290
SATB2	activation	ATF4	16751105;24666017
FOXA1	inhibition	NKX2-1	8993836;16909212;17220277
NKX2-1	activation	FOXA2	23523371
SMAD2	activation	SMAD4	9812998;10199400;11264182;11274206;12167862;15231748;15350224;15761153;18511908;18729074;19135894;19289081;23779087;23973329
TCF7L2	activation	HES1	18268006;21205878
NFYC	inhibition	NR3C2	19617444;20054001
SP1	activation	ARNT	9733792;10471301;14529614;18654640;21199896
ATF3	activation	KLF6	14769801;21396734
ELF1	activation	NFKB1	7862168;9094628;9190210;16513841
EGR2	inhibition	ID2	18456662;22842221
CREB1	unspecified	SMAD1	15753290;18758906
FOXP3	activation	CREM	17220892;17237761;17440451
RELA	activation	STAT5A	12208876;15043997;23247759
POU5F1	activation	KLF3	18522731;19884255
BHLHE40	inhibition	MITF	21996743
FOXA2	inhibition	RARB	19129217
NFYA	activation	NKX2-1	21784970
ARID5A	inhibition	RORC	24374822
CTCF	inhibition	EGR1	23933634
MBD2	unspecified	EGR2	14596916;19000991
STAT3	inhibition	PPARA	24242046
RELA	unspecified	NR4A1	15024051;20018891;23771139;24019758
ESRRA	inhibition	RUNX2	23403054;23525223
STAT3	activation	IRF7	18927629;22328012;24097101
MAFG	unspecified	BACH1	21812759
RUNX2	activation	NFIC	24801901
MTA1	inhibition	NR4A1	23831020
CREB1	unspecified	KLF5	15620361;15753290
FOS	activation	NRF1	21233487
CEBPA	activation	SREBF1	17290224
CREB1	activation	CREM	7809053;15753290;16189514
TCF3	activation	TCF12	1446075;10958665;12566462;17486074;19299559;20936779;21828274;22517897
NFIL3	activation	ARNT	23567972
NANOG	activation	STAT3	16153702;16846370;17506876;19796622;21685938
ATF3	unspecified	TCF7	21304988
NFYC	activation	POU5F1	20362542;25132174
POU5F1	unspecified	PBRM1	17761754;22083510
NFE2L2	activation	MAFG	9150357;11013233;15574414;18668432;24296246
ZBTB7A	activation	ETS1	24857950
AHR	unspecified	JUN	18277385;19906563;21762485;21889950
FOXA2	unspecified	SMAD1	18611952
SRF	activation	NFYB	16365378
HEY2	unspecified	HEY1	22615585
MTA1	activation	POU5F1	18454139
SMAD3	activation	FOXP3	18157133;18326816;18550850;19114986;19380824;20064450;20870174;22908322;23243069;23405894;23911408;23940283
FOXA2	unspecified	ATOH8	22696295
PPARA	activation	CREB1	23972989
NR3C1	inhibition	RELA	7659084;7823959;8290595;9268377;10958685;10995388;11395507;12672265;15355994;15556937;16143103;16189514;16380507;16619302;16942889;18079322;18230685;18838540;21527497
MAX	unspecified	YY1	12808131;16878156;22184065
PRDM1	inhibition	STAT6	20421211
NFATC1	inhibition	RBPJ	20378718;21131365
ATF3	inhibition	NFE2L2	15629866;18199529
TEAD2	unspecified	CUX1	16514628
NR3C1	unspecified	MSX1	21846803
NCOR2	unspecified	IRF7	22982991
CEBPA	activation	NFKB1	21346255
MAFB	inhibition	MITF	17158225
NANOG	inhibition	SIX1	19279133;19884255
CREB1	activation	JUNB	12768545;15753290;18028338
FOS	activation	CEBPB	18026136
TCF7L1	unspecified	CEBPB	18467660
KLF4	activation	ELF3	18358816;21070761
JDP2	inhibition	DDIT3	18396163
CEBPA	activation	STAT5B	21542777
FOXO1	unspecified	NR1H2	22810813
NANOG	unspecified	HMGB2	18555785;22969033
CEBPA	unspecified	DNAJC2	17242690
CREB1	unspecified	AHR	8074712;8408082;10561076;14678789;15753290;17936724
ATF2	activation	EGR1	15546613
YBX1	inhibition	IRF1	19151767;21245151
NR1D2	activation	SREBF1	15623503;19682428
HEY2	inhibition	RBPJ	16682003
TRP53	inhibition	NR6A1	14508115;16413492
STAT3	activation	PRDM16	23217260
PPARA	activation	ARNTL	16556735
NCOR2	inhibition	JUN	10777532
REST	inhibition	ZFP281	18959480;19888342
RELA	unspecified	E2F3	22178936
NR2F2	inhibition	SMAD4	23201680
NFKB1	unspecified	SREBF2	16595631
STAT1	inhibition	CEBPB	12151100;17267208
MYC	activation	MTA1	16172399;17093053;17142453
JARID2	inhibition	MEF2A	15737621;21074441
TRP53	inhibition	MTA1	12920132;16189514;16713569;17914590;19837670;20071335;22286760;23552838
TRP53	unspecified	NFKB1	11571296;15220520;19797428;20600004;21332394
CEBPG	unspecified	JUN	18286201;24481121
NANOG	unspecified	FIZ1	18555785;19796622;23892456
CREB1	unspecified	MAF	15753290
ZFP148	inhibition	NR4A1	24396871;24512852
CREB1	activation	TRP53	10848610;15753290;19930465;21188172
FOXO1	activation	KLF2	18713968;19136962;19701188;21106439;23002242;23135404
TCF7L2	unspecified	HMGA2	18268006;20640398;23769673
NFKB2	inhibition	NFKB1	8413211;12709443;17548614
MYC	activation	ID1	15489884;17093053;17411336
YY1	inhibition	SOX9	24467486
PPARD	activation	FOXO1	18308721
POU5F1	activation	KLF4	17506876;18522731;19740934;20362542;23052207
NANOG	inhibition	ID3	18522731;18700969;19884255
CEBPB	activation	STAT5B	21542777
JUN	activation	NFKB1	24100343
MAX	unspecified	KLF10	21873430
SMAD4	activation	SNAI1	18832382;18978814;19597490
TRP53	activation	ID4	19783986
TCF7L1	inhibition	NFATC1	24463605
FOXA1	activation	XBP1	16009131;20068169;21151129;22391567;24512546;24639548
MYB	activation	HHEX	15047729
E2F7	inhibition	SP1	21248772;22272113
TRP53	inhibition	DDIT3	23670255
ZBTB7A	unspecified	NFE2	19941827
ELF3	activation	RELA	23687337
NR1D1	activation	SP1	22549838
STAT3	activation	SMAD9	18065416
STAT5B	activation	ETS2	10815800
CTCF	unspecified	BCL6	20733034;24362533
IRF1	inhibition	MYB	10739671
NR3C1	activation	NR1H3	14680824
IRF2	inhibition	NFKB1	8550813
NR3C2	activation	TSC22D3	23421989;24491541
NCOR2	inhibition	HES1	17717603;19039095
RELA	inhibition	GATA6	20882529
SRF	activation	IRF3	10492399;17200232;21135125
STAT2	activation	IRF9	8943351;9242679;10860992;12431443;15102471;15606749;15668228;15880690;15978943;16107833;17923090;21178011;21498520;21903422
NFKB1	unspecified	FOSB	20018891
CREB1	unspecified	YY1	7769693;9685495;12718894;15753290;16189514
STAT5B	inhibition	ARNT	15498775;22328012
PRDM5	unspecified	E2F3	17636019
ARNT	unspecified	FOS	10619402;17991765
HSF1	unspecified	KLF4	24090933
JARID2	inhibition	NFIA	20123894
SP1	unspecified	HMGA1	11410365;12665574;17510387;20335021;21236337;22176772;22389255
ATF2	unspecified	KLF4	18277385
SMAD5	unspecified	GATA3	22219353
ATF2	activation	JUND	15546613
TBX3	unspecified	KLF2	20139965
FOXA1	activation	NFYC	23355396
RELA	activation	FOSB	18277385;20018891;24019758
NFKB1	unspecified	MITF	14505798
NR1D2	inhibition	NPAS2	22474260
DDIT3	inhibition	SREBF1	23281479
NR3C1	activation	TFCP2L1	19801529
MAFK	activation	RELA	18241676;24247732
SMAD7	inhibition	E2F1	15023526;23213415
STAT5B	activation	FOSL2	24587342
STAT5B	unspecified	BCL6	15711548;16702165;19966185;23716595
NR2F2	inhibition	PPARA	11981036
STAT5A	inhibition	NR3C1	8878484;9252424;9528750;9773981;16774534;16883580;17372307;19906234
SMAD5	activation	ID2	20674548;22421219;22615489
RELA	inhibition	ID4	21423191
NFYB	unspecified	E2F1	9218478;12771133;15601870
E2F1	unspecified	NANOG	18555785
CEBPB	inhibition	PPARD	16166081;21270259
NR3C1	unspecified	FOSL2	19801529
SMAD4	activation	HMGA2	16831886;18832382
HSF1	activation	SNAI2	24469056
TRP53	activation	EGR2	20018659;21042708
SMAD1	unspecified	ATOH8	21764776;22072987
EGR1	activation	NR3C1	15220929;17301183;19004867;20599772
SMAD9	unspecified	ID3	18477564
NRF1	unspecified	SMAD5	23219993
SRF	activation	TCF7	17200232
MECOM	activation	NFYA	22308434
ZMIZ1	activation	SMAD3	16777850
PRDM1	unspecified	NR3C1	20421211
RARA	unspecified	MYC	17310985
TCF7L2	activation	FOXQ1	18268006;24005989
DEAF1	activation	IRF3	23846693
ETS1	unspecified	MTA2	11368903;20019798
SMAD2	unspecified	BHLHE40	19029909
EGR3	inhibition	RORC	16782036
ETV5	activation	NKX2-1	16613858
CBFB	activation	RUNX1	12576332
SMAD6	inhibition	RUNX2	16299379;17051438
PROX1	inhibition	RORC	20194433;23723244
CUX1	unspecified	ATF6	18003658
NFIL3	activation	ID2	24062447;24663216
MECP2	unspecified	FOSB	20720536
STAT5B	activation	MAF	21876034
XBP1	activation	RUNX2	21907184
ATF3	inhibition	ID2	22391036
NFKB1	inhibition	JUN	7692236;11983170
RELA	unspecified	STAT5B	15043997;22178936
PBX1	unspecified	SP3	22567123
TCF7L2	activation	ASCL2	16568095;18268006
HSF1	inhibition	CEBPB	11801594
POU5F1	activation	TGIF1	18700969;19884255
PROX1	activation	HEY2	23345397
TCF7L2	inhibition	NFATC1	24463605
CBFB	unspecified	NR4A2	22325351
CEBPB	activation	NFIL3	22722334
MYC	inhibition	ZBTB4	17093053
NR3C1	inhibition	FOXA2	21496643
NRF1	inhibition	E2F1	10634932;18277385;19377474
RELB	unspecified	BCL6	16595631
NFYA	activation	JUNB	11311563
BACH2	inhibition	GATA3	23728300
BPTF	activation	SMAD2	18974875;20148317
RELA	activation	CEBPB	8321203;9570146;12151100;12707271;16714289;20936779;21813505;22134901
ATF2	activation	FOS	15546613;17934488
TRP53	activation	SNAI2	11571296;12077306;15220520;16286009;18356920;20740008;21490434
FOXO3	inhibition	IRF7	18226221;22982991
RARA	activation	RARB	10629053;15808511;16757557;17283134;17363140;18445634;19078967;19880879;19934264;20164929;20948287;21988834;22771116;23102699;23321499;23850490
SP3	unspecified	TRP63	16645595
YY1	unspecified	BPTF	17721549;19122891
KLF5	activation	FOXO1	21487105
ATF2	activation	ATF3	19255142
MYC	activation	YBX1	15998811;17093053;17411336;19030024;19079543;21150319;22039435;22102868;22772059
NFYA	activation	ID1	18025157
SMAD7	inhibition	SRF	16690609
JUN	activation	NRF1	21233487
IRF9	activation	IRF1	9218597;11804954;24413774
SMAD2	activation	RORC	20667820
TCF7	activation	BCL11B	21814277
STAT3	activation	POU5F1	18555785;21785422;23788624;24816405
ATF2	activation	STAT3	10978511;25096061
ATF2	activation	ESRRA	18174157
PRDM5	unspecified	RARA	17636019
SUB1	activation	SP1	9885563;21193408;23825960
SNAI1	activation	MYCN	21646478
ID3	inhibition	CLOCK	20861012
PPARD	inhibition	BCL6	12970571;17167474;18048767;20211142;20936779;23049957
RBPJ	activation	RORC	19494260
FOXO1	activation	RUNX2	20650891;21281751;21471200
NR1I2	inhibition	FOXO1	15340055;15860415;18305370;18391971;21295138
SMAD4	activation	JUN	10022869;10220381;10775259;19838175
NCOR1	unspecified	EGR1	20582451
CREB1	unspecified	PLAGL1	15753290;17192397
SOX4	activation	MYB	22084397
E2F1	activation	ID4	18555785;19783986;19796622
STAT3	unspecified	REST	19079543;22210859
RORA	activation	PPARA	25003192
POU5F1	unspecified	FOXO4	19171782
CEBPB	unspecified	TRP53	16227626;17244625;20086097;20446924;21924287;23564453;25043739
CREB1	unspecified	HMGA1	15753290
PIAS3	inhibition	NR3C2	15171715
CUX1	unspecified	STAT5B	18003658
FOS	activation	NR4A1	18277385;20847229
NANOG	inhibition	SNAI1	18614019;18700969;19884255
CREB1	unspecified	RREB1	15753290
NFYB	activation	TRP53	15831478;16959611;23734815
NFIA	unspecified	RUNX2	18321855
NCOR1	inhibition	NR1H2	12663743;15604093
EGR1	unspecified	FOSL2	19032775
GATA6	activation	RBPJL	23002247
THRB	unspecified	ESRRA	20404925
SMAD4	unspecified	MSX1	11855840;16101586;24237447
FOXD1	inhibition	ZEB2	24284212
SMAD6	inhibition	RUNX1	17213321
ATF2	activation	ZBTB16	10500192;12970399
RUNX1	activation	SMAD6	21576367
DRAP1	unspecified	DDIT3	17548813
SMAD5	activation	ID3	18372118;18477564;22884369
MEF2A	unspecified	NR4A1	15706034;18939989;21379568
NFYA	activation	E2F1	9218478;10446910;12697671;15031323;18654640
STAT3	unspecified	BACH2	20493732
MYC	unspecified	BAZ1A	17411336
SMAD3	activation	IRF7	14729983;21490621
ELK1	activation	NR1H2	17626048;19687146
TCF7L2	activation	SOX9	15240568;20696899
CREB1	unspecified	PBRM1	15753290
TRP63	unspecified	ID1	20808887
IRF2	unspecified	THRB	23041383
KLF2	unspecified	MYC	11477405;15607822;18264089;22566683
POU5F1	unspecified	PROX1	16153702;17567999;19030024;19884255
RELA	activation	KLF6	23247759
SP1	activation	SREBF2	19808779
NFYA	unspecified	JUN	23178797
CTCF	activation	RXRB	18682388
RXRA	inhibition	SREBF1	16794015
TCF7L2	activation	NR2F2	19307559;22292058
NFKB1	activation	NFATC1	16275763;18710934;19874202
OVOL2	inhibition	ZEB1	24124593;24735878;24735879
SETDB1	inhibition	SOX9	19884257;22991445
NCOR1	inhibition	TCF7L2	18632669
NRF1	unspecified	NR1D1	23219993
STAT3	unspecified	ATF2	18065416;22328012
RELA	unspecified	CREB1	22178936;23771139
TRP53	inhibition	DNAJC2	22790872
CUX1	unspecified	SOX4	18003658
NFATC1	activation	EGR3	9819402;10508276;25157100
ARNTL	unspecified	SMAD7	22080954
SMAD5	unspecified	MSX1	11855840
SOX2	activation	NANOG	15743839;15860457;15863505;16153702;16846370;17211451;17324942;17506876;18295576;18454139;18555785;19139101;19591226;19740934;19747562;19785992;19884255;20096661;21472822;21540835;21663792;22334693;22362888;22800865;22931165;22969033;23269686;23539445;23939864;24489122
NANOG	unspecified	ZBTB2	18700969;23892456
RARG	activation	CEBPA	20857416
ELK3	inhibition	EGR1	17403894;19417216;20554967;23063436
GABPA	unspecified	TTF1	17652178;20019798
ETS1	activation	FOXP3	18326816;20427269;20574810;20855499
E2F4	unspecified	JUN	11799067;15362224;16153702;17908821;17957245;21247883
CTCF	unspecified	CEBPA	18555785;19796622;23933634
CLOCK	activation	ATF4	17297441;21768648
NFKB1	unspecified	ARNT	21199896
BCL6	inhibition	ZBTB17	16142238;19549844;21804610
CUX1	unspecified	MITF	18003658
NANOG	activation	SOX2	16153702;16518401;16846370;17211451;18295576;18358816;18454139;19796622;19884255;21062744;21589869;22945654;22969033
HES1	inhibition	CEBPA	21562564;24185616
TRP53	inhibition	SETDB1	24565839
KLF11	inhibition	RELA	23042817
FOXP3	inhibition	JUN	18223166;23182477
ETS1	unspecified	NR4A1	12782711
RELA	activation	MYC	7869034;8289784;11114727;12027803;12471115;12783888;16211578;16518410;16953820;19469019;20664054;20936779;21131783;21131967;23153537
CEBPB	activation	JUN	18026136;24481121
JUNB	inhibition	DDIT3	17395747;18716665
ETS1	activation	NFKB1	9094628
RELA	unspecified	NR3C1	15044598
STAT3	inhibition	TRP53	10521404;12584569;16107692;19496189;21785422;21859835;23115188;23733189
SP3	unspecified	FOS	9224612;23917988
FOXA2	unspecified	RARA	19129217;24878043
JUN	inhibition	SMAD3	9732876;9865691;10220381;10660041;10712925;10775259;10871633;10903323;11134003;12393612;15470497;22610349
FOS	activation	PRDM1	15944271;23054396
MAFB	unspecified	RORA	23403033
CEBPB	activation	MAFB	19440205
AHR	unspecified	KLF11	19654925
RCOR1	unspecified	RUNX1	24652990
TRP53	inhibition	NR1I2	23536728
MYB	activation	STAT5A	19036881;22393465
E2F1	unspecified	ZBTB4	17093053;18347061;18836037
SP1	unspecified	ETS2	20045441
SMAD5	unspecified	ATOH8	21764776
NFYA	activation	ATF6	18348279
TCF7L1	unspecified	XBP1	18467660
IRF1	activation	NR3C1	11463861
AHR	inhibition	PPARA	15585952;18186951;21762485;21849270;21889950
SOX2	unspecified	JARID2	16153702;16846370;19030024;19736564;19884255
PRDM5	activation	PIAS3	17636019;22087297
SP3	unspecified	REST	21179468;25093670
IRF6	unspecified	OVOL1	21807998
MAFB	activation	PRDM1	22820162
CREB1	unspecified	ETV6	15753290
MYB	unspecified	CREM	19828069
GATA3	unspecified	ZFP668	15608294
NFKB1	activation	ELK1	15314185;17724016
GATA3	activation	CREB1	16893419
DBP	unspecified	ZFP668	15608294
NR4A1	activation	STAT1	15319449
SMAD3	unspecified	BHLHE40	19029909
NR3C1	unspecified	DDIT3	22223138
ID3	inhibition	TCF12	8759016;8999959;9242638
ELK4	activation	TCF7	17200232
SMAD2	activation	HMGA2	18832382
PIAS4	inhibition	RELA	17606919;20054338
POU5F1	activation	NFATC4	18700969
PROX1	activation	HEY1	23345397
SRF	activation	NR1H2	17626048
ID3	activation	SMAD3	20463050
RELA	unspecified	THRB	20018842
MYC	activation	CEBPB	12873812;17093053;25043018
SRF	activation	FOSB	1741260;14551154;14769801;17200232;18537283;19687146;21135125;22649236
NFATC3	activation	FOS	22446101;23929433;24859347
CREB1	unspecified	BBX	15753290
POU2F1	activation	ETS1	8247540
SP1	activation	SATB1	22972305
STAT3	activation	JUNB	7568080;7898939;8565075;14515142;15647843;16191414;18055217;18927629;18988672;19203349;19796622;22328012;23295670
RCOR1	inhibition	FOXA2	21602794
SRF	activation	MEIS1	17200232;19687146;20600580;21135125
GATA3	unspecified	PIAS4	15608294
TCF7L2	inhibition	THRA	18268006;22509275
SOX9	inhibition	PROX1	21436036
STAT3	activation	TCF7L1	21935611;24909826
GATA3	unspecified	THRA	15608294
GABPA	activation	PPARA	19729835
GABPA	activation	ESRRA	15100410
NFKB1	unspecified	STAT5A	15043997;16595631;18277385
NCOR2	inhibition	PBX1	11046157
JARID2	unspecified	SOX9	20064375
MYC	unspecified	DMTF1	12808131;19736564
BCL6	activation	BACH2	21674482;24277074
TCF12	unspecified	BHLHE40	19043539
PBX1	activation	NANOG	19522013
ID3	inhibition	TCF4	8759016;8999959;9242638;9584154;11591653;11756408;16425294
NCOR2	inhibition	FOS	10777532;20195357;23225884;23690919
ZEB2	inhibition	ID2	22365546
THRB	activation	TFAM	24395638
SETDB1	unspecified	YY1	17721549;19884257
NFKB1	unspecified	ARNT	21298084
JUN	activation	HMGA1	10357819;15192124;15923078
POU5F1	activation	STAT3	16153702;16846370;17506876;19740934;19777066;19884255;20549546;21902595;21960344
CUX1	inhibition	RELA	24336331
SREBF1	inhibition	AHR	21266776
ATF2	activation	HES1	20067572
STAT1	unspecified	ATF4	16319195
EGR2	activation	VDR	9294176
NR2F2	activation	HNF1B	8622679;10331424
TRP63	activation	HSF2	17521434;20023394
SREBF2	inhibition	SMAD3	15527767;22662110
NANOG	inhibition	MYC	18614019;19884255;21499299
ARNTL	activation	NFATC1	24389417
ESRRA	inhibition	ARNTL	21731503
CUX1	unspecified	ID4	18003658
RELA	activation	RORC	22006976;23405894
TEAD4	activation	SMAD3	21701496;22329991
ELF3	inhibition	POU5F1	24971534
TCF4	inhibition	ID2	20603605;24980046
JUN	unspecified	RXRB	15608294
NR3C1	unspecified	FOXP1	22733784
PIAS1	inhibition	FOXP3	20966256
CREB1	unspecified	TCF7L2	15753290
MBD2	inhibition	POU5F1	17030610;21608077;23255147;24813856
ATF2	activation	ATF3	8576171;10979959;15916964;16989641;17267404;18719024;19822663;20581861;21205742;23269699;23712976
PPARA	activation	NR1I2	16243957;22952895
HMGB2	activation	POU5F1	11099378;12672494;22474382;23495099
KDM5B	unspecified	STAT5A	24802759
HEY2	unspecified	HES1	11486045;22615585
SP1	activation	MECP2	9160753;15109260;16613900;18654640;20385708
NFE2L2	activation	ATF4	11274184;11689285;16189514;18940792;20185790;21087962;22691366
CREB1	unspecified	STAT5B	15043997;15753290
RCOR1	unspecified	SOX2	19888342;24139802
JUN	activation	EGR1	11278640;18281687;23632636
ARNTL	inhibition	MYC	12372299;16143109;19861541
SRF	activation	NR4A2	16113055;17200232;18537283
NCOR2	inhibition	NR3C2	19617444
CREB1	unspecified	NCOR2	15753290
ELF1	unspecified	TTF1	17652178
AHR	inhibition	ARNTL	9079689;18487412;20106950;20936779;21182907;21762485;21849270
NFIA	activation	HMGA2	10558886
FOXA2	activation	SOX9	17563382;20609350;24878043
ZBTB2	inhibition	SP1	19380588
REST	activation	RCOR1	10449787;10490617;11516394;12192000;12399542;15897453;16247481;17581960;20457675;20936779
ETS2	activation	JUNB	8108135
CREB1	unspecified	ELF1	15753290
DMTF1	activation	EGR1	19816943
STAT3	unspecified	TBX3	21785422;22210859;22328012
ARID1A	inhibition	E2F1	19486893
MTA2	inhibition	RARB	18644863
RUNX1	unspecified	FOXO1	21873240
FOXO3	activation	FOXO1	19244250;19690465;21873240
MITF	inhibition	CEBPA	23871207
BCL6	inhibition	NFKB1	15611242;19965633;21106671
MYC	unspecified	DBP	12808131;15388797;19030024;19736564;19796622;19915707
THRB	activation	PIAS3	20729845
SRF	activation	EGR3	14551154;17200232;19257815;19377474;21098124;21109534;21135125;23318675
POU5F1	inhibition	RCOR1	18700969
ATF2	activation	CBFB	17158955
RELA	unspecified	FOXO3	22178936
SMAD2	unspecified	ID1	21731500;22615489
E2F1	unspecified	CARHSP1	18347061;18555785;19796622
NR4A2	activation	FOXP3	21468021;23332750
STAT3	unspecified	HMGA2	19282476;23295773
JUN	activation	SMAD7	10843994;18955504
NFIL3	inhibition	RORC	24202171
POU5F1	activation	ASCL2	17183653;19884255
RBPJL	unspecified	HES1	16354684
ZEB2	inhibition	SMAD1	22365546
FOXO1	unspecified	SOX11	22810813
PLAGL1	inhibition	RELA	21546906
CREM	activation	CEBPB	14593102;17071615
EGR1	activation	RUNX2	23483971
NFE2	unspecified	FOS	19687298
TCF7L2	unspecified	BACH2	18268006;20640398
SOX11	activation	SMAD3	24681958
E2F2	activation	XBP1	23297349
EGR1	unspecified	NFYA	19374776
RELA	unspecified	KLF15	16595631
CUX1	unspecified	BHLHE40	18003658
ETS1	unspecified	SMAD7	18955504
STAT3	activation	FOXO1	20493732;21730069;22328012;22761423
STAT6	unspecified	FOXP1	23791644
CTCF	unspecified	PLAGL1	23295672;23804403
IRF7	activation	ATF4	21148039
MECP2	unspecified	FOS	23348913
CREB1	activation	FOXA1	15753290;22577344
TRP53	activation	TAF12	22508727
CREB1	unspecified	ID3	15753290;15780199;18028338
NFYA	activation	TRP53	15655353;15831478;16959611;18541673;18654640
SUB1	inhibition	RELA	21127072
KDM5B	unspecified	E2F1	18940868
GLI2	activation	SOX2	18927476;19562676;21942985;23222817;24681955;25165357
ASCL2	inhibition	RORC	24463518
CREB1	unspecified	IRF2	15753290
TRP53	inhibition	SALL2	24040083
CUX1	unspecified	GATA6	18003658
MTF1	inhibition	HSF1	16460681;17244614
AHR	activation	ARNT	19379825;22684894;23800876;24519526
NCOR1	inhibition	NR1H3	12663743;15319359;15604093
MYB	unspecified	FOXP3	18326816;20414968
DBP	unspecified	KLF2	15608294
SMAD4	activation	ID3	22976053
FOXP3	unspecified	FOXP1	22922362
JUNB	activation	CEBPA	18026136
NFYA	unspecified	SP1	11294852;20888352
JUN	activation	MBD3	21196933
PPARA	inhibition	NFIL3	20110263
DMTF1	activation	JUNB	19816943
THRA	unspecified	FOS	23917988
BCL11A	activation	TCF4	24591644
CEBPB	activation	FOXA1	21167261
FOXA2	activation	NR4A2	23254923;24496614
CREB1	activation	CREM	9544985;12939274;17525731
KLF4	activation	ETS2	19030024;22105482
ATF6	activation	NFYA	18348279
PRDM5	unspecified	OVOL1	17636019
TRP63	activation	GATA3	17093266;17297297;17632082;18927616;19719829;20922462
CTCF	inhibition	YBX1	10906122;15229244;19386894
NFKB1	unspecified	SREBF1	15462672;18068676
RORA	inhibition	E2F1	24891616
NFKB1	unspecified	TRP53	11675005;15955105;22859938
YBX1	inhibition	TRP53	11175333;11973333;12835324;15136035;16158057;16584908;16713569;18258596;20127977;21344396;24788519
FOSL2	activation	FOSL1	13679379;18277385;18435914
NR3C1	unspecified	DBP	2007578;16110340
ATF2	activation	PPARD	11751632;23832539
YY1	unspecified	SMAD7	23942234
RELA	activation	STAT3	12057007;16189514;16713569;17487688;18811964;19345327;20038813;21187858;22586032;23178493;23370526
CEBPA	activation	NR1H3	12054659;23639777
FOXA1	activation	BHLHE40	23355396
RORC	activation	ARNTL	16267379;17476214;18653780;19076641;21284980;22753030;23555304;23723244;24831725
NR6A1	inhibition	NANOG	16166633
NFKB1	activation	JUNB	11904151;15226448
FOSL2	activation	BHLHE40	20032975
KLF9	activation	CEBPB	24220850
FOSB	activation	MYC	21835891
SNAI2	activation	ZEB1	21593765
FOXP3	inhibition	FOS	18223166
CREB1	unspecified	NR2F2	15753290;23993098
SMAD4	inhibition	CEBPA	12524424
RARA	unspecified	RARB	19799861
AHR	unspecified	SOX4	19282623;21762485
ZFP668	activation	TRP53	21852383
BCL6	inhibition	MYC	15507530;19307668;19965633;21106671;23001145
YY1	activation	EGR2	18350142;21057508
FOXA2	unspecified	FOXA3	11786957;19074951;19919681
NFKB1	inhibition	CTCF	20110362;24558376
SATB1	unspecified	NANOG	19933152;23762260
CREB1	unspecified	KLF3	15753290
SP3	inhibition	FOXP3	16517728;20462637
FOXO1	inhibition	FOXA2	16644672;17107961
CUX1	unspecified	TCF4	18003658
HSF1	inhibition	HHEX	17216044
RELA	activation	MAFB	21896491
PPARA	inhibition	SP1	14684628
CEBPA	activation	VDR	16357103;19054766
ID1	inhibition	CLOCK	20861012
CREB1	unspecified	ATOH8	15753290
CREBZF	inhibition	RUNX2	24389415
ID2	inhibition	MYC	16776654;19289167;24573694
MECP2	inhibition	STAT5A	17922009
E2F1	activation	RELA	12049738;17707233;18542057;19276347;24755270
MYC	inhibition	IRF2	12695333;17093053
CEBPB	activation	SREBF1	17192478;19811452;22355693;23281479
PPARA	activation	NR1H3	10809236;12453904;14999402;19201410
SP1	unspecified	XBP1	10675042;10907849;16757577;17264126;17884689;18654640;21980432
SREBF1	activation	CEBPB	12048207;12600983
TRP53	activation	NFKB2	22198284;24003036
SMAD4	inhibition	FOSB	19926752
TBX3	activation	GATA6	21189255
YY1	inhibition	CEBPA	22391813
ATF2	activation	FOSB	15546613
POU5F1	inhibition	NR2F2	16153702;19030024;21151097;23642364
TRP53	activation	BCL11B	19907659;20018659;24681953
EGR1	activation	NR4A1	8413214;9858508;22198386
EGR1	activation	TRP53	9242687;11035041;11251186;12629205;14744935;15958557;16138117;16713569;16990849
TFE3	activation	ERF	9765209
TFE3	activation	SMAD7	10973944;15014447;17046750;21269274
CEBPB	activation	IRF9	10995751;11004486;20038197
STAT6	inhibition	IRF1	9548487;10201892;10490982;10528163;10882409;10982806
STAT6	activation	MAF	11441076;21215659;21442426;22180613
SP1	activation	EGR1	2052361;2511075;8349585;10082129;12554779;12569082;15003938;18005439;18837990;19671881;20121949;20414733;20582451;21684359;22053691;24396070
MYC	activation	E2F2	9271400;10078200;11060032;16064138;18345030;20008325;24927563
MYC	inhibition	JUN	7645949;12119103;12695333;15778709;17093053;17411336;19030024;21150319;22266862;24481121
MYC	activation	HMGA1	10891489;11410365;15923078;16064138;17093053;17411336;18187569;19030024;19079543;19915707;22102868
TRP53	inhibition	E2F1	9748148;11314026;11358493;11434920;11739724;21367750;22802528;24076372
MYB	activation	VDR	11432806
JUN	unspecified	ATF2	1827203;2320002;8027667;9445037;10207051;10207054;10327051;10384326;10777545;16511568;17463251;17574024;18981097;20195357;23269699;24361597
JUN	inhibition	RELA	7692236;8404856;9468519;10488148;11983170;16713569;18443042;18596035;21262356
FOS	activation	JUNB	1406655;1900355;2498083;9242678;10764760;15867431;16189514;16511568;20195357;20936779
SMAD4	activation	JUNB	9694870;9865691;10220381;10775259;15231748;16189514;22391036
RARG	unspecified	FOXA1	12032153;19563758
MAF	unspecified	TRP53	10747965
RXRB	unspecified	RARG	9617539;15604093
STAT5A	unspecified	IRF1	9341115;9475379;10068671;10628751;12017556
STAT5A	activation	MYC	10679091;12048235;24595334
NFIA	activation	NKX2-1	11046146
ELK1	activation	SRF	1502727;7760827;8164681;8386592;9010223;9171356;9297626;9553110;10330138;10606656;11715049;11948622;12242287;12468535;15014501;15352164;15531578;16987998;17035020;20466732;22972934
MEF2A	activation	NR4A1	7565789;10531067;12782711;15623513;24694307
IRF9	activation	STAT2	2606351;8943351;9242679;10464260;10582086;12431443;14502555;15102471;15379672;15546140;16375601;16689655;17561326;17923090;20211142;20936779;21903422;23139419;23878400
NFKB2	activation	MYB	9694711
CREB1	activation	EGR1	2052361;7608156;8065330;8704240;10391889;10753834;15753290;15910736;16427017;16497989;16616457;16926376;17387021;18021443;18028338;18088355;18160048;18783846;18814180;20582451;22053691;23055509;23993098
ATF2	activation	FOS	1827203;1828107;2320002;7745688;10464319;11292836;16511568;17082618;20195357;21069729
STAT3	activation	IRF1	8168491;9492014;10068671;10490982;11882993;14578356;15647843;16571725;17325127;17918184;19079543;19282476;19730699;19796622;21723864;22328012;24069219
SREBF2	activation	SREBF2	8900111
STAT1	activation	IRF1	8621447;11440635;15668228
MAZ	activation	MYC	1502157;8355712;8831693;21729868
YY1	activation	NR3C1	10030686;12039077;19004867;20599772
NFKB1	activation	NFKB1	1740105;8454856;10602461;14551154;15722553;17386409;20159560
POU2F1	inhibition	MYC	2498322
SP1	activation	ATF2	2145272;20729872;21535890;21980432
ETS1	activation	FOXD1	9867825
STAT1	activation	IRF1	7523403;7865211;8168491;9259325;9475379;9492014;9581833;9890938;10364154;10490982;10764778;10882409;10930443;10975834;10982806;11278357;11310846;11786421;11882993;12017556;12077266;12098930;12204966;12401479;12671680;12876556;12925694;14519766;14578356;14662881;14668793;15010467;15311277;15467738;15618156;15962123;16085646;16107341;16319195;16380292;16467883;16474838;16512786;16571725;16785527;16…
RARA	activation	RARB	8001825;8504933;8752277;9184230;14581481;17244680;17641689
CTCF	unspecified	MYC	8649389;10625678;10906122;11525835;16701069;17382889;18219272;19369356;19740934;23933634;24662484;24725430;25047032
SP1	activation	FOS	7732011;8475068;9224612;9528985;11345900;15031323;18837990;23320102
NFYA	unspecified	SREBF2	8900111
JUN	activation	STAT3	7568080;10490649;10851063;11169589;11319221;11356008;12017556;12431443;15509516;16205632;16713569;17636030;20211142;20939893
MYC	inhibition	SP1	11274368;12565816;15780936;16713569;17024177;17093053;17418410;18003922;18364237;19030024;19796622;22210892
STAT1	activation	SP100	8810287
E2F1	activation	MYB	8137237;10567569;15362224;15656974;16341039;17287612
E2F3	activation	SP1	8657141;20936779
SMAD3	activation	SP1	9618481;9865691;10878024;11054406;11114293;11278686;11432852;15001984;15979845;16319104;17340614
MAFG	activation	NFE2	8107826;9150357;9166829;9675875;16189514;20974807
NFYC	inhibition	SMAD2	12023901
EGR2	activation	SRF	12784042
NFKB2	activation	MYB	11259168
SMAD4	activation	ATF2	10085140;10480932;10660041;10712925;10775259
KLF4	inhibition	SP1	9651398;12034813;17085651;20936779;22337869
ID4	inhibition	TCF3	8139914;11756408;22354994
NCOR2	activation	BCL6	9380707;9765306;9824158;10611298;10898795;11865059;14690607;15454082;15531890;16147992;16167339;18280243;20936779
HMGA2	activation	CEBPB	11259597
HMGA1	activation	NFKB1	1330326;7520524
ZBTB16	activation	NCOR2	9256429;9462740;9486654;9765306;9824158;11865059;14982881;15669080;16024608;16341228;24821727
BCL6	inhibition	PRDM1	10981963;11120780;12165517;12953803;15240705;15496906;17569706;18552212;18684923;19965633;23325890;23911289;24277074
BCL6	inhibition	JUN	12165517;19307668;19965633
TRP53	activation	ATF3	11402317;11792711;12161427;12372430;12386811;15892871;16140933;16169070;16413492;16728565;17677004;20018659;21143896;21205742;22127205;23077249;25043190
NR3C1	inhibition	FOS	1340464;9604929;11689447;12481024;12551744
ID1	inhibition	TCF3	1922066;1944284;2156629;8001126;9242638;10915743;11591653;11715049;11756408;15181457;17374642;19125693;22354994
NFATC4	activation	NFIL3	11262393
SMAD3	activation	ATF3	12718878;15629866;16598746;21625455;25096061
SMAD4	activation	ID1	11700304;11729207;12296825;17724086;18539898;19079362;21310938;22615489;22976053;24076600;24349434
ID1	inhibition	TCF4	9242638;11498533;11591653;11756408;16425294;20231428
ID1	inhibition	TCF12	7791788;9242638;17202424;20211142
ATF3	inhibition	ID1	12718878;16598746;19447105;21467165;23266426
TSC22D3	inhibition	FOS	11397794
MYC	inhibition	SP1	11274368
MYC	inhibition	NFYC	10446203;11282029;19796622;20936779
HSF2	activation	HSF1	10336434;12813038;12865437;19129477
SOX2	activation	POU5F1	7590241;9343393;12100890;12136102;12923055;15557334;15863505;15988017;16153702;17211451;17324942;17506876;17507372;17625949;18213644;18358816;19030024;19591226;19740934;19747562;19816951;19854293;19884255;20096661;20362541;21468047;21472822;21663792;21732495;22297846;22334693;22362888;22474382;22732500;22969033;23041284;23269686;23505158;23917988;25132174
MAX	activation	MYC	1406956;1459463;1840505;1892074;2006410;7958908;8224841;8266081;8600028;8861962;9000049;9162900;9184233;9353256;9528857;9680483;9708738;9764821;9844600;9872993;10229200;10319872;10465786;10593926;10611234;10744738;10918583;11145693;11292350;11559988;11891322;12391307;12553908;12565816;12584560;12660246;12821782;14980448;15001888;15361884;16002048;16064138;16352593;16620026;16620027;16620030;16620…
NCOR2	inhibition	RBPJ	9694793;10713164;11404076;11509665;11884509;16921404;20936779;21475249
RBPJ	activation	HES1	7566092;9790494;9819428;10066785;10433920;12548545;15546612;15866158;16354684;17015435;18287091;18339869;18490439;18852286;19169276;19321451;19325125;19800882;19956862;20145124;20404113;20634318;20833210;21637838;21730020;21956839;22167192;22232070;22479394;22915591;23022380;23651858;24167291;24260356;24298019;24603501
TCF7L2	activation	PPARD	10555149;11087869;11226285;11756231;11950812;16309164;17145847
SP1	activation	ETS1	1502727;1945412;2030910;8247540;15001984;17224162
JUN	activation	SP1	10506225;10973489;11262397;11914583;14654785;14656894;15219855;16478997;16713569;16895791;17215518;18025046;18364237;19910471;20148354;20506344;21262356;25046864
E2F1	activation	MYCN	12175541;12438307;14645238;15362224;16931907;17554788;19796622
GATA6	activation	NKX2-1	9915795;11042222;11733512;12684771;17237346;20211142
MECP2	activation	NCOR1	11441023;16713569;17988628;23770565;23770587
VDR	activation	MXD1	9528762;10767523;23112173
CEBPB	activation	VDR	12520521;15601867
JUN	activation	VDR	10330159;11983707;16618766;17088408;17121851;17556531
SMAD3	activation	VDR	10037600;10224044;10660041;10712925;10775259;11278756;11592788;15965468;20211142;22926646
NR3C1	activation	POU2F1	9584182;10480874;10490647;10518526;11096094;12551744;14522952;16052475
NR3C1	activation	POU2F2	9584182;10480874;10490647;10518526;12551744;16189514
NR3C1	inhibition	NFKB1	9440809;10518526;12481024;12551744;15879558
NR3C1	activation	CEBPB	8441418;9817600;12551744;17989362;18650268;19801529;20155810;21868756;22733784
NFKB1	inhibition	NR3C1	9440809;12885785
ESRRA	unspecified	ESRRA	17671090;21486805;22565152
NFKB1	unspecified	NFKB1	16105840;19524538;20534545
XBP1	unspecified	XBP1	16410770
SNAI2	activation	SNAI2	16510505;23665016
NFKB1	unspecified	NFKB1	16331275
AR	inhibition	AR	15634333;21701558;22014572;24895212;25552417
MYCN	activation	MYCN	19766596
GATA1	unspecified	GATA1	11940647
PAX4	inhibition	PAX4	10967107
GATA2	unspecified	GATA2	9452491
STAT3	activation	STAT3	7701321;8608222;8782827;11438543;18849387;19053881
MYC	unspecified	MYC	1915867;2686984;22286234
MYB	inhibition	MYB	1511186;1944282;7655015;18252774
BCL6	unspecified	BCL6	9824158;10898795
TSC22D3	unspecified	TSC22D3	11397794
EBF1	unspecified	EBF1	12077253
RORA	unspecified	RORA	12671309
SOX9	unspecified	SOX9	12783851;12837698
SPI1	activation	SPI1	7478579;11175369;15767686;20190819
SRF	unspecified	SRF	8663310;9817732;12788374;14769801
RUNX2	inhibition	RUNX2	10911365;12210716;12682904;15537544;15838892;16418782;24881813
E2F7	unspecified	E2F7	14633988;15133492
GATA3	unspecified	SALL4	predicted
GATA3	unspecified	EOMES	predicted
ESRRB	unspecified	ESRRB	predicted
GATA3	unspecified	GATA4	predicted
GATA3	unspecified	SOX17	predicted
SOX2	unspecified	HNF4A	predicted
CEBPA	unspecified	CDX2	predicted
CDX2	unspecified	CEBPA	predicted
CEBPA	unspecified	GRHL1	predicted
CEBPA	unspecified	MSC	predicted
CEBPA	unspecified	NANOG	predicted
CEBPA	unspecified	KLF4	predicted
CEBPA	unspecified	ESRRB	predicted
CEBPA	unspecified	SOX2	predicted
CEBPA	unspecified	POU5F1	predicted
GATA3	unspecified	KLF5	predicted
NANOG	unspecified	HNF4A	predicted
CDX2	unspecified	GATA3	predicted
SOX2	unspecified	MSX2	predicted
NANOG	unspecified	CEBPA	predicted
SOX2	unspecified	CEBPA	predicted
SOX2	unspecified	GRHL1	predicted
GATA3	unspecified	NANOG	predicted
GATA3	unspecified	SOX2	predicted
NANOG	unspecified	SOX17	predicted
CDX2	unspecified	GRHL2	predicted
CEBPA	unspecified	GRHL2	predicted
GATA3	unspecified	KLF5	predicted
SOX2	unspecified	GATA4	predicted
CEBPA	unspecified	EOMES	predicted
SOX2	unspecified	RUNX1	predicted
CDX2	unspecified	ID2	predicted
CDX2	unspecified	MSC	predicted
SOX2	unspecified	TCF23	predicted
SOX2	unspecified	GATA3	predicted
CEBPA	unspecified	GATA3	predicted
CDX2	unspecified	SOX2	predicted
CEBPA	unspecified	CDX2	predicted
GATA3	unspecified	KLF2	predicted
CDX2	unspecified	SOX13	predicted
CEBPA	unspecified	SOX13	predicted
GATA3	unspecified	EOMES	predicted
CEBPA	unspecified	MSC	predicted
CDX2	unspecified	GATA3	predicted
NANOG	unspecified	HNF4A	predicted
CEBPA	unspecified	SOX13	predicted
CDX2	unspecified	MSX2	predicted
CEBPA	unspecified	RUNX1	predicted
[truncated: 7,233 more rows]
