# Supplementary material for: A differential network analysis approach for lineage specifier prediction in stem cell subpopulations
Source: NPJ Syst Biol Appl. 2015 Nov 12;1:15012–. doi: 10.1038/npjsba.2015.12 (PMC5516870; doi:10.1038/npjsba.2015.12)
Supplement: Supplementary Tables S1-S6 [file npjsba201512-s1.zip › 1.TableS1-S6/Table S6.xls]

## Sheet: Sheet1
Predicted lineage specifiers based on inhibitor dominant logic rule
Data set	Parental Cell Population	Daughter Cell Population	Predicted Lineage Specifiers
Guo et al. (2010)	ICM	PE	Gata6, Msx2
		EPI	Klf2, Nanog
Guo et al. (2013)	HSC	MPP	Cebpa, Gata3, Meis1, Spi1
		MEP	Gata1, Mbd2, Stat1, Trp53
	MPP	CMP	Cebpa, Gata2, Gfi1
		CLP	Ets1
	CMP	MEP	Gata1
		GMP	Ahr, Cebpa, Gfi1, Irf8, Spi1
Treutlein et al. (2014)	BP	AT1	Hes1, Mtf1
		AT2	Dbp, Maf, Pou6f1, Srf
