# Supplementary material for: A differential network analysis approach for lineage specifier prediction in stem cell subpopulations
Source: NPJ Syst Biol Appl. 2015 Nov 12;1:15012–. doi: 10.1038/npjsba.2015.12 (PMC5516870; doi:10.1038/npjsba.2015.12)
Supplement: Supplementary Information S1–10 [file npjsba201512-s2.zip]

Archive with 10 entries (10 files):
- 2. SI1-10/SI1_doContextualization.m.txt
- 2. SI1-10/SI10_findLineageSpecifiers.R.txt
- 2. SI1-10/SI2_myCircuits.m.txt
- 2. SI1-10/SI3_myOptimFun.m.txt
- 2. SI1-10/SI4_myBooleanSimulation2.m.txt
- 2. SI1-10/SI5_process_contextualized_network.R.txt
- 2. SI1-10/SI6_findSCCs.m.txt
- 2. SI1-10/SI7_findCircuits2.m.txt
- 2. SI1-10/SI8_adjacencyToSif.R.txt
- 2. SI1-10/SI9_computeInfluentialSCCs.R.txt
