# Supplementary material for: A differential network analysis approach for lineage specifier prediction in stem cell subpopulations
Source: NPJ Syst Biol Appl. 2015 Nov 12;1:15012–. doi: 10.1038/npjsba.2015.12 (PMC5516870; doi:10.1038/npjsba.2015.12)
Supplement: Supplementary Information S1–10 [file npjsba201512-s2.zip › 2. SI1-10/SI1_doContextualization.m.txt]

%% Initialization
clear all
close all
clear global
clc
delete(gcp('nocreate'))

restoredefaultpath;
rehash toolboxcache;

%% Add paths
addpath('matlab_bgl')
addpath('pbn')

%% Import network (adjacency matrix) and booleanized expression data
G = importdata('adjacency_matrix_ICM_raw_network.txt');
InData = importdata('Booleanized_ICM.txt');

%% Formatting
RowName = G.textdata;
RowName(1) = [];
G = G.data;
BoolData = InData.data;
GNames = InData.textdata;
size(G)
size(BoolData)

% Sort/resize BoolData according to G
ind = zeros(size(RowName,1),1);
for i = 1:size(RowName,1)
    ind(i) = 1*find(strcmp(GNames, RowName(i)));    
end     
GNames = GNames(ind);
BoolData = BoolData(ind,:);

%% Randomly reduce incoming edges when there are more than 30
n = 29;
sum_incoming_edges = sum(G~=0,1);
if sum(sum_incoming_edges>29) > 0
    I = find(sum(G~=0,1)>n);
    GNames(I)
    % randomly remove incoming edges so that the sum is 30, prioritize
    % 'unspecified'
    for i = 1:length(I)
        % Number of edges to be removed
        NE = sum_incoming_edges(I(i)) - n;
        % Randomly select NE number of edges and make them 0
        edge_ind = find(G(:,I(i))~=0);
        G(randsample(edge_ind, NE), I(i)) = 0;
    end
    sort(sum(G~=0,1))

    % Export G
    fName = strcat('adjacency_matrix_initial_prune_inhibitionDominant.txt');
    delete('adjacency_matrix_initial_prune_inhibitionDominant.txt');
    fid = fopen(fName,'w');            
    if fid ~= -1
        for j=1:size(RowName,1)
            if(j==1)
                fprintf(fid,'%s',RowName{j}); 
            else
                fprintf(fid,' %s',RowName{j});       %# Print the string
            end
        end
        fprintf(fid,'\n');
        for j=1:size(RowName,1)
            fprintf(fid,'%s',RowName{j});
            for k=1:size(G,1)
                fprintf(fid,' %d',G(j,k));
            end
            fprintf(fid,'\n');
        end
        fclose(fid);     
    end
end

%% Find the shortest paths
[SP,P] = all_shortest_paths(sparse(abs(sign(G))),struct('algname','floyd_warshall'));

%% Identify circuits to preserve them
G_ind = reshape(1:size(G,1)^2,size(G,1),size(G,2));
Circuits = myCircuits(abs(sign(G)),100);
ind = find(cellfun('length',Circuits)>10);
Circuits(ind) = [];
Nucleus = zeros(size(Circuits,1),10);
for i = 1:size(Circuits,1)
    for j = 1:length(Circuits{i})-1
        Nucleus(i,j) = G_ind(Circuits{i}(j),Circuits{i}(j+1));
    end
    Nucleus(i,length(Circuits{i})) = G_ind(Circuits{i}(end),Circuits{i}(1));
end
% Nucleus Sign
NSign = zeros(size(Nucleus,1),1);
for i = 1:size(Nucleus,1)
     NSign(i) = prod(G(Nucleus(i,~~(Nucleus(i,:)))));  %prod is column products
end
nCir = sum(NSign~=-1); % all circuits that are not -1 (all uncertain ones + positive ones)

%% Open matlab pool
MyPool = parpool;

%% Edge weights (all 1 was used)
C = ones(size(G));

%% Run genetic algorithm
% set necessary variables
ind_data = (1:size(BoolData,1))'; % Indices of differentially expressed genes (in this case everything)
ind_optim = find(G);  % nonzero elements
ind_actinh = find(G==2); % 2 unspecified interation
n_Population = 1000;  % Population size

% Solver setup
optimproblem = struct;
optimproblem.fitnessfcn = @(P)myOptimFun_new(P,BoolData(:,[1]),ind_optim,ind_actinh,ind_data,G,Nucleus,nCir,C);
optimproblem.nvars = numel(ind_optim)+numel(ind_actinh);
optimproblem.solver = 'ga';
optimproblem.options = gaoptimset('PlotFcns',{@gaplotbestf,@gaplotscorediversity},...
    'PopulationType','bitstring',...
    'UseParallel','always','PopulationSize',n_Population,'display','off','Generations', 100);

% Solution GA
[P,fval,exitflag,output,Population,Scores] = ga(optimproblem);

%% Compute attractor mismatches with the solution
b = P';
G1 = G;
G1(ind_actinh(~~b(numel(ind_optim)+1:end))) = 1;
G1(ind_actinh(~b(numel(ind_optim)+1:end))) = -1;
G1(ind_optim(~b(1:numel(ind_optim)))) = 0;
C = ones(size(G1));	    
[Att_states1,count1] = myBooleanSimulation2(G1,C,BoolData(:,1),[],1000);
val1 = sum(abs(Att_states1' - BoolData(:,1)'));

% Export best solution
fName_bestSolution = strcat('GA_bestSolution.txt');
delete('GA_bestSolution.txt');
dlmwrite(fName_bestSolution, b);

% Export best mismatch
fName_bestMismatch = strcat('GA_bestMismatch.txt');
delete('GA_bestMismatch.txt');
dlmwrite(fName_bestMismatch, val1);


delete(MyPool)
