# Supplementary material for: A differential network analysis approach for lineage specifier prediction in stem cell subpopulations
Source: NPJ Syst Biol Appl. 2015 Nov 12;1:15012–. doi: 10.1038/npjsba.2015.12 (PMC5516870; doi:10.1038/npjsba.2015.12)
Supplement: Supplementary Information S1–10 [file npjsba201512-s2.zip › 2. SI1-10/SI10_findLineageSpecifiers.R.txt]

#!/usr/bin/env Rscript

## Usage: ./findLineageSpecifiers.R F_summary_SCCs_EPI.txt.Rdata Booleanized_EPI.txt F_summary_SCCs_PE.txt.Rdata Booleanized_PE.txt F_summary_SCCs_ICM.txt.Rdata Booleanized_ICM.txt up_EPI-PE.csv 5

## Import all.txt files in the current directory
args = commandArgs(TRUE) 
file1 = args[1]  # target subpopulation
file2 = args[2]  # target Booldata
file3 = args[3]  # opposing subpopulation
file4 = args[4]  # opposing Booldata
file5 = args[5]  # parental subpopulation
file6 = args[6]  # parental Booldata
file7 = args[7]  # target fold change
top = args[8]  # top most influential SCCs

## Load files
load(file=file1); F1 = F
load(file=file3); F2 = F
load(file=file5); F3 = F
bool1 = read.csv(file2,sep="\t",header=FALSE,stringsAsFactors=FALSE,quote="",row.names=1)
bool2 = read.csv(file4,sep="\t",header=FALSE,stringsAsFactors=FALSE,quote="",row.names=1)
bool3 = read.csv(file6,sep="\t",header=FALSE,stringsAsFactors=FALSE,quote="",row.names=1)
f1 = read.csv(file7,sep="\t",header=FALSE,stringsAsFactors=FALSE,quote="",row.names=1)


## Take genes of top SCCs
topGenes <- function(F, bool){
  tops = rev(unique(sort(as.numeric(F[,1]))))[1:top]
  f = F[F[,1] %in% tops,,drop=FALSE]
  ge = unique(strsplit(paste(f[,'symbols'],collapse=";"), ";")[[1]])
  bool[rownames(bool) %in% ge,,drop=FALSE]
}
g1 = topGenes(F1, bool1)
g2 = topGenes(F2, bool2)
g3 = topGenes(F3, bool3)

## Present in parental SCCs
a = g1[rownames(g1) %in% rownames(g3),,drop=FALSE]

## Active in the lineage but not in the other lineage
a = a[a[,1]==1,,drop=FALSE]
b = bool2[match(rownames(a), rownames(bool2)),,drop=FALSE]
b = rownames(b[b[,1]==0,,drop=FALSE])

## Up-regulated in comparison to the opposing lineage
w = f1[match(b, rownames(f1)),,drop=FALSE]
w = w[!is.na(w),,drop=FALSE]

## Export
if(length(rownames(w)) > 0){
  write.table(rownames(w), paste("candidates_",file1,"__",file5,".txt",sep=""),sep="\t",row.names=FALSE,quote=FALSE,col.names=FALSE)
}else{
  write.table("", paste("candidates_",file1,"__",file5,".txt",sep=""),sep="\t",row.names=FALSE,quote=FALSE,col.names=FALSE)
}
