# Supplementary material for: A differential network analysis approach for lineage specifier prediction in stem cell subpopulations
Source: NPJ Syst Biol Appl. 2015 Nov 12;1:15012–. doi: 10.1038/npjsba.2015.12 (PMC5516870; doi:10.1038/npjsba.2015.12)
Supplement: Supplementary Information S1–10 [file npjsba201512-s2.zip › 2. SI1-10/SI2_myCircuits.m.txt]

function Circuits = myCircuits(G,L)
%matlabpool local 
poolobj = parpool;

G = sparse(G);
n = size(G,1);
%% Identify First n Short Paths
Circuits = cell(n,1);
parfor i = 1:n
    % Find first L number of cycles for each node 
    ind = find(G(:,i));
    
    Paths = cell(numel(ind),L);    
    for j = 1:numel(ind)        
        % Find all the first L number of SP's from Start_nodes reaching End_nodes                
        [P,All_Path] = graphkshortestpaths(G,i,ind(j),L);        
    
        Paths(j,1:numel(P)) = All_Path;        
    end
    Paths = reshape(Paths,[],1);
    Paths(cellfun(@isempty,Paths)) = [];    
    Circuits(i,1) = {Paths};
end
Circuits(cellfun(@isempty,Circuits)) = [];
%% Find Unique Circuits
CL = cellfun('length',Circuits);
if isempty(Circuits)
    %matlabpool close
    delete(poolobj)
    return;
else
    % Extract all circuits together
    C = cell(sum(CL),1);
    for i = 1:numel(Circuits)
        C(sum(CL(1:i-1))+1:sum(CL(1:i-1))+CL(i)) = Circuits{i};
    end
    Circuits = cell(1);
    
    % Sort according to length
    CL = cellfun('length',C);
    [~,ind] = sort(CL);
    C = C(ind);
    
    % Find different unique lengths of circuits
    CL = cellfun('length',C);
    [val1,~] = unique(CL);
        
    for i = 1:numel(val1)
        ind = find(CL == val1(i));
        tmp = cell2mat(C(ind));
        for j = 1:numel(ind)
            [~,ind_min] = min(tmp(j,:));
            tmp(j,:) = [tmp(j,ind_min:end) tmp(j,1:ind_min-1)];
        end
        tmp = unique(tmp,'rows');
        Circuits = [Circuits;mat2cell(tmp,ones(1,size(tmp,1)),size(tmp,2))];                   
    end       
    Circuits(1) = [];
end

%matlabpool close
delete(poolobj)

end
