# Supplementary material for: A differential network analysis approach for lineage specifier prediction in stem cell subpopulations
Source: NPJ Syst Biol Appl. 2015 Nov 12;1:15012–. doi: 10.1038/npjsba.2015.12 (PMC5516870; doi:10.1038/npjsba.2015.12)
Supplement: Supplementary Information S1–10 [file npjsba201512-s2.zip › 2. SI1-10/SI3_myOptimFun.m.txt]

function Prob = myOptimFun(P,x,ind_optim,ind_actinh,ind_data,G,Nucleus,nCir,C)
%%
P = round(P);
% Pre-filtering solutions and removing no reaction case
if all(P(1:numel(ind_optim)) == 0)
    Prob = Inf;
    return;
end

% Set adjacency matrix
G1 = G;
G1(ind_actinh(~~P(numel(ind_optim)+1:end))) = 1;
G1(ind_actinh(~P(numel(ind_optim)+1:end))) = -1;
G1(ind_optim(~P(1:numel(ind_optim)))) = 0;
C(ind_optim(~P(1:numel(ind_optim)))) = 0;

for i = 1:size(Nucleus,1)
     NSign(i) = prod(G1(Nucleus(i,~~(Nucleus(i,:)))));
end
num = sum(NSign==1)/nCir; % want to maximize this value, or minimize (1-num)

try
    % Compute attractors from the initial expression state
    [Att_states1,count1] = myBooleanSimulation2(G1,C,x(:,1),[],1000); 
    val1 = sum(abs(Att_states1(ind_data,1)-x(ind_data,1)));                 

    % Objective functions
    if count1 >= 1e3  %after 1000 boolean simulations
        Prob = 10*max(val1)/size(x,1) + (1-num);
    else
        Prob = max(val1)/size(x,1) + (1-num);
    end
catch
    Prob = Inf;    
    display('error');
    return;
end

end
