# Supplementary material for: A differential network analysis approach for lineage specifier prediction in stem cell subpopulations
Source: NPJ Syst Biol Appl. 2015 Nov 12;1:15012–. doi: 10.1038/npjsba.2015.12 (PMC5516870; doi:10.1038/npjsba.2015.12)
Supplement: Supplementary Information S1–10 [file npjsba201512-s2.zip › 2. SI1-10/SI4_myBooleanSimulation2.m.txt]

function [x,count] = myBooleanSimulation2(G1,C,x0,ind_pert,ncount)

% Number of functions and variables per function
nf = ones(1,size(G1,1));
nv = sum(abs(G1),1);

% Truth table and variables of functions
F = -1*ones(2^max(nv),sum(nf)); 
varF = -1*ones(max(nv),sum(nf));

for i = 1:size(G1,2)
    ind_pos = find(G1(:,i) == 1);
    ind_neg = find(G1(:,i) == -1);
        
    if ~isempty([ind_pos;ind_neg])
        A = ff2n(numel([ind_pos;ind_neg]));
        if isempty(ind_pos) && ~isempty(ind_neg)
            F(1:2^nv(i),i) = logical(prod(~A(:,numel(ind_pos)+1:numel(ind_pos)+numel(ind_neg)),2));
        elseif isempty(ind_neg) && ~isempty(ind_pos)
            F(1:2^nv(i),i) = logical(sum(A(:,1:numel(ind_pos)),2));
        else            
            % F(1:2^nv(i),i) = prod([~A(:,numel(ind_pos)+1:numel(ind_pos)+numel(ind_neg)) logical(sum(A(:,1:numel(ind_pos)),2))],2);
            F(1:2^nv(i),i) = sum(repmat(C(ind_neg,i)',size(A,1),1).*A(:,numel(ind_pos)+1:numel(ind_pos)+numel(ind_neg)),2)...
                < sum(repmat(C(ind_pos,i)',size(A,1),1).*A(:,1:numel(ind_pos)),2);            
        end            
        varF(1:nv(i),i) = [ind_pos;ind_neg];
    end
end


x0 = x0';
xinitial = x0';
x = x0; count = 1;
while 1
    x0 = bnNextState(x0,F,varF,nv);
        
    if ~isempty(ind_pert)
        x0(ind_pert) = xinitial(ind_pert);
    end
    x = [x;x0];
    
    if all(abs(x(end-1,:)-x(end,:))==0) || count > ncount
        break;
    end
    count = count +1;
    
end
x = x(end,:)';

end
