# Supplementary material for: A differential network analysis approach for lineage specifier prediction in stem cell subpopulations
Source: NPJ Syst Biol Appl. 2015 Nov 12;1:15012–. doi: 10.1038/npjsba.2015.12 (PMC5516870; doi:10.1038/npjsba.2015.12)
Supplement: Supplementary Information S1–10 [file npjsba201512-s2.zip › 2. SI1-10/SI5_process_contextualized_network.R.txt]

#!/usr/bin/env Rscript

## Usage: process_contextualized_network.R adjacency_matrix_ICM_raw_network.txt GA_bestSolution.txt

## Import all.txt files in the current directory
args = commandArgs(TRUE) 
file1 = args[1] 
file2 = args[2]
multiple = args[3]

G = read.csv(file1,sep=" ",header=TRUE,stringsAsFactors=FALSE,quote=""); G = as.matrix(G)
B = read.csv(file2,sep=" ",header=FALSE,stringsAsFactors=FALSE,quote="")

## Convert each configuration into an adjacency matrix
if(multiple == "yes"){
  I = which(B[,3]==min(B[,3]))
  B = B[I,-c(1:4)]
  B = t(B)
  b = rowMeans(B)
  b[b < 0.5]=0
  b[b >= 0.5]=1
} else{
  b = B[,1]
}
ind_data = nrow(G)
ind_optim = which(G!=0)  # nonzero elements
ind_actinh = which(G==2) # 2 unspecified

M = matrix(nrow=length(G[G!=0]), ncol=1)
I.G = which(G!=0,arr.ind=TRUE)
rownames(M) = sprintf("%d__%d",I.G[,1],I.G[,2])
I.G = which(G!=0,arr.ind=TRUE)
I.G = cbind(I.G,'interact'=0)

## Removed edges based on contextualization 
G1 = G  
G1[ind_actinh[!!b[(length(ind_optim)+1):length(b)]]] = 1
G1[ind_actinh[!b[(length(ind_optim)+1):length(b)]]] = -1
G1[ind_optim[!b[1:length(ind_optim)]]] = 0

I.G[,3] = G1[I.G[,1:2]]

a1 = sprintf("%d__%d",I.G[,1],I.G[,2])
rownames(I.G) = a1
M[,1] = I.G[match(rownames(M), rownames(I.G)),3]


## Export the vectors
out1 = paste("nonzeroIndices_",file2,sep="")
unlink(out1) 
write.table( which(G!=0), file=out1, sep=" ",row.names=FALSE,quote=FALSE, col.names=FALSE)

out2 = paste("adjacencyVectors_",file2,sep="")
unlink(out2) 
write.table(M, file=out2,row.names=FALSE,quote=FALSE, col.names=FALSE)

out3 = paste("adjacency_matrix_best_",file2,sep="")
unlink(out3) 
write.table(G1, file=out3,row.names=TRUE,quote=FALSE, col.names=FALSE)


## Convert adj to sif
act = NULL
inh = NULL
# 1. acivation
I = which(G1==1,arr.ind=TRUE)
if(length(I)!=0){
  act = cbind(colnames(G1)[I[,1]], "activation", colnames(G1)[I[,2]])
}
# 2. inhibition
I = which(G1==-1,arr.ind=TRUE)
if(length(I)!=0){
  inh = cbind(colnames(G1)[I[,1]], "inhibition",colnames(G1)[I[,2]])
}  
out4 = paste("adjacency_matrix_best_",file2,".sif",sep="")
unlink(out4) # remove the file
write.table(rbind(act,inh), file=out4,row.names=FALSE,quote=FALSE, col.names=FALSE, sep="\t")
