# Supplementary material for: A differential network analysis approach for lineage specifier prediction in stem cell subpopulations
Source: NPJ Syst Biol Appl. 2015 Nov 12;1:15012–. doi: 10.1038/npjsba.2015.12 (PMC5516870; doi:10.1038/npjsba.2015.12)
Supplement: Supplementary Information S1–10 [file npjsba201512-s2.zip › 2. SI1-10/SI6_findSCCs.m.txt]

%% Clear everything
clear all
close all
clear global
clc
delete(gcp('nocreate'))

restoredefaultpath;
rehash toolboxcache;

%% Add paths
addpath('matlab_bgl')
addpath('pbn')

%% Define input files and SCC directory
% Original adjacency matrix
G = importdata('adjacency_matrix_ICM_raw_network.txt');
InData = importdata('Booleanized_ICM.txt');
delete('SCCs/adjacency_SCC_*') % delete all pre-existing files in the SCC directory
copyfile('adjacency_matrix_best_GA_bestSolution.txt','SCCs/')
% Indices of non-0 elements
I_G = importdata('nonzeroIndices_GA_bestSolution.txt');
% SCC vector formats
V = importdata('adjacencyVectors_GA_bestSolution.txt');

%% Formatting
G_copy = G;
InData_copy = InData;
RowName = G.textdata;
RowName(1) = [];
G = G.data;

%% Find circuits
L=5000;
M = [];
N = [];  %SCC number
b = V(:,1);
G1 = G;
G1(I_G) = b;
g = G1;
g(g==-1)=1;  % convert all -1 into 1
ci = findCircuits2(g, L);
M = [M;ci];
N = [N; ones(size(ci,1),1)*1];   

%% Edge weights (all 1 was used)
C = ones(size(G1));

%% Formatting
G = G_copy;
BoolData = InData_copy;

% Sort/resize BoolData according to G
RowName = G.textdata;
RowName(1) = [];
G = G.data;
RowName_Bool = BoolData.textdata;
BoolData = BoolData.data(:,1);
ind = zeros(size(RowName,1),1);
for i = 1:size(RowName,1);
    ind(i) = 1*find(strcmp(RowName_Bool, RowName(i)));    
end
RowName_Bool = RowName_Bool(ind);
BoolData = BoolData(ind,:);

%% Find SCCs
mismatch = -1*ones(size(M,1),1); 
I_SCC = -1*ones(size(M,1),1); 
parfor i = 1:size(M,1)  
    b = V(:,N(i));
    G1 = G;
    G1(I_G)=b;
		      
    % get the adjacency, expression and gene names
    M{i} = unique(M{i});
    m = G1([M{i}],[M{i}]);
    B = BoolData([M{i}],1);
    genes = RowName([M{i}]);
            
    C = ones(size(m));
    % From initial state
    [Att_states1,count1] = myBooleanSimulation2(m,C,B(:,1),[],1000);  
    val1 = sum(abs(Att_states1 - B(:,1)));         
    mismatch(i,1) = val1;
    if((val1) ==0)
        if(count1~=1001)
            if(sum(Att_states1)~=0)
                I_SCC(i) = 1;
                % Export adjacency file?
                fName = strcat('SCCs/adjacency_SCC_',num2str(i),'.adj');
                fid = fopen(fName,'w');
                if fid ~= -1
                    for j=1:size(genes,1)
                        fprintf(fid,'%s ',genes{j});       %# Print the string
                    end
                    fprintf(fid,'\n');
                    fclose(fid);
                end
                dlmwrite(fName, m,'-append','delimiter',' ','newline','pc');
            end
        end
    end
end

matlabpool close;
