# Supplementary material for: A differential network analysis approach for lineage specifier prediction in stem cell subpopulations
Source: NPJ Syst Biol Appl. 2015 Nov 12;1:15012–. doi: 10.1038/npjsba.2015.12 (PMC5516870; doi:10.1038/npjsba.2015.12)
Supplement: Supplementary Information S1–10 [file npjsba201512-s2.zip › 2. SI1-10/SI8_adjacencyToSif.R.txt]

#!/usr/bin/env Rscript

## Usage: ~/programmes/Rs/perspective/adjacencyToSif.R SCCs

args = commandArgs(TRUE) 
dir1 = args[1] 
setwd(dir1)
temp = list.files(pattern="*.adj$")

## Make a vector form of adjacencies for frequency count later
# This is the entire adjacency matrix file
adj = list.files(pattern="^adjacency_matrix_best_")
G0 = read.csv(adj[1], sep=" ", stringsAsFactors=FALSE, header=FALSE, quote="",row.names=1)
colnames(G0) = rownames(G0)

nonzeroI.G0 = which(G0!=0,arr.ind=TRUE)
pair = sprintf("%s__%s",rownames(G0)[nonzeroI.G0[,1]],colnames(G0)[nonzeroI.G0[,2]])
vectors.G = matrix(0, nrow=length(pair), ncol=length(temp))
rownames(vectors.G) = pair
header = temp

## Export sif files
for (i in 1:length(temp)){
  G = read.csv(temp[i], sep=" ", stringsAsFactors=FALSE, header=TRUE, quote="")
  G = G[,colnames(G)!='X',drop=FALSE]
  if(nrow(G)==0){
    next()
  }
  rownames(G) = colnames(G)
  if(nrow(G)==1){
    next()
  }
  
  ## Convert adjacency matrix into sif
  act = NULL
  inh = NULL
  # 1. acivation
  I = which(G==1,arr.ind=TRUE)
  if(length(I)!=0){
    act = cbind(colnames(G)[I[,1]], "activation", colnames(G)[I[,2]])
    p.act = sprintf("%s__%s",rownames(G)[I[,1]],colnames(G)[I[,2]])
    vectors.G[match(p.act, rownames(vectors.G)), i] = 1
  }
  # 2. inhibition
  I = which(G==-1,arr.ind=TRUE)
  if(length(I)!=0){
    inh = cbind(colnames(G)[I[,1]], "inhibition",colnames(G)[I[,2]])
    p.inh = sprintf("%s__%s",rownames(G)[I[,1]],colnames(G)[I[,2]])
    vectors.G[match(p.inh, rownames(vectors.G)), i] = -1
  }  
  ## Export
  out = paste(temp[i],".sif",sep="")
  unlink(out) 
  write.table(rbind(act,inh), file=out, sep="\t",row.names=FALSE,quote=FALSE, col.names=FALSE)
}
colnames(vectors.G) = header

## Export the vectors
setwd("../")
out2 = paste("summary_",dir1,".txt",sep="")
unlink(out2) 
write.table(vectors.G, file=out2, sep=" ",row.names=TRUE,quote=FALSE, col.names=TRUE)
