# Supplementary material for: A differential network analysis approach for lineage specifier prediction in stem cell subpopulations
Source: NPJ Syst Biol Appl. 2015 Nov 12;1:15012–. doi: 10.1038/npjsba.2015.12 (PMC5516870; doi:10.1038/npjsba.2015.12)
Supplement: Supplementary Information S1–10 [file npjsba201512-s2.zip › 2. SI1-10/SI9_computeInfluentialSCCs.R.txt]

#!/usr/bin/env Rscript

## Usage: ./findMostInfluentialSCCs.R summary_SCCs_ICM.txt adjacency_matrix_best_GA_ICM_bestSolution.txt Booleanized_ICM.txt SCCs_ICM/

## Import all.txt files in the current directory
args = commandArgs(TRUE) 
file1 = args[1] 
file2 = args[2] 
file3 = args[3]
dir1 = args[4]  # path to the SCC files

depcs = read.csv(file1,sep=" ",header=TRUE,stringsAsFactors=FALSE,quote="")
G = read.csv(file2,sep=" ",header=FALSE,stringsAsFactors=FALSE,quote="",row.names=1); G = as.matrix(G)
bool = read.csv(file3,sep="\t",header=FALSE,stringsAsFactors=FALSE,quote="",row.names=1)


## Obtain representative files 
l = apply(depcs,2,function(x){ paste(x,sep='',collapse='')})
b = split(l,l)  # binary -- file names
rep.file = do.call('rbind',lapply(b,function(x){names(x[1])}))
freq <- do.call('rbind',lapply(l, function(z){ sapply(gregexpr("0",z),function(y)if(y[[1]]!=-1) length(y) else 0)}))
A = cbind(rep.file,'size'=freq[match(rep.file, names(freq))]) # match freq and rep.file
b = A[,1]
names(b)=NULL

## Check the number of out-degrees in the entire network
# Out degree
out.degree = do.call('rbind',lapply(rownames(G),function(x){
  sum(G[rownames(G) %in% x,]!=0)
}))
rownames(out.degree) = rownames(G)
# In degree
in.degree = do.call('rbind',lapply(rownames(G),function(x){
  sum(G[,rownames(G) %in% x]!=0)
}))
rownames(in.degree) = rownames(G)

## Table of degree differences
F = lapply(b, function(y){
  infile = outfile = paste(dir1, y,".sif",sep="")
  
  if(file.exists(infile)){
    motif = read.csv(infile,sep="\t",header=FALSE,stringsAsFactors=FALSE,quote="")
    ## check the number of out-degrees
    genes = unique(c(motif[,1],motif[,3]))

    # 4. external outdegree - indegree of active genes
    a = bool[match(genes, rownames(bool)),,drop=FALSE]
    gen = rownames(a)[a==1]
    
    c(sum(out.degree[
                     match(gen,rownames(out.degree)),]) - sum(in.degree[match(gen,rownames(in.degree)),]),
      length(genes),
      nrow(motif), paste(genes,collapse=";"))    
  }
})
names(F) = b
F = do.call('rbind',lapply(F,function(x){x}))
colnames(F) = c('out-in','gene number','edge number','symbols')
F[order(F[,1],F[,2],F[,3]),]

## Export
out = paste("F_",file1,".Rdata",sep="")
unlink(out)
save(F, file=out)
