# Supplementary material for: A differential network analysis approach for lineage specifier prediction in stem cell subpopulations
Source: NPJ Syst Biol Appl. 2015 Nov 12;1:15012–. doi: 10.1038/npjsba.2015.12 (PMC5516870; doi:10.1038/npjsba.2015.12)
Supplement: Supplementary Information S11–22 [file npjsba201512-s3.zip]

Archive with 12 entries (12 files):
- 3. SI11-22/SI11_ICM_raw_network.sif.txt
- 3. SI11-22/SI12_PE_raw_network.sif.txt
- 3. SI11-22/SI13_EPI_raw_network.sif.txt
- 3. SI11-22/SI14_HSC_raw_network.sif.txt
- 3. SI11-22/SI15_MPP_raw_network.sif.txt
- 3. SI11-22/SI16_CMP_raw_network.sif.txt
- 3. SI11-22/SI17_CLP_raw_network.sif.txt
- 3. SI11-22/SI18_MEP_raw_network.sif.txt
- 3. SI11-22/SI19_GMP_raw_network.sif.txt
- 3. SI11-22/SI20_BP_raw_network.sif.txt
- 3. SI11-22/SI21_AT1_raw_network.sif.txt
- 3. SI11-22/SI22_AT2_raw_network.sif.txt
