# Supplementary material for: A differential network analysis approach for lineage specifier prediction in stem cell subpopulations
Source: NPJ Syst Biol Appl. 2015 Nov 12;1:15012–. doi: 10.1038/npjsba.2015.12 (PMC5516870; doi:10.1038/npjsba.2015.12)
Supplement: Supplementary Information S11–22 [file npjsba201512-s3.zip › 3. SI11-22/SI11_ICM_raw_network.sif.txt]

NANOG	activation	SALL4
SOX17	activation	SALL4
POU5F1	activation	SALL4
SALL4	activation	NANOG
KLF2	activation	NANOG
KLF4	activation	NANOG
ESRRB	activation	NANOG
SOX2	activation	NANOG
POU5F1	activation	NANOG
KLF5	activation	NANOG
SOX2	activation	KLF2
POU5F1	activation	KLF2
ESRRB	activation	KLF4
POU5F1	activation	KLF4
NANOG	activation	ESRRB
KLF2	activation	ESRRB
KLF4	activation	ESRRB
POU5F1	activation	ESRRB
KLF5	activation	ESRRB
SALL4	activation	GATA4
SOX17	activation	GATA4
GATA6	activation	GATA4
SALL4	activation	SOX17
SALL4	activation	SOX2
NANOG	activation	SOX2
ESRRB	activation	SOX2
SOX2	activation	SOX2
POU5F1	activation	SOX2
SALL4	activation	GATA6
SOX17	activation	GATA6
SOX2	activation	GATA6
SALL4	activation	POU5F1
NANOG	activation	POU5F1
ESRRB	activation	POU5F1
SOX2	activation	POU5F1
POU5F1	activation	POU5F1
NANOG	activation	KLF5
ESRRB	activation	KLF5
KLF4	activation	HNF4A
KLF5	activation	HNF4A
GATA4	activation	ID2
GATA3	activation	CDX2
CDX2	activation	CDX2
HNF4A	activation	CEBPA
SALL4	activation	RUNX1
SOX2	activation	SOX13
SOX2	inhibition	EOMES
KLF4	inhibition	KLF4
KLF5	inhibition	KLF4
POU5F1	inhibition	GATA4
ID2	inhibition	GATA4
EOMES	inhibition	SOX2
MSX2	inhibition	SOX2
NANOG	inhibition	GATA6
KLF4	inhibition	GATA6
POU5F1	inhibition	GATA6
CDX2	inhibition	POU5F1
EOMES	inhibition	GATA3
POU5F1	inhibition	CDX2
NANOG	inhibition	HAND1
SOX2	inhibition	HAND1
POU5F1	inhibition	HAND1
GRHL2	inhibition	GRHL1
KLF4	unspecified	SALL4
SOX2	unspecified	SALL4
GATA3	unspecified	SALL4
NANOG	unspecified	EOMES
GATA3	unspecified	EOMES
NANOG	unspecified	NANOG
CEBPA	unspecified	NANOG
NANOG	unspecified	KLF2
KLF4	unspecified	KLF2
GATA6	unspecified	KLF2
NANOG	unspecified	KLF4
SOX2	unspecified	KLF4
CEBPA	unspecified	KLF4
ESRRB	unspecified	ESRRB
SOX2	unspecified	ESRRB
CEBPA	unspecified	ESRRB
GATA3	unspecified	GATA4
KLF5	unspecified	SOX17
GATA3	unspecified	SOX17
KLF4	unspecified	SOX2
GATA6	unspecified	SOX2
CEBPA	unspecified	SOX2
NANOG	unspecified	GRHL2
SOX2	unspecified	GRHL2
GATA3	unspecified	GRHL2
CEBPA	unspecified	GRHL2
EOMES	unspecified	GATA6
GATA4	unspecified	GATA6
KLF5	unspecified	GATA6
KLF2	unspecified	POU5F1
CEBPA	unspecified	POU5F1
SOX2	unspecified	KLF5
GATA3	unspecified	KLF5
NANOG	unspecified	HNF4A
SOX2	unspecified	HNF4A
CEBPA	unspecified	HNF4A
SALL4	unspecified	GATA3
GATA3	unspecified	GATA3
CDX2	unspecified	GATA3
SOX2	unspecified	MSX2
HNF4A	unspecified	ID2
CEBPA	unspecified	CDX2
NANOG	unspecified	CEBPA
SOX2	unspecified	CEBPA
CDX2	unspecified	CEBPA
CDX2	unspecified	HAND1
CEBPA	unspecified	HAND1
HAND1	unspecified	HAND1
GATA4	unspecified	RUNX1
GATA3	unspecified	RUNX1
NANOG	unspecified	GRHL1
SOX2	unspecified	GRHL1
CEBPA	unspecified	GRHL1
NANOG	unspecified	SOX13
NANOG	unspecified	MSC
SOX2	unspecified	MSC
CEBPA	unspecified	MSC
CDX2	unspecified	TCF23
CEBPA	unspecified	TCF23
