# Supplementary material for: A differential network analysis approach for lineage specifier prediction in stem cell subpopulations
Source: NPJ Syst Biol Appl. 2015 Nov 12;1:15012–. doi: 10.1038/npjsba.2015.12 (PMC5516870; doi:10.1038/npjsba.2015.12)
Supplement: Supplementary Information S11–22 [file npjsba201512-s3.zip › 3. SI11-22/SI12_PE_raw_network.sif.txt]

NANOG	activation	SALL4
SOX17	activation	SALL4
POU5F1	activation	SALL4
SALL4	activation	NANOG
KLF4	activation	NANOG
SOX2	activation	NANOG
KLF5	activation	NANOG
ESRRB	activation	KLF4
POU5F1	activation	KLF4
RUNX1	activation	KLF4
NANOG	activation	SOX2
SOX2	activation	SOX2
ESRRB	activation	SOX2
GATA3	activation	CDX2
CDX2	activation	CDX2
SALL4	activation	SOX17
POU5F1	activation	SOX17
SALL4	activation	GATA6
SOX2	activation	GATA6
SOX17	activation	GATA6
KLF4	activation	ESRRB
POU5F1	activation	ESRRB
KLF5	activation	ESRRB
KLF2	activation	ESRRB
SALL4	activation	POU5F1
SOX17	activation	POU5F1
ESRRB	activation	POU5F1
POU5F1	activation	POU5F1
NANOG	activation	KLF5
ESRRB	activation	KLF5
SOX2	activation	KLF2
POU5F1	activation	KLF2
SALL4	activation	GATA4
KLF4	activation	GATA4
SOX17	activation	GATA4
GATA6	activation	GATA4
SALL4	activation	RUNX1
NANOG	activation	ID2
KLF4	activation	HNF4A
GATA6	activation	HNF4A
GATA4	activation	HNF4A
CDX2	activation	EOMES
EOMES	inhibition	GATA3
CDX2	inhibition	NANOG
KLF4	inhibition	KLF4
KLF5	inhibition	KLF4
NANOG	inhibition	CDX2
SOX2	inhibition	CDX2
SOX2	inhibition	SOX17
NANOG	inhibition	GATA6
POU5F1	inhibition	GATA6
POU5F1	inhibition	GATA4
POU5F1	inhibition	EOMES
GATA3	inhibition	CEBPA
MSX2	inhibition	CEBPA
SOX2	inhibition	HAND1
GRHL2	inhibition	GRHL1
GATA3	inhibition	ID2
KLF4	unspecified	SALL4
GATA3	unspecified	GATA3
NANOG	unspecified	GATA3
SOX2	unspecified	GATA3
CDX2	unspecified	GATA3
SOX13	unspecified	GATA3
CEBPA	unspecified	GATA3
GATA3	unspecified	NANOG
NANOG	unspecified	NANOG
NANOG	unspecified	KLF4
SOX2	unspecified	KLF4
GATA3	unspecified	SOX2
KLF4	unspecified	SOX2
CDX2	unspecified	SOX2
SOX17	unspecified	SOX2
GATA6	unspecified	SOX2
GATA4	unspecified	SOX2
CEBPA	unspecified	CDX2
NANOG	unspecified	SOX17
KLF4	unspecified	SOX17
KLF5	unspecified	SOX17
GATA3	unspecified	GRHL2
NANOG	unspecified	GRHL2
CDX2	unspecified	GRHL2
CEBPA	unspecified	GRHL2
GATA4	unspecified	GATA6
SOX2	unspecified	ESRRB
ESRRB	unspecified	ESRRB
KLF2	unspecified	POU5F1
GATA3	unspecified	KLF5
SOX2	unspecified	KLF5
GATA3	unspecified	KLF2
KLF4	unspecified	KLF2
CDX2	unspecified	KLF2
GATA6	unspecified	KLF2
RUNX1	unspecified	KLF2
GATA3	unspecified	SOX13
NANOG	unspecified	SOX13
CDX2	unspecified	SOX13
CEBPA	unspecified	SOX13
SOX2	unspecified	GATA4
KLF2	unspecified	GATA4
GATA3	unspecified	EOMES
CEBPA	unspecified	EOMES
SOX2	unspecified	RUNX1
GATA4	unspecified	RUNX1
CEBPA	unspecified	MSX2
CDX2	unspecified	CEBPA
CDX2	unspecified	HAND1
HAND1	unspecified	HAND1
GATA3	unspecified	GRHL1
CDX2	unspecified	GRHL1
CEBPA	unspecified	GRHL1
SOX2	unspecified	ID2
CDX2	unspecified	ID2
CEBPA	unspecified	ID2
SOX2	unspecified	HNF4A
GATA3	unspecified	MSC
CDX2	unspecified	MSC
CEBPA	unspecified	MSC
NANOG	unspecified	TCF23
SOX2	unspecified	TCF23
