# Supplementary material for: A differential network analysis approach for lineage specifier prediction in stem cell subpopulations
Source: NPJ Syst Biol Appl. 2015 Nov 12;1:15012–. doi: 10.1038/npjsba.2015.12 (PMC5516870; doi:10.1038/npjsba.2015.12)
Supplement: Supplementary Information S11–22 [file npjsba201512-s3.zip › 3. SI11-22/SI13_EPI_raw_network.sif.txt]

CDX2	activation	CDX2
GATA3	activation	CDX2
HNF4A	activation	CDX2
RUNX1	activation	CEBPA
SOX2	activation	KLF2
POU5F1	activation	KLF2
KLF2	activation	NANOG
KLF4	activation	NANOG
ESRRB	activation	NANOG
SALL4	activation	NANOG
SOX2	activation	NANOG
POU5F1	activation	NANOG
ESRRB	activation	KLF4
POU5F1	activation	KLF4
KLF2	activation	ESRRB
NANOG	activation	ESRRB
KLF4	activation	ESRRB
POU5F1	activation	ESRRB
NANOG	activation	SALL4
POU5F1	activation	SALL4
NANOG	activation	SOX2
ESRRB	activation	SOX2
SALL4	activation	SOX2
SOX2	activation	SOX2
POU5F1	activation	SOX2
CDX2	activation	KLF5
CEBPA	activation	KLF5
CDX2	activation	HNF4A
KLF4	activation	HNF4A
GATA4	activation	HNF4A
SOX2	activation	SOX13
NANOG	activation	POU5F1
ESRRB	activation	POU5F1
SALL4	activation	POU5F1
SOX2	activation	POU5F1
POU5F1	activation	POU5F1
CEBPA	activation	GATA6
SOX17	activation	GATA6
SALL4	activation	GATA4
GATA6	activation	GATA4
SOX17	activation	GATA4
POU5F1	activation	MSC
CDX2	activation	EOMES
GATA3	inhibition	CEBPA
MSX2	inhibition	CEBPA
EOMES	inhibition	GATA3
KLF4	inhibition	KLF4
NANOG	inhibition	HAND1
POU5F1	inhibition	HAND1
GRHL2	inhibition	GRHL1
GATA3	inhibition	ID2
CEBPA	unspecified	CDX2
GATA6	unspecified	CDX2
CDX2	unspecified	CEBPA
GATA6	unspecified	CEBPA
CDX2	unspecified	GATA3
CEBPA	unspecified	GATA3
GATA3	unspecified	GATA3
SALL4	unspecified	GATA3
SOX13	unspecified	GATA3
NANOG	unspecified	KLF2
KLF4	unspecified	KLF2
NANOG	unspecified	NANOG
NANOG	unspecified	KLF4
SOX2	unspecified	KLF4
ESRRB	unspecified	ESRRB
SOX2	unspecified	ESRRB
GATA3	unspecified	SALL4
KLF4	unspecified	SALL4
SOX2	unspecified	SALL4
KLF4	unspecified	SOX2
CDX2	unspecified	GRHL2
CEBPA	unspecified	GRHL2
GATA3	unspecified	GRHL2
GATA3	unspecified	KLF5
NANOG	unspecified	HNF4A
CDX2	unspecified	SOX13
CEBPA	unspecified	SOX13
GATA3	unspecified	SOX13
NANOG	unspecified	SOX13
KLF2	unspecified	POU5F1
CEBPA	unspecified	EOMES
GATA3	unspecified	EOMES
CDX2	unspecified	GATA6
GATA3	unspecified	GATA6
KLF5	unspecified	GATA6
EOMES	unspecified	GATA6
GATA4	unspecified	GATA6
CDX2	unspecified	GATA4
CDX2	unspecified	MSX2
CEBPA	unspecified	MSX2
GATA3	unspecified	MSX2
CDX2	unspecified	RUNX1
CEBPA	unspecified	RUNX1
GATA3	unspecified	RUNX1
GATA4	unspecified	RUNX1
CDX2	unspecified	SOX17
KLF4	unspecified	SOX17
EOMES	unspecified	SOX17
CDX2	unspecified	HAND1
GATA3	unspecified	HAND1
HAND1	unspecified	HAND1
CDX2	unspecified	GRHL1
CEBPA	unspecified	GRHL1
GATA3	unspecified	GRHL1
CDX2	unspecified	ID2
CEBPA	unspecified	ID2
NANOG	unspecified	MSC
SOX2	unspecified	MSC
CDX2	unspecified	TCF23
GATA3	unspecified	TCF23
