# Supplementary material for: A differential network analysis approach for lineage specifier prediction in stem cell subpopulations
Source: NPJ Syst Biol Appl. 2015 Nov 12;1:15012–. doi: 10.1038/npjsba.2015.12 (PMC5516870; doi:10.1038/npjsba.2015.12)
Supplement: Supplementary Information S11–22 [file npjsba201512-s3.zip › 3. SI11-22/SI14_HSC_raw_network.sif.txt]

SPI1	activation	PAX5
ETS1	activation	PAX5
ETS2	activation	PAX5
MYB	activation	PAX5
GATA2	activation	GATA1
TCF3	activation	GATA1
FLI1	activation	GATA1
GATA2	activation	AR
STAT1	activation	SPI1
SPI1	activation	SPI1
MYC	activation	ESR1
RUNX1	activation	TRP53
DACH1	activation	TRP53
MYCN	activation	TRP53
GATA2	activation	GATA3
STAT6	activation	GATA3
PAX5	activation	ETS1
ESR1	activation	MYC
STAT3	activation	MYC
MYB	activation	MYC
GATA2	activation	MYCN
MYCN	activation	MYCN
STAT3	activation	STAT3
STAT1	activation	IRF8
ESR1	activation	MYB
MYC	activation	MYB
GATA1	activation	FLI1
GATA3	activation	FLI1
ETS2	activation	FLI1
IRF8	activation	ETV3
RUNX1	activation	GFI1
CEBPA	activation	GFI1
RUNX1	activation	EBF1
SPI1	activation	EBF1
TCF3	activation	EBF1
ETS1	activation	EBF1
FOXO3	activation	RUNX2
GATA2	activation	KLF1
IKZF1	activation	STAT4
IRF8	inhibition	STAT1
AHR	inhibition	STAT1
MYC	inhibition	PAX5
SPI1	inhibition	GATA1
GATA1	inhibition	GATA2
AR	inhibition	GATA2
GATA3	inhibition	GATA2
MBD2	inhibition	GATA2
TRP53	inhibition	RUNX1
MYB	inhibition	RUNX1
MYC	inhibition	CEBPA
GFI1	inhibition	CEBPA
AR	inhibition	AR
GATA1	inhibition	SPI1
GATA1	inhibition	DACH1
AR	inhibition	ESR1
GATA1	inhibition	TRP53
ETV6	inhibition	TRP53
STAT3	inhibition	TRP53
CEBPA	inhibition	MYC
IKZF1	inhibition	MYC
ETV3	inhibition	MYC
CEBPA	inhibition	MYCN
TRP53	inhibition	MYCN
MYC	inhibition	STAT3
ERG	inhibition	ETS2
MYC	inhibition	IKZF1
GATA1	inhibition	MYB
TRP53	inhibition	MYB
MYB	inhibition	MYB
TRP53	inhibition	GFI1
STAT3	inhibition	PAX4
PAX4	inhibition	PAX4
HEY1	inhibition	RUNX2
RUNX2	inhibition	RUNX2
AR	unspecified	STAT1
NFKB1	unspecified	PAX5
AHR	unspecified	PAX5
GATA1	unspecified	GATA1
ETS1	unspecified	GATA1
ETS2	unspecified	GATA1
MYB	unspecified	GATA1
MEIS1	unspecified	GATA1
GATA2	unspecified	GATA2
PBX1	unspecified	GATA2
MYB	unspecified	GATA2
FLI1	unspecified	GATA2
ETS2	unspecified	RUNX1
GFI1	unspecified	RUNX1
ETS1	unspecified	CEBPA
PAX4	unspecified	CEBPA
STAT1	unspecified	AR
ESR1	unspecified	AR
GATA3	unspecified	AR
MBD2	unspecified	AR
PAX5	unspecified	SPI1
ERG	unspecified	SPI1
AHR	unspecified	SPI1
PAX4	unspecified	SPI1
RORA	unspecified	SPI1
ETS1	unspecified	DACH1
GFI1	unspecified	DACH1
PAX4	unspecified	DACH1
STAT1	unspecified	TCF3
GATA1	unspecified	TCF3
MYC	unspecified	TCF3
ETS2	unspecified	TCF3
PBX1	unspecified	TCF3
AHR	unspecified	TCF3
MYB	unspecified	ESR1
PAX5	unspecified	ETV6
ETS2	unspecified	ETV6
MYB	unspecified	ETV6
GFI1	unspecified	ETV6
MYB	unspecified	TRP53
AHR	unspecified	TRP53
GFI1	unspecified	TRP53
MEIS1	unspecified	TRP53
GATA3	unspecified	GATA3
ETS1	unspecified	GATA3
ETS2	unspecified	GATA3
GATA1	unspecified	ETS1
CEBPA	unspecified	ETS1
GATA3	unspecified	ETS1
STAT3	unspecified	ETS1
ETS2	unspecified	ETS1
MYB	unspecified	ETS1
PAX5	unspecified	MYC
MYC	unspecified	MYC
PBX1	unspecified	MYC
AHR	unspecified	MYCN
MEIS1	unspecified	MYCN
NFAT5	unspecified	MYCN
PAX4	unspecified	MYCN
ETS1	unspecified	STAT3
MYB	unspecified	STAT3
PAX4	unspecified	STAT3
PAX5	unspecified	ETS2
GATA1	unspecified	ETS2
GATA3	unspecified	ETS2
ETS1	unspecified	ETS2
CEBPA	unspecified	IRF8
NFAT5	unspecified	IRF8
PAX5	unspecified	HEY1
GATA2	unspecified	HEY1
GATA3	unspecified	HEY1
PBX1	unspecified	HEY1
MEIS1	unspecified	HEY1
STAT1	unspecified	IKZF1
ETS1	unspecified	IKZF1
PBX1	unspecified	IKZF1
RORA	unspecified	IKZF1
GATA2	unspecified	PBX1
MYB	unspecified	PBX1
STAT1	unspecified	NFKB1
PAX5	unspecified	NFKB1
GATA2	unspecified	NFKB1
NFKB1	unspecified	NFKB1
MEIS1	unspecified	NFKB1
NFAT5	unspecified	NFKB1
PAX4	unspecified	NFKB1
GATA1	unspecified	ERG
ETS2	unspecified	ERG
PBX1	unspecified	ERG
GFI1	unspecified	ERG
RORA	unspecified	ERG
STAT1	unspecified	MBD2
GATA1	unspecified	MBD2
GATA2	unspecified	MBD2
AR	unspecified	MBD2
GATA3	unspecified	MBD2
MYC	unspecified	MBD2
ETS2	unspecified	MBD2
MYB	unspecified	MBD2
MEIS1	unspecified	MBD2
PAX5	unspecified	MYB
GATA2	unspecified	MYB
RUNX1	unspecified	MYB
ETS1	unspecified	MYB
PBX1	unspecified	MYB
RORA	unspecified	MYB
STAT1	unspecified	FLI1
PAX5	unspecified	FLI1
GATA2	unspecified	FLI1
PBX1	unspecified	FLI1
MYB	unspecified	FLI1
MEIS1	unspecified	FLI1
PAX5	unspecified	FOXO3
GATA1	unspecified	FOXO3
GATA2	unspecified	FOXO3
ETS2	unspecified	FOXO3
MEIS1	unspecified	FOXO3
RORA	unspecified	FOXO3
STAT1	unspecified	AHR
PAX5	unspecified	AHR
GFI1	unspecified	AHR
PAX5	unspecified	ETV3
GATA2	unspecified	ETV3
ETS2	unspecified	ETV3
GFI1	unspecified	ETV3
GATA3	unspecified	STAT6
AHR	unspecified	STAT6
GFI1	unspecified	STAT6
MEIS1	unspecified	STAT6
ERG	unspecified	GFI1
AHR	unspecified	GFI1
GATA1	unspecified	MEIS1
MYCN	unspecified	MEIS1
FLI1	unspecified	MEIS1
PAX5	unspecified	NFAT5
RORA	unspecified	NFAT5
CEBPA	unspecified	PAX4
PAX5	unspecified	RORA
MYB	unspecified	RORA
PAX4	unspecified	RORA
RORA	unspecified	RORA
STAT1	unspecified	EBF1
GATA2	unspecified	EBF1
MEIS1	unspecified	EBF1
RORA	unspecified	EBF1
EBF1	unspecified	EBF1
GATA3	unspecified	RUNX2
GATA1	unspecified	ZHX2
GATA2	unspecified	ZHX2
MYC	unspecified	ZHX2
ETS2	unspecified	ZHX2
AHR	unspecified	ZHX2
ZHX2	unspecified	ZHX2
CEBPA	unspecified	KLF1
TCF3	unspecified	KLF1
CEBPA	unspecified	IRF6
ESR1	unspecified	IRF6
ETS1	unspecified	IRF6
PBX1	unspecified	IRF6
AHR	unspecified	IRF6
MEIS1	unspecified	IRF6
PAX4	unspecified	IRF6
STAT1	unspecified	STAT4
PAX5	unspecified	STAT4
CEBPA	unspecified	STAT4
GFI1	unspecified	STAT4
PAX5	unspecified	FOSL1
AHR	unspecified	FOSL1
GATA2	unspecified	HES5
PBX1	unspecified	HES5
MYB	unspecified	HES5
MEIS1	unspecified	HES5
RORA	unspecified	HES5
PAX5	unspecified	HLF
GATA3	unspecified	HLF
ETS1	unspecified	HLF
ETS2	unspecified	HLF
RORA	unspecified	HLF
GATA3	unspecified	IKZF2
ETS1	unspecified	IKZF2
AHR	unspecified	IKZF2
RORA	unspecified	IKZF2
ETS1	unspecified	KLF12
PBX1	unspecified	KLF12
GFI1	unspecified	KLF12
NFAT5	unspecified	KLF12
GATA2	unspecified	NFIA
GATA3	unspecified	NFIA
ETS1	unspecified	NFIA
AHR	unspecified	NFIA
RORA	unspecified	NFIA
GATA3	unspecified	PLAG1
ETS1	unspecified	PLAG1
MYB	unspecified	PLAG1
PAX5	unspecified	SATB1
GATA2	unspecified	SATB1
CEBPA	unspecified	SATB1
ETS1	unspecified	SATB1
MYB	unspecified	SATB1
GFI1	unspecified	SATB1
PAX4	unspecified	SATB1
STAT1	unspecified	TCF4
GATA1	unspecified	TCF4
GATA2	unspecified	TCF4
PAX4	unspecified	TCF4
RORA	unspecified	TCF4
GATA2	unspecified	ZBTB38
