# Supplementary material for: A differential network analysis approach for lineage specifier prediction in stem cell subpopulations
Source: NPJ Syst Biol Appl. 2015 Nov 12;1:15012–. doi: 10.1038/npjsba.2015.12 (PMC5516870; doi:10.1038/npjsba.2015.12)
Supplement: Supplementary Information S11–22 [file npjsba201512-s3.zip › 3. SI11-22/SI15_MPP_raw_network.sif.txt]

MYC	activation	TRP53
RUNX1	activation	TRP53
MYCN	activation	TRP53
MYB	activation	MYC
IRF8	activation	MYC
GATA3	activation	MYC
STAT3	activation	STAT3
SPI1	activation	SPI1
RUNX1	activation	SPI1
IRF8	activation	SPI1
CEBPA	activation	SPI1
SATB1	activation	SPI1
SPI1	activation	FLI1
FLI1	activation	RUNX1
NFAT5	activation	RUNX1
GATA2	activation	RUNX1
ETS1	activation	ESR1
MYC	activation	MYB
EBF1	activation	MYB
ETS1	activation	RUNX2
TCF4	activation	RUNX2
ETS2	activation	RUNX2
FOXO3	activation	RUNX2
STAT3	activation	TCF4
IRF8	activation	IKZF1
IRF4	activation	IKZF1
SPI1	activation	IRF8
TCF4	activation	IRF8
SPI1	activation	CEBPA
GATA2	activation	MYCN
ETS1	activation	MYCN
MYCN	activation	MYCN
TCF3	activation	GATA3
STAT6	activation	GATA3
SPI1	activation	PAX5
MYB	activation	PAX5
ETS2	activation	PAX5
RUNX2	activation	ETS2
STAT3	activation	IRF4
NFKB1	activation	IRF4
IRF4	activation	IRF4
SPI1	activation	EBF1
RUNX1	activation	EBF1
ETS1	activation	EBF1
IKZF1	activation	EBF1
CEBPA	activation	EBF1
TRP53	activation	FOXO3
STAT3	activation	FOXO3
GATA2	activation	ERG
ESR1	activation	RORA
PBX1	activation	ZHX2
STAT3	activation	STAT4
IKZF1	activation	STAT4
GATA3	activation	STAT4
GATA1	activation	KLF1
SPI1	inhibition	TRP53
ETV6	inhibition	TRP53
GATA1	inhibition	TRP53
TRP53	inhibition	MYC
SPI1	inhibition	MYC
CEBPA	inhibition	MYC
RORA	inhibition	MYC
TRP53	inhibition	RUNX1
MYB	inhibition	RUNX1
AR	inhibition	ESR1
TRP53	inhibition	MYB
MYB	inhibition	MYB
RUNX2	inhibition	MYB
MYC	inhibition	ETV6
RUNX2	inhibition	RUNX2
PAX5	inhibition	RUNX2
HEY1	inhibition	RUNX2
MYB	inhibition	IKZF1
STAT3	inhibition	IRF8
MYC	inhibition	CEBPA
TRP53	inhibition	MYCN
CEBPA	inhibition	MYCN
ERG	inhibition	ETS2
TRP53	inhibition	SATB1
AR	inhibition	AR
TRP53	inhibition	GFI1
PAX4	inhibition	PAX4
MYB	unspecified	TRP53
GATA3	unspecified	TRP53
GFI1	unspecified	TRP53
MYC	unspecified	MYC
TCF4	unspecified	MYC
ETS1	unspecified	STAT3
ETS2	unspecified	STAT3
GFI1	unspecified	STAT3
STAT1	unspecified	STAT3
ETS1	unspecified	SPI1
PAX5	unspecified	SPI1
RORA	unspecified	SPI1
RUNX1	unspecified	FLI1
RORA	unspecified	FLI1
MEIS1	unspecified	FLI1
GATA2	unspecified	NFAT5
GATA3	unspecified	NFAT5
PAX5	unspecified	NFAT5
PBX1	unspecified	NFAT5
MEIS1	unspecified	NFAT5
STAT1	unspecified	NFAT5
STAT6	unspecified	RUNX1
GATA3	unspecified	RUNX1
HEY1	unspecified	RUNX1
AHR	unspecified	RUNX1
RUNX1	unspecified	GATA2
GATA2	unspecified	GATA2
PAX5	unspecified	GATA2
MEIS1	unspecified	GATA2
STAT3	unspecified	ETS1
ETS2	unspecified	ETS1
PBX1	unspecified	ETS1
RORA	unspecified	ETS1
STAT1	unspecified	ETS1
PAX5	unspecified	ESR1
ETS2	unspecified	ESR1
PBX1	unspecified	ESR1
RUNX1	unspecified	MYB
PAX5	unspecified	MYB
ETS2	unspecified	MYB
PBX1	unspecified	MYB
PAX4	unspecified	MYB
GATA2	unspecified	ETV6
MYB	unspecified	ETV6
MEIS1	unspecified	ETV6
STAT1	unspecified	ETV6
GATA3	unspecified	TCF3
PAX5	unspecified	TCF3
GFI1	unspecified	TCF3
STAT1	unspecified	TCF3
MYB	unspecified	RUNX2
GATA3	unspecified	RUNX2
MEIS1	unspecified	RUNX2
PAX4	unspecified	RUNX2
GATA2	unspecified	TCF4
ETS1	unspecified	TCF4
GATA1	unspecified	TCF4
RORA	unspecified	TCF4
PAX4	unspecified	TCF4
STAT1	unspecified	TCF4
GATA1	unspecified	GATA1
ETS2	unspecified	GATA1
PBX1	unspecified	GATA1
AHR	unspecified	GATA1
MEIS1	unspecified	GATA1
ETS1	unspecified	IKZF1
ETS2	unspecified	IKZF1
MEIS1	unspecified	IKZF1
GATA2	unspecified	IRF8
ETS1	unspecified	IRF8
MYB	unspecified	IRF8
GATA1	unspecified	IRF8
GATA3	unspecified	IRF8
GFI1	unspecified	IRF8
PAX4	unspecified	IRF8
CEBPA	unspecified	STAT6
GATA3	unspecified	STAT6
RORA	unspecified	STAT6
ETS2	unspecified	CEBPA
EBF1	unspecified	CEBPA
PAX4	unspecified	CEBPA
MYB	unspecified	MYCN
GATA1	unspecified	MYCN
AHR	unspecified	MYCN
MEIS1	unspecified	MYCN
PAX4	unspecified	MYCN
NFAT5	unspecified	GATA3
GATA3	unspecified	GATA3
PAX5	unspecified	GATA3
PBX1	unspecified	GATA3
MEIS1	unspecified	GATA3
PAX4	unspecified	GATA3
GATA2	unspecified	PAX5
TCF3	unspecified	PAX5
GATA3	unspecified	PAX5
GFI1	unspecified	PAX5
MEIS1	unspecified	PAX5
PAX4	unspecified	PAX5
STAT1	unspecified	PAX5
CEBPA	unspecified	NFKB1
NFKB1	unspecified	NFKB1
ETS1	unspecified	ETS2
MYB	unspecified	ETS2
GATA1	unspecified	ETS2
CEBPA	unspecified	ETS2
PAX5	unspecified	ETS2
STAT1	unspecified	ETS2
GATA2	unspecified	IRF4
ETS1	unspecified	IRF4
MYB	unspecified	IRF4
GATA3	unspecified	IRF4
ETS2	unspecified	IRF4
GATA2	unspecified	HEY1
ETS1	unspecified	HEY1
CEBPA	unspecified	HEY1
GATA3	unspecified	HEY1
AHR	unspecified	HEY1
ETS1	unspecified	PBX1
MYB	unspecified	PBX1
GATA1	unspecified	PBX1
GATA3	unspecified	PBX1
AHR	unspecified	PBX1
PAX4	unspecified	PBX1
STAT1	unspecified	PBX1
GATA2	unspecified	SATB1
ETS1	unspecified	SATB1
CEBPA	unspecified	SATB1
ETS2	unspecified	SATB1
RORA	unspecified	SATB1
MEIS1	unspecified	SATB1
PAX4	unspecified	SATB1
ESR1	unspecified	AR
ETS2	unspecified	AR
PBX1	unspecified	AR
MBD2	unspecified	AR
NFAT5	unspecified	EBF1
MYB	unspecified	EBF1
EBF1	unspecified	EBF1
STAT1	unspecified	EBF1
MYC	unspecified	MBD2
ETS1	unspecified	MBD2
MYB	unspecified	MBD2
AR	unspecified	MBD2
AHR	unspecified	MBD2
MEIS1	unspecified	MBD2
STAT1	unspecified	MBD2
GATA1	unspecified	AHR
PBX1	unspecified	AHR
RORA	unspecified	AHR
GFI1	unspecified	AHR
MYC	unspecified	FOXO3
NFAT5	unspecified	FOXO3
ETS1	unspecified	FOXO3
PBX1	unspecified	FOXO3
AHR	unspecified	FOXO3
RORA	unspecified	FOXO3
MEIS1	unspecified	FOXO3
PAX4	unspecified	FOXO3
ETS2	unspecified	ERG
ETS1	unspecified	RORA
PAX5	unspecified	RORA
AHR	unspecified	RORA
RORA	unspecified	RORA
GFI1	unspecified	RORA
STAT1	unspecified	RORA
TCF3	unspecified	GFI1
PAX5	unspecified	GFI1
AHR	unspecified	GFI1
RORA	unspecified	GFI1
PAX4	unspecified	GFI1
FLI1	unspecified	MEIS1
GATA2	unspecified	MEIS1
GATA1	unspecified	MEIS1
MYCN	unspecified	MEIS1
GATA3	unspecified	MEIS1
PAX5	unspecified	MEIS1
PAX4	unspecified	MEIS1
MYB	unspecified	PAX4
CEBPA	unspecified	PAX4
GATA3	unspecified	PAX4
PAX5	unspecified	PAX4
PBX1	unspecified	PAX4
GFI1	unspecified	PAX4
MEIS1	unspecified	PAX4
STAT3	unspecified	STAT1
ETS1	unspecified	STAT1
PAX5	unspecified	STAT1
ETS2	unspecified	STAT1
PBX1	unspecified	STAT1
RORA	unspecified	STAT1
ETS1	unspecified	ZHX2
GATA1	unspecified	ZHX2
CEBPA	unspecified	ZHX2
PAX5	unspecified	ZHX2
ZHX2	unspecified	ZHX2
MYB	unspecified	STAT4
GATA1	unspecified	STAT4
CEBPA	unspecified	STAT4
AHR	unspecified	STAT4
MEIS1	unspecified	STAT4
STAT1	unspecified	STAT4
ETS1	unspecified	KLF1
ETS2	unspecified	ETV3
GFI1	unspecified	ETV3
MEIS1	unspecified	ETV3
GATA2	unspecified	FOSL1
MYB	unspecified	FOSL1
AHR	unspecified	FOSL1
GFI1	unspecified	FOSL1
STAT1	unspecified	FOSL1
GATA2	unspecified	DACH1
MYB	unspecified	DACH1
GATA3	unspecified	DACH1
MEIS1	unspecified	DACH1
PAX4	unspecified	DACH1
GATA3	unspecified	HES5
PBX1	unspecified	HES5
GATA2	unspecified	HLF
CEBPA	unspecified	HLF
GATA3	unspecified	HLF
AHR	unspecified	HLF
STAT1	unspecified	HLF
GATA2	unspecified	IKZF2
GATA3	unspecified	IKZF2
MEIS1	unspecified	IKZF2
PAX4	unspecified	IKZF2
STAT1	unspecified	IKZF2
PAX5	unspecified	IRF6
GFI1	unspecified	IRF6
PAX5	unspecified	KLF12
ETS2	unspecified	KLF12
PAX4	unspecified	KLF12
GATA2	unspecified	NFIA
CEBPA	unspecified	NFIA
GATA3	unspecified	NFIA
ETS2	unspecified	NFIA
GATA3	unspecified	PAX9
PBX1	unspecified	PLAG1
GATA2	unspecified	TCF7
ETS1	unspecified	TCF7
CEBPA	unspecified	TCF7
GATA3	unspecified	TCF7
GFI1	unspecified	TCF7
STAT1	unspecified	TCF7
CEBPA	unspecified	ZBTB38
GATA3	unspecified	ZBTB38
AHR	unspecified	ZBTB38
