# Supplementary material for: A differential network analysis approach for lineage specifier prediction in stem cell subpopulations
Source: NPJ Syst Biol Appl. 2015 Nov 12;1:15012–. doi: 10.1038/npjsba.2015.12 (PMC5516870; doi:10.1038/npjsba.2015.12)
Supplement: Supplementary Information S11–22 [file npjsba201512-s3.zip › 3. SI11-22/SI16_CMP_raw_network.sif.txt]

MYC	activation	TRP53
DACH1	activation	TRP53
ETS2	activation	MYC
MYB	activation	MYC
STAT3	activation	MYC
GATA3	activation	MYC
ERG	activation	MYC
SPI1	activation	SPI1
CEBPA	activation	SPI1
RUNX1	activation	SPI1
SATB1	activation	SPI1
IRF8	activation	SPI1
TRP53	activation	ETS2
MYC	activation	ETS2
GATA2	activation	KLF1
MYB	activation	KLF1
GATA1	activation	KLF1
TRP53	activation	CEBPA
SPI1	activation	CEBPA
STAT3	activation	CEBPA
RUNX1	activation	CEBPA
IKZF1	activation	CEBPA
MYC	activation	MYB
KLF1	activation	MYB
STAT3	activation	STAT3
ETS1	activation	FLI1
NFAT5	activation	RUNX1
IKZF1	activation	RUNX1
GATA3	activation	STAT1
SPI1	activation	STAT6
IRF4	activation	STAT6
FLI1	activation	ESR1
FOXO3	activation	ESR1
PBX1	activation	MEIS1
GATA2	activation	GATA1
ETS1	activation	RUNX2
ESR1	activation	RUNX2
TCF4	activation	RUNX2
FOXO3	activation	RUNX2
TCF3	activation	GATA3
RUNX1	activation	EBF1
CEBPB	activation	EBF1
TRP53	activation	FOXO3
STAT3	activation	FOXO3
STAT3	activation	STAT4
GATA2	activation	MYCN
ETS2	activation	MYCN
ETS1	activation	MYCN
MYCN	activation	MYCN
STAT6	activation	IRF4
NFKB1	activation	IRF4
STAT4	activation	IRF4
IRF4	activation	IRF4
SPI1	activation	IRF8
TCF4	activation	IRF8
CEBPA	activation	GFI1
IKZF1	activation	AHR
SPI1	inhibition	TRP53
ETV6	inhibition	TRP53
TRP53	inhibition	MYC
SPI1	inhibition	MYC
CEBPA	inhibition	MYC
GATA1	inhibition	SPI1
SPI1	inhibition	GATA2
GATA1	inhibition	GATA2
ERG	inhibition	ETS2
GFI1	inhibition	ETS2
MYC	inhibition	CEBPA
GFI1	inhibition	CEBPA
MEIS1	inhibition	ETS1
TRP53	inhibition	MYB
MYB	inhibition	MYB
GATA1	inhibition	MYB
MYC	inhibition	STAT3
ETV6	inhibition	FLI1
GATA1	inhibition	DACH1
RUNX2	inhibition	ESR1
SPI1	inhibition	GATA1
MYB	inhibition	IKZF1
STAT1	inhibition	RUNX2
RUNX2	inhibition	RUNX2
EBF1	inhibition	GATA3
ESR1	inhibition	FOXO3
GATA3	inhibition	CEBPB
RORA	inhibition	CEBPB
CEBPA	inhibition	MYCN
PAX4	inhibition	PAX4
ETS2	unspecified	TRP53
CEBPA	unspecified	TRP53
MYB	unspecified	TRP53
PAX4	unspecified	TRP53
MYC	unspecified	MYC
PBX1	unspecified	MYC
NFAT5	unspecified	SPI1
GATA2	unspecified	SPI1
ERG	unspecified	SPI1
ETS2	unspecified	NFAT5
CEBPA	unspecified	NFAT5
GATA1	unspecified	NFAT5
RORA	unspecified	NFAT5
GFI1	unspecified	NFAT5
GATA2	unspecified	GATA2
ETS2	unspecified	GATA2
MYB	unspecified	GATA2
FLI1	unspecified	GATA2
MEIS1	unspecified	GATA2
PBX1	unspecified	GATA2
GATA2	unspecified	ETS2
GATA1	unspecified	ETS2
CEBPA	unspecified	KLF1
MEIS1	unspecified	KLF1
GFI1	unspecified	KLF1
NFAT5	unspecified	CEBPA
ETS1	unspecified	CEBPA
MYB	unspecified	CEBPA
CEBPA	unspecified	ETS1
STAT3	unspecified	ETS1
FLI1	unspecified	ETS1
STAT1	unspecified	ETS1
AHR	unspecified	ETS1
GATA2	unspecified	MYB
CEBPA	unspecified	MYB
PAX4	unspecified	MYB
CEBPA	unspecified	STAT3
ETS1	unspecified	STAT3
MYB	unspecified	STAT3
GATA3	unspecified	STAT3
GATA2	unspecified	FLI1
MEIS1	unspecified	FLI1
AHR	unspecified	FLI1
CEBPA	unspecified	RUNX1
STAT1	unspecified	RUNX1
MEIS1	unspecified	RUNX1
HEY1	unspecified	RUNX1
GATA2	unspecified	DACH1
ETS2	unspecified	DACH1
MYB	unspecified	DACH1
STAT1	unspecified	DACH1
MEIS1	unspecified	DACH1
GATA3	unspecified	DACH1
PBX1	unspecified	DACH1
ETS1	unspecified	STAT1
CEBPA	unspecified	STAT6
STAT1	unspecified	STAT6
MEIS1	unspecified	STAT6
GFI1	unspecified	STAT6
AHR	unspecified	STAT6
CEBPA	unspecified	ESR1
GATA1	unspecified	ESR1
GATA2	unspecified	MEIS1
ETS1	unspecified	MEIS1
FLI1	unspecified	MEIS1
GATA1	unspecified	MEIS1
MYCN	unspecified	MEIS1
AHR	unspecified	MEIS1
NFAT5	unspecified	ETV6
CEBPA	unspecified	ETV6
ETS1	unspecified	ETV6
MYB	unspecified	ETV6
FLI1	unspecified	ETV6
MEIS1	unspecified	ETV6
IKZF1	unspecified	ETV6
AHR	unspecified	ETV6
PAX4	unspecified	ETV6
MYC	unspecified	TCF3
GATA3	unspecified	TCF3
PBX1	unspecified	TCF3
GFI1	unspecified	TCF3
PAX4	unspecified	TCF3
ETS2	unspecified	GATA1
MYB	unspecified	GATA1
MEIS1	unspecified	GATA1
GATA1	unspecified	GATA1
GFI1	unspecified	GATA1
CEBPA	unspecified	IKZF1
ETS1	unspecified	IKZF1
STAT1	unspecified	IKZF1
AHR	unspecified	IKZF1
CEBPA	unspecified	RUNX2
GATA1	unspecified	RUNX2
PBX1	unspecified	RUNX2
GFI1	unspecified	RUNX2
ETS1	unspecified	NFKB1
MYB	unspecified	NFKB1
NFKB1	unspecified	NFKB1
PBX1	unspecified	NFKB1
PAX4	unspecified	NFKB1
STAT3	unspecified	GATA3
STAT1	unspecified	GATA3
GATA3	unspecified	GATA3
RORA	unspecified	GATA3
GATA2	unspecified	PBX1
MEIS1	unspecified	PBX1
PAX4	unspecified	PBX1
NFAT5	unspecified	SATB1
GATA2	unspecified	SATB1
CEBPA	unspecified	SATB1
GATA1	unspecified	SATB1
GFI1	unspecified	SATB1
ETS2	unspecified	ERG
CEBPA	unspecified	ERG
MYB	unspecified	ERG
GATA3	unspecified	ERG
PBX1	unspecified	ERG
RORA	unspecified	ERG
GFI1	unspecified	ERG
GATA1	unspecified	EBF1
GATA3	unspecified	EBF1
PBX1	unspecified	EBF1
EBF1	unspecified	EBF1
RORA	unspecified	EBF1
GATA2	unspecified	TCF4
AHR	unspecified	TCF4
MYC	unspecified	FOXO3
CEBPA	unspecified	FOXO3
MYB	unspecified	FOXO3
MEIS1	unspecified	FOXO3
GATA3	unspecified	FOXO3
GFI1	unspecified	FOXO3
GATA3	unspecified	RORA
RORA	unspecified	RORA
GFI1	unspecified	RORA
PAX4	unspecified	RORA
ETS1	unspecified	HEY1
PBX1	unspecified	HEY1
GFI1	unspecified	HEY1
PAX4	unspecified	HEY1
ETS2	unspecified	STAT4
MEIS1	unspecified	STAT4
RORA	unspecified	STAT4
STAT1	unspecified	CEBPB
AHR	unspecified	CEBPB
MEIS1	unspecified	MYCN
GATA1	unspecified	MYCN
AHR	unspecified	MYCN
GATA2	unspecified	IRF4
MYB	unspecified	IRF4
STAT1	unspecified	IRF4
MEIS1	unspecified	IRF4
GATA2	unspecified	IRF8
CEBPA	unspecified	IRF8
GATA1	unspecified	IRF8
RORA	unspecified	IRF8
ETS2	unspecified	GFI1
TCF3	unspecified	GFI1
GATA1	unspecified	GFI1
ERG	unspecified	GFI1
RORA	unspecified	GFI1
AHR	unspecified	GFI1
ETS1	unspecified	AHR
MEIS1	unspecified	AHR
GFI1	unspecified	AHR
MYB	unspecified	PAX4
PBX1	unspecified	PAX4
RORA	unspecified	ZHX2
PAX4	unspecified	ZHX2
ZHX2	unspecified	ZHX2
MYC	unspecified	MBD2
STAT1	unspecified	MBD2
GATA2	unspecified	IRF6
ETS2	unspecified	IRF6
MYB	unspecified	IRF6
ESR1	unspecified	IRF6
GATA1	unspecified	IRF6
AHR	unspecified	IRF6
PAX4	unspecified	IRF6
CEBPA	unspecified	ETV3
STAT1	unspecified	ETV3
GATA1	unspecified	ETV3
CEBPA	unspecified	FOSL1
MYB	unspecified	FOSL1
GATA2	unspecified	HES5
MYB	unspecified	HES5
STAT1	unspecified	HES5
GATA1	unspecified	HES5
PAX4	unspecified	HES5
CEBPA	unspecified	HLF
RORA	unspecified	HLF
GFI1	unspecified	HLF
PAX4	unspecified	HLF
GATA2	unspecified	IKZF2
ETS2	unspecified	IKZF2
CEBPA	unspecified	IKZF2
ETS1	unspecified	IKZF2
MYB	unspecified	IKZF2
PBX1	unspecified	IKZF2
GFI1	unspecified	IKZF2
STAT1	unspecified	KLF12
GATA1	unspecified	KLF12
GATA2	unspecified	NFIA
CEBPA	unspecified	NFIA
MYB	unspecified	NFIA
PBX1	unspecified	NFIA
AHR	unspecified	NFIA
PBX1	unspecified	PAX9
GFI1	unspecified	PAX9
PAX4	unspecified	PAX9
GATA1	unspecified	PLAG1
AHR	unspecified	PLAG1
NFAT5	unspecified	TCF7
ETS2	unspecified	ZBTB38
ETS1	unspecified	ZBTB38
MYB	unspecified	ZBTB38
AHR	unspecified	ZBTB38
PAX4	unspecified	ZBTB38
