# Supplementary material for: A differential network analysis approach for lineage specifier prediction in stem cell subpopulations
Source: NPJ Syst Biol Appl. 2015 Nov 12;1:15012–. doi: 10.1038/npjsba.2015.12 (PMC5516870; doi:10.1038/npjsba.2015.12)
Supplement: Supplementary Information S11–22 [file npjsba201512-s3.zip › 3. SI11-22/SI17_CLP_raw_network.sif.txt]

KLF1	activation	MYC
MYB	activation	MYC
AR	activation	MYC
GATA3	activation	MYC
ERG	activation	MYC
SPI1	activation	PAX5
ETS1	activation	PAX5
IRF4	activation	PAX5
IRF8	activation	PAX5
EBF1	activation	PAX5
STAT3	activation	STAT3
ESR1	activation	STAT3
SPI1	activation	SPI1
RUNX1	activation	SPI1
IRF8	activation	SPI1
CEBPA	activation	SPI1
IKZF1	activation	AHR
MYC	activation	TRP53
GATA2	activation	TRP53
NFKB1	activation	TRP53
MYB	activation	KLF1
GATA1	activation	KLF1
MYC	activation	MYB
KLF1	activation	MYB
MYC	activation	AR
GATA2	activation	AR
SPI1	activation	FLI1
GATA3	activation	FLI1
STAT3	activation	RUNX1
PAX5	activation	ETS1
IRF4	activation	TCF3
IRF4	activation	STAT6
STAT3	activation	ESR1
FLI1	activation	ESR1
GATA3	activation	ESR1
FOXO3	activation	ESR1
TCF3	activation	GATA3
ESR1	activation	GATA3
SATB1	activation	GATA3
PAX5	activation	IRF4
STAT6	activation	IRF4
IRF4	activation	IRF4
NFKB1	activation	IRF4
EBF1	activation	IRF4
PAX5	activation	IRF8
SPI1	activation	IRF8
STAT1	activation	IRF8
EBF1	activation	IRF8
IRF8	activation	IKZF1
SPI1	activation	CEBPA
TRP53	activation	CEBPA
RUNX1	activation	CEBPA
IKZF1	activation	CEBPA
TCF3	activation	GATA2
ESR1	activation	RUNX2
FOXO3	activation	RUNX2
TCF4	activation	RUNX2
CEBPA	activation	GATA1
PAX5	activation	EBF1
SPI1	activation	EBF1
ETS1	activation	EBF1
TCF3	activation	EBF1
IRF8	activation	EBF1
IKZF1	activation	EBF1
CEBPA	activation	EBF1
STAT3	activation	TCF4
TRP53	activation	ETS2
SPI1	activation	MEIS1
GATA3	activation	MYCN
GATA2	activation	MYCN
MYCN	activation	MYCN
TRP53	activation	STAT4
IKZF1	activation	STAT4
TRP53	inhibition	MYC
SATB1	inhibition	MYC
CEBPA	inhibition	MYC
GATA2	inhibition	STAT3
STAT3	inhibition	TRP53
SPI1	inhibition	TRP53
AR	inhibition	TRP53
FLI1	inhibition	KLF1
MYB	inhibition	MYB
TRP53	inhibition	AR
AR	inhibition	AR
ETV6	inhibition	FLI1
MYB	inhibition	RUNX1
RUNX2	inhibition	RUNX1
IRF8	inhibition	STAT1
AR	inhibition	ESR1
RUNX2	inhibition	ESR1
DACH1	inhibition	ESR1
TRP53	inhibition	SATB1
MYC	inhibition	CEBPA
GATA1	inhibition	CEBPA
AR	inhibition	GATA2
MBD2	inhibition	GATA2
PAX5	inhibition	RUNX2
STAT3	inhibition	RUNX2
STAT1	inhibition	RUNX2
RUNX2	inhibition	RUNX2
HEY1	inhibition	RUNX2
CEBPA	inhibition	DACH1
ESR1	inhibition	FOXO3
PAX4	inhibition	PAX4
CEBPA	inhibition	MYCN
MYC	unspecified	MYC
STAT3	unspecified	PAX5
TCF3	unspecified	PAX5
GATA3	unspecified	PAX5
CEBPA	unspecified	PAX5
PBX1	unspecified	PAX5
PAX5	unspecified	STAT3
STAT1	unspecified	STAT3
GATA3	unspecified	STAT3
PAX5	unspecified	SPI1
MEIS1	unspecified	SPI1
GATA3	unspecified	AHR
CEBPA	unspecified	AHR
GATA2	unspecified	AHR
PBX1	unspecified	AHR
CEBPA	unspecified	TRP53
ETS2	unspecified	TRP53
MEIS1	unspecified	TRP53
MYC	unspecified	KLF1
RUNX1	unspecified	MYB
CEBPA	unspecified	MYB
ETS2	unspecified	MYB
STAT1	unspecified	AR
ESR1	unspecified	AR
GATA3	unspecified	AR
MEIS1	unspecified	AR
MYB	unspecified	FLI1
GFI1	unspecified	FLI1
PBX1	unspecified	FLI1
AHR	unspecified	RUNX1
CEBPA	unspecified	RUNX1
GATA1	unspecified	RUNX1
HEY1	unspecified	RUNX1
GATA1	unspecified	ETS1
ETS2	unspecified	ETS1
PAX5	unspecified	TCF3
MYB	unspecified	TCF3
ETS1	unspecified	TCF3
GATA3	unspecified	TCF3
GATA2	unspecified	TCF3
MEIS1	unspecified	TCF3
PBX1	unspecified	TCF3
STAT3	unspecified	STAT1
AR	unspecified	STAT1
ETS2	unspecified	STAT1
GFI1	unspecified	STAT1
PAX4	unspecified	STAT1
PBX1	unspecified	STAT1
AHR	unspecified	STAT6
MYB	unspecified	STAT6
STAT1	unspecified	STAT6
GATA2	unspecified	STAT6
PAX4	unspecified	STAT6
PBX1	unspecified	STAT6
PAX5	unspecified	ESR1
STAT1	unspecified	ESR1
GFI1	unspecified	ESR1
MEIS1	unspecified	ESR1
PAX5	unspecified	GATA3
STAT3	unspecified	GATA3
AHR	unspecified	GATA3
GATA3	unspecified	GATA3
PBX1	unspecified	GATA3
PAX5	unspecified	SATB1
MYB	unspecified	SATB1
GATA3	unspecified	SATB1
CEBPA	unspecified	SATB1
MEIS1	unspecified	SATB1
NFAT5	unspecified	SATB1
ETS1	unspecified	IRF4
CEBPA	unspecified	IRF4
GATA1	unspecified	IRF4
ETS2	unspecified	IRF4
MYB	unspecified	IRF8
GATA2	unspecified	IRF8
PAX4	unspecified	IRF8
STAT3	unspecified	IKZF1
AHR	unspecified	IKZF1
STAT1	unspecified	IKZF1
CEBPA	unspecified	IKZF1
MEIS1	unspecified	IKZF1
PBX1	unspecified	IKZF1
PAX5	unspecified	CEBPA
AHR	unspecified	CEBPA
MYB	unspecified	CEBPA
EBF1	unspecified	CEBPA
PAX4	unspecified	CEBPA
STAT3	unspecified	GATA2
AHR	unspecified	GATA2
GATA2	unspecified	GATA2
PAX4	unspecified	GATA2
IRF8	unspecified	RUNX2
MEIS1	unspecified	RUNX2
MYB	unspecified	DACH1
ETS1	unspecified	DACH1
STAT1	unspecified	DACH1
GATA3	unspecified	DACH1
AHR	unspecified	NFKB1
ETS1	unspecified	NFKB1
NFKB1	unspecified	NFKB1
ETS2	unspecified	NFKB1
MYB	unspecified	ETV6
FLI1	unspecified	ETV6
STAT1	unspecified	ETV6
GFI1	unspecified	ETV6
MEIS1	unspecified	ETV6
PAX4	unspecified	ETV6
PBX1	unspecified	ETV6
ETS1	unspecified	GATA1
GATA1	unspecified	GATA1
MEIS1	unspecified	GATA1
STAT1	unspecified	HEY1
ETS2	unspecified	HEY1
AHR	unspecified	EBF1
EBF1	unspecified	EBF1
PBX1	unspecified	EBF1
MYB	unspecified	MBD2
GATA2	unspecified	MBD2
GATA1	unspecified	MBD2
PBX1	unspecified	MBD2
MYC	unspecified	FOXO3
PAX5	unspecified	FOXO3
STAT1	unspecified	FOXO3
GATA3	unspecified	FOXO3
CEBPA	unspecified	FOXO3
GATA1	unspecified	FOXO3
ETS2	unspecified	FOXO3
MEIS1	unspecified	FOXO3
ETS1	unspecified	TCF4
PAX4	unspecified	TCF4
PBX1	unspecified	TCF4
PAX5	unspecified	ERG
MYB	unspecified	ERG
ETS1	unspecified	ERG
NFAT5	unspecified	ERG
MYB	unspecified	ETS2
ETS1	unspecified	ETS2
STAT1	unspecified	ETS2
MEIS1	unspecified	ETS2
STAT1	unspecified	GFI1
PAX4	unspecified	GFI1
AR	unspecified	MEIS1
GATA1	unspecified	MEIS1
ETS2	unspecified	MEIS1
GATA1	unspecified	NFAT5
ETS2	unspecified	NFAT5
MEIS1	unspecified	NFAT5
PBX1	unspecified	NFAT5
STAT1	unspecified	PAX4
CEBPA	unspecified	PAX4
GATA2	unspecified	PAX4
GFI1	unspecified	PAX4
PAX5	unspecified	PBX1
AHR	unspecified	PBX1
STAT1	unspecified	PBX1
GATA3	unspecified	PBX1
MYC	unspecified	MYCN
PAX5	unspecified	MYCN
GFI1	unspecified	MYCN
PBX1	unspecified	MYCN
AHR	unspecified	ZHX2
GATA1	unspecified	ZHX2
ZHX2	unspecified	ZHX2
AHR	unspecified	STAT4
CEBPA	unspecified	STAT4
GATA1	unspecified	STAT4
ETS2	unspecified	STAT4
GFI1	unspecified	STAT4
MEIS1	unspecified	STAT4
PAX4	unspecified	STAT4
MYB	unspecified	ETV3
STAT1	unspecified	ETV3
GATA1	unspecified	ETV3
PAX4	unspecified	ETV3
STAT1	unspecified	FOSL1
GATA3	unspecified	FOSL1
GFI1	unspecified	FOSL1
MYB	unspecified	HES5
STAT1	unspecified	HES5
CEBPA	unspecified	HES5
GATA1	unspecified	HES5
GFI1	unspecified	HES5
MEIS1	unspecified	HES5
GATA3	unspecified	HLF
CEBPA	unspecified	HLF
GATA2	unspecified	HLF
ETS2	unspecified	HLF
GFI1	unspecified	HLF
MEIS1	unspecified	HLF
PAX5	unspecified	IKZF2
ETS1	unspecified	IKZF2
CEBPA	unspecified	IKZF2
GATA1	unspecified	IKZF2
ETS2	unspecified	IKZF2
PAX4	unspecified	IKZF2
PBX1	unspecified	IKZF2
GATA3	unspecified	IRF6
GATA2	unspecified	IRF6
GFI1	unspecified	IRF6
ETS1	unspecified	KLF12
GATA3	unspecified	KLF12
GFI1	unspecified	KLF12
NFAT5	unspecified	KLF12
PAX4	unspecified	KLF12
AHR	unspecified	NFIA
ETS1	unspecified	NFIA
NFAT5	unspecified	NFIA
STAT1	unspecified	PAX9
GATA3	unspecified	PAX9
GFI1	unspecified	PAX9
AHR	unspecified	PLAG1
STAT1	unspecified	PLAG1
CEBPA	unspecified	PLAG1
PAX4	unspecified	PLAG1
PAX5	unspecified	TCF7
AHR	unspecified	TCF7
ETS2	unspecified	TCF7
PAX4	unspecified	TCF7
PAX5	unspecified	ZBTB38
MYB	unspecified	ZBTB38
CEBPA	unspecified	ZBTB38
PAX4	unspecified	ZBTB38
