# Supplementary material for: A differential network analysis approach for lineage specifier prediction in stem cell subpopulations
Source: NPJ Syst Biol Appl. 2015 Nov 12;1:15012–. doi: 10.1038/npjsba.2015.12 (PMC5516870; doi:10.1038/npjsba.2015.12)
Supplement: Supplementary Information S11–22 [file npjsba201512-s3.zip › 3. SI11-22/SI18_MEP_raw_network.sif.txt]

MYB	activation	PAX5
SPI1	activation	PAX5
ETS1	activation	PAX5
EBF1	activation	PAX5
FLI1	activation	GATA1
TCF3	activation	GATA1
STAT3	activation	AHR
KLF1	activation	MYB
GATA1	activation	FLI1
ETS1	activation	GATA2
MYB	activation	KLF1
SPI1	activation	SPI1
FLI1	activation	RUNX1
GATA2	activation	RUNX1
STAT3	activation	STAT3
HES5	activation	STAT3
SPI1	activation	STAT6
IRF4	activation	STAT6
NFKB1	activation	TRP53
STAT1	activation	TRP53
PAX5	activation	ETS1
IRF8	activation	MYC
NFKB1	activation	MYC
FOXO3	activation	RUNX2
STAT3	activation	CEBPA
TRP53	activation	CEBPA
GATA2	activation	AR
NFKB1	activation	AR
PAX5	activation	EBF1
CEBPA	activation	EBF1
STAT6	activation	GATA3
NFKB1	activation	GATA3
GATA2	activation	ERG
STAT6	activation	IRF4
IRF4	activation	IRF4
ETS1	activation	ESR1
MYB	activation	GFI1
IKZF1	activation	GFI1
SPI1	activation	MEIS1
ETS1	activation	MYCN
GATA3	activation	MYCN
MYCN	activation	MYCN
TRP53	activation	STAT4
MYC	inhibition	PAX5
IKZF1	inhibition	GATA1
MYB	inhibition	MYB
SPI1	inhibition	GATA2
AR	inhibition	GATA2
MBD2	inhibition	GATA2
MYB	inhibition	RUNX1
GATA1	inhibition	TRP53
RUNX2	inhibition	TRP53
ESR1	inhibition	TRP53
GATA1	inhibition	IKZF1
SPI1	inhibition	MYC
RUNX1	inhibition	MYC
CEBPA	inhibition	MYC
ETV3	inhibition	MYC
GFI1	inhibition	MYC
NFIA	inhibition	RUNX2
RUNX2	inhibition	RUNX2
MYC	inhibition	CEBPA
AR	inhibition	AR
DACH1	inhibition	ESR1
AHR	inhibition	STAT1
ERG	inhibition	ETS2
PAX4	inhibition	PAX4
TRP53	unspecified	PAX5
CEBPA	unspecified	PAX5
GATA3	unspecified	PAX5
MEIS1	unspecified	PAX5
PAX4	unspecified	PAX5
GATA1	unspecified	GATA1
MYB	unspecified	AHR
ETS1	unspecified	AHR
STAT1	unspecified	AHR
PAX4	unspecified	AHR
PAX5	unspecified	MYB
AHR	unspecified	MYB
GATA2	unspecified	MYB
RUNX1	unspecified	MYB
CEBPA	unspecified	MYB
HEY1	unspecified	MYB
GFI1	unspecified	MYB
PAX4	unspecified	MYB
GATA2	unspecified	FLI1
RUNX1	unspecified	FLI1
CEBPA	unspecified	FLI1
STAT1	unspecified	FLI1
PBX1	unspecified	FLI1
MYB	unspecified	GATA2
FLI1	unspecified	GATA2
GATA2	unspecified	GATA2
RUNX1	unspecified	GATA2
STAT1	unspecified	GATA2
ETS1	unspecified	NFIA
GATA3	unspecified	NFIA
PBX1	unspecified	NFIA
GFI1	unspecified	KLF1
MEIS1	unspecified	KLF1
PAX5	unspecified	SPI1
GATA2	unspecified	SPI1
ETS2	unspecified	SPI1
MEIS1	unspecified	SPI1
PAX4	unspecified	SPI1
PBX1	unspecified	SPI1
AHR	unspecified	RUNX1
STAT6	unspecified	RUNX1
HEY1	unspecified	RUNX1
AHR	unspecified	STAT3
CEBPA	unspecified	STAT3
GFI1	unspecified	STAT3
GATA3	unspecified	STAT6
MEIS1	unspecified	STAT6
PAX5	unspecified	TRP53
AHR	unspecified	TRP53
CEBPA	unspecified	TRP53
AHR	unspecified	ETS1
GATA2	unspecified	ETS1
PBX1	unspecified	ETS1
STAT3	unspecified	IKZF1
ETS1	unspecified	IKZF1
GFI1	unspecified	IKZF1
STAT1	unspecified	IKZF1
PAX5	unspecified	MYC
MYC	unspecified	MYC
MEIS1	unspecified	MYC
MYB	unspecified	IRF8
GATA3	unspecified	IRF8
GATA1	unspecified	RUNX2
MEIS1	unspecified	RUNX2
PAX4	unspecified	RUNX2
PBX1	unspecified	RUNX2
PAX5	unspecified	CEBPA
MYB	unspecified	CEBPA
MBD2	unspecified	CEBPA
EBF1	unspecified	CEBPA
PBX1	unspecified	CEBPA
PAX5	unspecified	HES5
GFI1	unspecified	HES5
STAT1	unspecified	HES5
MEIS1	unspecified	HES5
GATA1	unspecified	TCF3
MYC	unspecified	TCF3
STAT1	unspecified	TCF3
MEIS1	unspecified	TCF3
PAX5	unspecified	DACH1
STAT1	unspecified	DACH1
MEIS1	unspecified	DACH1
PAX4	unspecified	DACH1
GFI1	unspecified	AR
MEIS1	unspecified	AR
PAX4	unspecified	AR
GATA2	unspecified	MBD2
CEBPA	unspecified	MBD2
GFI1	unspecified	MBD2
NFAT5	unspecified	MBD2
AHR	unspecified	EBF1
EBF1	unspecified	EBF1
PAX5	unspecified	GATA3
GATA3	unspecified	GATA3
NFAT5	unspecified	GATA3
PAX5	unspecified	FOXO3
MYB	unspecified	FOXO3
ETS2	unspecified	FOXO3
MYB	unspecified	HEY1
GATA2	unspecified	HEY1
CEBPA	unspecified	HEY1
MYB	unspecified	ERG
ETS2	unspecified	ERG
MEIS1	unspecified	ERG
STAT1	unspecified	ETV3
ETS2	unspecified	ETV3
PAX4	unspecified	ETV3
MYB	unspecified	NFKB1
GATA3	unspecified	NFKB1
NFKB1	unspecified	NFKB1
PAX4	unspecified	NFKB1
GATA1	unspecified	IRF4
GATA2	unspecified	IRF4
ETS1	unspecified	IRF4
CEBPA	unspecified	IRF4
PBX1	unspecified	IRF4
TRP53	unspecified	ESR1
CEBPA	unspecified	ESR1
GFI1	unspecified	ESR1
MEIS1	unspecified	ESR1
PBX1	unspecified	ESR1
GATA2	unspecified	STAT1
ETS2	unspecified	STAT1
SPI1	unspecified	ETS2
STAT1	unspecified	ETS2
PAX4	unspecified	ETS2
PBX1	unspecified	ETS2
PAX5	unspecified	MEIS1
MYC	unspecified	MEIS1
AR	unspecified	MEIS1
GATA3	unspecified	NFAT5
MEIS1	unspecified	NFAT5
PAX5	unspecified	PAX4
AHR	unspecified	PAX4
MYB	unspecified	PAX4
ETS2	unspecified	PAX4
ETS1	unspecified	PBX1
CEBPA	unspecified	PBX1
ETS2	unspecified	PBX1
PAX5	unspecified	ZHX2
GATA1	unspecified	ZHX2
GATA2	unspecified	ZHX2
GATA3	unspecified	ZHX2
ZHX2	unspecified	ZHX2
GATA2	unspecified	STAT4
CEBPA	unspecified	STAT4
PAX5	unspecified	ETV6
CEBPA	unspecified	ETV6
GFI1	unspecified	ETV6
ETS2	unspecified	ETV6
PAX5	unspecified	FOSL1
MYB	unspecified	FOSL1
STAT1	unspecified	FOSL1
ETS2	unspecified	FOSL1
PBX1	unspecified	FOSL1
GATA1	unspecified	IKZF2
GFI1	unspecified	IKZF2
MEIS1	unspecified	IKZF2
GATA1	unspecified	IRF6
AHR	unspecified	IRF6
MYB	unspecified	IRF6
GFI1	unspecified	IRF6
PAX5	unspecified	HLF
MEIS1	unspecified	HLF
PAX5	unspecified	KLF12
MYB	unspecified	KLF12
PAX4	unspecified	KLF12
GATA1	unspecified	PAX9
MYB	unspecified	PAX9
GATA3	unspecified	PAX9
STAT1	unspecified	PAX9
ETS2	unspecified	PLAG1
NFAT5	unspecified	PLAG1
PAX4	unspecified	PLAG1
CEBPA	unspecified	SATB1
MEIS1	unspecified	SATB1
NFAT5	unspecified	SATB1
MYB	unspecified	TCF4
ETS1	unspecified	TCF4
GATA3	unspecified	TCF4
STAT1	unspecified	TCF4
GATA1	unspecified	TCF7
MYB	unspecified	TCF7
GATA3	unspecified	TCF7
MEIS1	unspecified	TCF7
NFAT5	unspecified	TCF7
PAX4	unspecified	TCF7
