# Supplementary material for: A differential network analysis approach for lineage specifier prediction in stem cell subpopulations
Source: NPJ Syst Biol Appl. 2015 Nov 12;1:15012–. doi: 10.1038/npjsba.2015.12 (PMC5516870; doi:10.1038/npjsba.2015.12)
Supplement: Supplementary Information S11–22 [file npjsba201512-s3.zip › 3. SI11-22/SI19_GMP_raw_network.sif.txt]

MYC	activation	TRP53
RUNX1	activation	TRP53
GATA2	activation	TRP53
NFKB1	activation	TRP53
MYC	activation	CEBPB
RUNX2	activation	CEBPB
SPI1	activation	MEIS1
AHR	activation	MYC
MYB	activation	MYC
ESR1	activation	MYC
GATA3	activation	MYC
ETS1	activation	PAX5
ETS2	activation	PAX5
STAT3	activation	STAT3
MEIS1	activation	MYB
MYC	activation	MYB
ESR1	activation	MYB
ETS1	activation	RUNX1
IKZF1	activation	RUNX1
TRP53	activation	CEBPA
CEBPB	activation	CEBPA
STAT3	activation	CEBPA
RUNX1	activation	CEBPA
SPI1	activation	CEBPA
IKZF1	activation	CEBPA
RUNX1	activation	SPI1
CEBPA	activation	SPI1
SPI1	activation	SPI1
MYC	activation	ESR1
FLI1	activation	ESR1
PAX5	activation	ETS1
RUNX1	activation	ETS1
CEBPB	activation	RUNX2
ESR1	activation	RUNX2
FOXO3	activation	RUNX2
STAT3	activation	TCF4
IRF8	activation	IKZF1
CEBPB	activation	STAT6
SPI1	activation	STAT6
TCF3	activation	GATA2
CEBPA	activation	GATA1
EBF1	activation	IRF8
MYB	activation	GFI1
CEBPA	activation	GFI1
ETS1	activation	EBF1
IKZF1	activation	EBF1
IRF8	activation	EBF1
MYB	activation	GATA3
TRP53	activation	FOXO3
MYCN	activation	MYCN
GATA2	activation	ERG
STAT3	activation	STAT4
ESR1	inhibition	TRP53
ETV6	inhibition	TRP53
TRP53	inhibition	CEBPB
RORA	inhibition	CEBPB
GFI1	inhibition	MEIS1
TRP53	inhibition	MYC
CEBPB	inhibition	MYC
CEBPA	inhibition	MYC
SATB1	inhibition	MYC
GFI1	inhibition	MYC
ETV3	inhibition	MYC
MYB	inhibition	MYB
RUNX2	inhibition	MYB
TRP53	inhibition	RUNX1
MYC	inhibition	CEBPA
GATA1	inhibition	CEBPA
GFI1	inhibition	CEBPA
MYB	inhibition	SPI1
ETV6	inhibition	FLI1
RUNX2	inhibition	ESR1
TRP53	inhibition	SATB1
NFIA	inhibition	RUNX2
RUNX2	inhibition	RUNX2
GATA1	inhibition	IKZF1
IKZF1	inhibition	GATA1
TRP53	inhibition	GFI1
PAX4	inhibition	PAX4
GATA1	inhibition	DACH1
CEBPB	unspecified	TRP53
MEIS1	unspecified	TRP53
AHR	unspecified	TRP53
NFIA	unspecified	TRP53
CEBPA	unspecified	TRP53
GFI1	unspecified	TRP53
MEIS1	unspecified	CEBPB
CEBPA	unspecified	CEBPB
PBX1	unspecified	CEBPB
MYC	unspecified	MEIS1
MYB	unspecified	MEIS1
CEBPA	unspecified	MEIS1
GATA2	unspecified	MEIS1
PAX4	unspecified	MEIS1
MEIS1	unspecified	MYC
MYC	unspecified	MYC
TCF4	unspecified	MYC
GATA2	unspecified	PAX5
NFKB1	unspecified	PAX5
MEIS1	unspecified	STAT3
MYB	unspecified	STAT3
CEBPA	unspecified	STAT3
PBX1	unspecified	STAT3
GFI1	unspecified	STAT3
PAX4	unspecified	AHR
CEBPA	unspecified	MYB
GFI1	unspecified	MYB
GATA3	unspecified	MYB
PAX5	unspecified	NFIA
AHR	unspecified	NFIA
NFAT5	unspecified	NFIA
PAX5	unspecified	RUNX1
CEBPA	unspecified	RUNX1
STAT6	unspecified	RUNX1
HEY1	unspecified	RUNX1
MEIS1	unspecified	CEBPA
MYB	unspecified	CEBPA
MBD2	unspecified	CEBPA
NFAT5	unspecified	CEBPA
STAT1	unspecified	CEBPA
MEIS1	unspecified	SPI1
AHR	unspecified	SPI1
ETS2	unspecified	SPI1
RORA	unspecified	SPI1
NFAT5	unspecified	SPI1
MYB	unspecified	FLI1
CEBPA	unspecified	FLI1
GFI1	unspecified	FLI1
PAX4	unspecified	FLI1
STAT1	unspecified	FLI1
TRP53	unspecified	ESR1
MYB	unspecified	ESR1
CEBPA	unspecified	ESR1
MBD2	unspecified	ESR1
PBX1	unspecified	ESR1
GFI1	unspecified	ESR1
MEIS1	unspecified	ETV6
MYB	unspecified	ETV6
CEBPA	unspecified	ETV6
FLI1	unspecified	ETV6
IKZF1	unspecified	ETV6
GATA2	unspecified	ETV6
CEBPA	unspecified	SATB1
NFAT5	unspecified	SATB1
MEIS1	unspecified	TCF3
MYB	unspecified	TCF3
ETS1	unspecified	TCF3
GATA2	unspecified	TCF3
STAT1	unspecified	TCF3
GATA1	unspecified	ETS1
GATA3	unspecified	ETS1
MYB	unspecified	RUNX2
RORA	unspecified	RUNX2
MEIS1	unspecified	TCF4
AHR	unspecified	TCF4
MYB	unspecified	TCF4
CEBPA	unspecified	TCF4
GATA2	unspecified	TCF4
GFI1	unspecified	TCF4
PAX4	unspecified	TCF4
STAT1	unspecified	TCF4
MYC	unspecified	MBD2
CEBPA	unspecified	MBD2
ETS2	unspecified	MBD2
MEIS1	unspecified	IKZF1
CEBPA	unspecified	IKZF1
ETS1	unspecified	IKZF1
STAT1	unspecified	IKZF1
CEBPA	unspecified	STAT6
PBX1	unspecified	STAT6
MEIS1	unspecified	GATA2
PAX5	unspecified	GATA2
GATA2	unspecified	GATA2
PAX4	unspecified	GATA2
PAX5	unspecified	ETS2
SPI1	unspecified	ETS2
PAX4	unspecified	ETS2
STAT1	unspecified	ETS2
ETS1	unspecified	GATA1
GATA1	unspecified	GATA1
PBX1	unspecified	GATA1
MYB	unspecified	IRF8
ETS1	unspecified	IRF8
GATA1	unspecified	IRF8
GFI1	unspecified	IRF8
GATA1	unspecified	PBX1
PAX4	unspecified	PBX1
MEIS1	unspecified	GFI1
RORA	unspecified	GFI1
PAX4	unspecified	GFI1
STAT1	unspecified	GFI1
PAX5	unspecified	NFKB1
CEBPA	unspecified	NFKB1
ETS2	unspecified	NFKB1
GATA1	unspecified	NFKB1
PBX1	unspecified	NFKB1
NFKB1	unspecified	NFKB1
ETS2	unspecified	EBF1
GFI1	unspecified	EBF1
EBF1	unspecified	EBF1
RORA	unspecified	EBF1
ETS1	unspecified	GATA3
GATA3	unspecified	GATA3
MEIS1	unspecified	FOXO3
MYC	unspecified	FOXO3
CEBPA	unspecified	FOXO3
GATA1	unspecified	FOXO3
PBX1	unspecified	FOXO3
GFI1	unspecified	FOXO3
RORA	unspecified	FOXO3
GATA1	unspecified	RORA
GFI1	unspecified	RORA
RORA	unspecified	RORA
MEIS1	unspecified	HEY1
PAX5	unspecified	HEY1
ETS1	unspecified	HEY1
GATA2	unspecified	HEY1
ETS2	unspecified	HEY1
CEBPA	unspecified	ETV3
MYB	unspecified	NFAT5
CEBPA	unspecified	NFAT5
STAT1	unspecified	NFAT5
MEIS1	unspecified	PAX4
AHR	unspecified	PAX4
GATA2	unspecified	PAX4
ETS2	unspecified	PAX4
PBX1	unspecified	PAX4
GFI1	unspecified	PAX4
CEBPA	unspecified	STAT1
ETS2	unspecified	STAT1
GFI1	unspecified	STAT1
PAX5	unspecified	MYCN
AHR	unspecified	MYCN
NFAT5	unspecified	MYCN
ETS1	unspecified	ZHX2
ETS2	unspecified	ZHX2
RORA	unspecified	ZHX2
PAX4	unspecified	ZHX2
ZHX2	unspecified	ZHX2
TCF3	unspecified	KLF1
ETS2	unspecified	KLF1
GFI1	unspecified	KLF1
PAX4	unspecified	KLF1
MEIS1	unspecified	ERG
AHR	unspecified	ERG
STAT1	unspecified	ERG
PAX5	unspecified	PAX9
AHR	unspecified	PAX9
MYB	unspecified	PAX9
GATA1	unspecified	PAX9
PBX1	unspecified	PAX9
GFI1	unspecified	PAX9
GATA3	unspecified	PAX9
AHR	unspecified	IRF6
ESR1	unspecified	IRF6
GATA2	unspecified	IRF6
ETS2	unspecified	IRF6
GATA1	unspecified	IRF6
GATA3	unspecified	IRF6
RORA	unspecified	IRF6
PAX4	unspecified	IRF6
PAX5	unspecified	DACH1
MYB	unspecified	DACH1
GATA2	unspecified	DACH1
ETS2	unspecified	DACH1
GATA3	unspecified	DACH1
MEIS1	unspecified	STAT4
MYB	unspecified	STAT4
CEBPA	unspecified	STAT4
GATA1	unspecified	STAT4
GFI1	unspecified	STAT4
RORA	unspecified	STAT4
AHR	unspecified	FOSL1
GATA2	unspecified	FOSL1
ETS2	unspecified	FOSL1
GATA3	unspecified	FOSL1
RORA	unspecified	FOSL1
STAT1	unspecified	FOSL1
CEBPA	unspecified	HES5
ETS1	unspecified	HES5
GATA1	unspecified	HES5
PBX1	unspecified	HES5
STAT1	unspecified	HES5
MEIS1	unspecified	HLF
PAX5	unspecified	HLF
CEBPA	unspecified	HLF
GATA2	unspecified	HLF
GATA1	unspecified	HLF
GATA3	unspecified	HLF
MEIS1	unspecified	IKZF2
AHR	unspecified	IKZF2
MYB	unspecified	IKZF2
GATA2	unspecified	IKZF2
GATA1	unspecified	IKZF2
GFI1	unspecified	IKZF2
MEIS1	unspecified	KLF12
AHR	unspecified	KLF12
GATA1	unspecified	KLF12
PBX1	unspecified	KLF12
GATA3	unspecified	KLF12
STAT1	unspecified	KLF12
ETS1	unspecified	PLAG1
GATA2	unspecified	PLAG1
ETS2	unspecified	PLAG1
GFI1	unspecified	PLAG1
CEBPA	unspecified	TCF7
GATA1	unspecified	TCF7
GATA3	unspecified	TCF7
PAX4	unspecified	TCF7
STAT1	unspecified	TCF7
MYB	unspecified	ZBTB38
CEBPA	unspecified	ZBTB38
ETS1	unspecified	ZBTB38
PBX1	unspecified	ZBTB38
GFI1	unspecified	ZBTB38
GATA3	unspecified	ZBTB38
RORA	unspecified	ZBTB38
