# Supplementary material for: A differential network analysis approach for lineage specifier prediction in stem cell subpopulations
Source: NPJ Syst Biol Appl. 2015 Nov 12;1:15012–. doi: 10.1038/npjsba.2015.12 (PMC5516870; doi:10.1038/npjsba.2015.12)
Supplement: Supplementary Information S11–22 [file npjsba201512-s3.zip › 3. SI11-22/SI20_BP_raw_network.sif.txt]

GABPA	activation	AFF4
AFF4	activation	MYC
RELA	activation	MYC
MAX	activation	MYC
STAT5A	activation	MYC
REL	activation	MYC
ELK4	activation	MYC
FOSB	activation	MYC
ELK3	activation	MYC
ZFX	activation	MYC
MAZ	activation	MYC
PPARA	activation	CREB1
MECP2	activation	CREB1
TFE3	activation	SMAD4
JUNB	activation	SMAD4
SMAD1	activation	SMAD4
ATF2	activation	SMAD4
SMAD2	activation	SMAD4
SMAD9	activation	SMAD4
TFEB	activation	SMAD4
ATF6	activation	XBP1
FOXA1	activation	XBP1
E2F2	activation	XBP1
JUNB	activation	CEBPA
TRP53	activation	CEBPA
JUN	activation	CEBPA
NFYA	activation	CEBPA
NFIA	activation	CEBPA
HIVEP2	activation	CEBPA
USF1	activation	CEBPA
CEBPA	activation	GATA6
GATA6	activation	TTF1
ARID1A	activation	SMAD3
SP1	activation	SMAD3
TEAD4	activation	SMAD3
SOX11	activation	SMAD3
TFEB	activation	SMAD3
RELA	activation	RORC
FOXA2	activation	RORC
SMAD2	activation	RORC
USF1	activation	RORC
RORC	activation	NFIL3
NR3C1	activation	NFIL3
RORA	activation	NFIL3
STAT3	activation	NFIL3
NFIL3	activation	ARNT
AHR	activation	ARNT
NR1D2	activation	ARNT
DBP	activation	ARNT
CREB1	activation	SOX9
EGR1	activation	SOX9
FOXA2	activation	SOX9
KLF4	activation	SOX9
RBPJ	activation	SOX9
TCF7L2	activation	SOX9
ARID5A	activation	SOX9
NFYB	activation	SOX9
ZFP219	activation	SOX9
REST	activation	NANOG
PBX1	activation	NANOG
TFE3	activation	SMAD7
SMAD4	activation	SMAD7
NANOG	activation	SMAD7
STAT3	activation	SMAD7
JUN	activation	SMAD7
SMAD7	activation	YY1
NFKB1	activation	YY1
IRF7	activation	ATF4
CLOCK	activation	ATF4
SATB2	activation	ATF4
CREBZF	activation	ATF4
NFE2L1	activation	ATF4
STAT1	activation	IRF7
STAT3	activation	IRF7
IRF3	activation	IRF7
NFKB1	activation	IRF7
IRF7	activation	SP100
STAT1	activation	SP100
SMAD3	activation	ETS1
ARNT	activation	ETS1
RUNX1	activation	ETS1
POU2F2	activation	ETS1
KLF4	activation	ELF1
ATF2	activation	ELF1
ELF1	activation	RUNX1
BHLHE40	activation	RUNX1
SMAD1	activation	RUNX1
STAT3	activation	RUNX1
CBFB	activation	RUNX1
NCOR2	activation	RUNX1
NR3C1	activation	ZBTB16
ATF2	activation	ZBTB16
MECOM	activation	ZBTB16
YY1	activation	NR3C1
ERG	activation	NR3C1
SMARCC1	activation	NR3C1
IRF1	activation	NR3C1
SP1	activation	NR3C1
SMARCC1	activation	FOS
JUN	activation	FOS
NFE2L2	activation	FOS
ATF2	activation	FOS
NFATC3	activation	FOS
ATF6	activation	DDIT3
SP1	activation	DDIT3
XBP1	activation	SREBF1
NR1D2	activation	SREBF1
CEBPB	activation	SREBF1
SP1	activation	SREBF1
NR1H2	activation	SREBF1
PPARA	activation	SREBF1
RELA	activation	AHR
SP1	activation	AHR
STAT3	activation	AHR
IKZF1	activation	AHR
E2F1	activation	RELA
KLF4	activation	RELA
MAFK	activation	RELA
ATF2	activation	RELA
NFAT5	activation	RELA
PPARD	activation	RELA
CREB1	activation	EGR1
RELA	activation	EGR1
TRP53	activation	EGR1
ATF2	activation	EGR1
ELF3	activation	EGR1
DMTF1	activation	EGR1
SSRP1	activation	EGR1
MYC	activation	MAX
ATF3	activation	KLF6
SRF	activation	KLF6
SP1	activation	KLF6
CREB1	activation	ATF3
SMAD3	activation	ATF3
RELA	activation	ATF3
KLF6	activation	ATF3
JUNB	activation	ATF3
TRP53	activation	ATF3
NANOG	activation	ID2
EGR1	activation	ID2
TCF7L2	activation	ID2
TCF3	activation	ID2
PRDM5	activation	ID2
RFX1	activation	ID2
RORC	activation	ARNTL
SMARCC1	activation	ARNTL
NFYA	activation	ARNTL
KDM5A	activation	ARNTL
ARNTL	activation	NR1D2
MYC	activation	NR1D1
RORC	activation	NR1D1
ARNTL	activation	NR1D1
CLOCK	activation	NR1D1
FIZ1	activation	NR1D1
KDM5A	activation	CLOCK
TRP53	activation	RORA
STAT3	activation	RORA
BATF	activation	RORA
NCOR1	activation	RORA
RORA	activation	BHLHE40
FOSL2	activation	BHLHE40
FOXA1	activation	BHLHE40
NR4A1	activation	STAT1
RARB	activation	STAT1
HSF1	activation	STAT1
STAT2	activation	STAT6
NR3C1	activation	BCL6
CEBPB	activation	BCL6
STAT3	activation	BCL6
NCOR2	activation	BCL6
STAT2	activation	IRF9
CEBPB	activation	IRF9
CREB1	activation	STAT2
IRF9	activation	STAT2
MYB	activation	STAT5A
SP1	activation	STAT5A
STAT5A	activation	FOSL2
STAT3	activation	FOSL2
STAT5B	activation	FOSL2
FOSL2	activation	SOX4
MYC	activation	MYB
RELA	activation	MYB
SOX4	activation	MYB
E2F1	activation	MYB
BATF	activation	MYB
CREB1	activation	ETS2
KLF4	activation	ETS2
TRP53	activation	ETS2
STAT5B	activation	ETS2
CREB1	activation	JUNB
SMAD4	activation	JUNB
RELA	activation	JUNB
ETS2	activation	JUNB
SRF	activation	JUNB
STAT3	activation	JUNB
NFKB1	activation	JUNB
NFYA	activation	JUNB
DMTF1	activation	JUNB
NFYB	activation	JUNB
NR3C1	activation	CEBPB
MYB	activation	CEBPB
HMGA2	activation	CEBPB
E2F1	activation	CEBPB
STAT3	activation	CEBPB
KLF5	activation	CEBPB
FOXO1	activation	CEBPB
CREM	activation	CEBPB
JUN	activation	CEBPB
EGR2	activation	CEBPB
PRDM16	activation	CEBPB
SMAD4	activation	HMGA2
SMAD3	activation	HMGA2
NFIA	activation	HMGA2
RBPJ	activation	ASCL2
TCF7L2	activation	ASCL2
XBP1	activation	ATF6
NFYA	activation	ATF6
ATF6	activation	SRF
EGR2	activation	SRF
SSRP1	activation	SRF
SOX9	activation	FOXA2
NKX2-1	activation	FOXA2
ONECUT2	activation	FOXA2
MAFK	activation	NFE2
MAFG	activation	NFE2
TFCP2	activation	NFE2
SP1	activation	E2F3
MYC	activation	E2F1
CREB1	activation	E2F1
E2F3	activation	E2F1
YBX1	activation	E2F1
CUX1	activation	E2F1
NFYA	activation	E2F1
SP4	activation	E2F1
MYC	activation	CTCF
SMAD3	activation	CTCF
YBX1	activation	CTCF
NANOG	activation	POU5F1
POU5F1	activation	POU5F1
STAT3	activation	POU5F1
RARB	activation	POU5F1
MTA1	activation	POU5F1
ZFP322A	activation	POU5F1
KDM5B	activation	POU5F1
MTF1	activation	KLF4
POU5F1	activation	TCF7L1
STAT3	activation	TCF7L1
POU5F1	activation	KLF3
MYCN	activation	KLF2
FOXO1	activation	KLF2
MEF2A	activation	KLF2
YY1	activation	TRP53
ETS1	activation	TRP53
RELA	activation	TRP53
EGR1	activation	TRP53
POU5F1	activation	TRP53
ID4	activation	TRP53
PIAS3	activation	TRP53
NFYB	activation	TRP53
ZFP668	activation	TRP53
CEBPB	activation	NR4A1
NFKB1	activation	NR4A1
MYC	activation	SNAI1
SMAD4	activation	SNAI1
EGR1	activation	SNAI1
STAT3	activation	SNAI1
NFKB1	activation	SNAI1
ATF2	activation	SNAI1
SMAD2	activation	SNAI1
ETS1	activation	MYCN
ETS2	activation	MYCN
E2F1	activation	MYCN
CTCF	activation	MYCN
SNAI1	activation	MYCN
MYCN	activation	MYCN
E2F2	activation	MYCN
SOX9	activation	HES1
RELA	activation	HES1
RBPJ	activation	HES1
TCF7L2	activation	HES1
ATF2	activation	HES1
SMAD2	activation	HES1
NANOG	activation	RBPJ
RELA	activation	NFATC1
REL	activation	NFATC1
NFKB1	activation	NFATC1
KLF15	activation	NFATC1
NFATC1	activation	REL
EGR1	activation	TCF7L2
THRA	activation	TCF7L2
RELA	activation	SMAD1
E2F1	activation	SMAD1
TCF7L2	activation	SMAD1
ARNTL	activation	TCF3
TCF3	activation	SMARCC1
SP1	activation	SMARCC1
NR3C1	activation	IRF1
CEBPB	activation	IRF1
SUB1	activation	IRF1
STAT3	activation	IRF1
SMAD3	activation	SP1
NR1D1	activation	SP1
STAT6	activation	SP1
STAT5A	activation	SP1
E2F3	activation	SP1
STAT3	activation	SP1
HMGA1	activation	SP1
NFYA	activation	SP1
PLAGL1	activation	SP1
MTF1	activation	SP1
CREB1	activation	STAT3
RELA	activation	STAT3
CEBPB	activation	STAT3
POU5F1	activation	STAT3
SP1	activation	STAT3
STAT3	activation	STAT3
JUN	activation	STAT3
ATF2	activation	STAT3
CEBPA	activation	KLF5
RELA	activation	KLF5
CEBPB	activation	KLF5
STAT3	activation	KLF5
PIAS1	activation	KLF5
E2F1	activation	FOXO1
TCF3	activation	FOXO1
STAT3	activation	FOXO1
KLF5	activation	FOXO1
EGR1	activation	EGR3
SRF	activation	EGR3
NFATC1	activation	EGR3
CREB1	activation	FOSB
SRF	activation	FOSB
ELK4	activation	FOSB
MTA1	activation	FOSB
FOS	activation	NRF1
FOXO1	activation	NRF1
JUN	activation	NRF1
RELA	activation	SMAD5
TRP53	activation	BCL11B
TCF7	activation	BCL11B
PIAS1	activation	MSX1
AHR	activation	BACH2
STAT6	activation	BACH2
FOS	activation	PRDM1
CEBPB	activation	PRDM1
MAFB	activation	PRDM1
TFE3	activation	MAFB
NR3C1	activation	MAFB
CEBPB	activation	MAFB
STAT3	activation	MAFB
NR1H3	activation	MAFB
AHR	activation	IRF3
SP1	activation	IRF3
POU2F1	activation	IRF3
SOX9	activation	MITF
ONECUT2	activation	MITF
CREB1	activation	CREM
EGR1	activation	ID3
HMGA1	activation	ID3
BAZ1A	activation	NCOR1
SRF	activation	NR1H2
CEBPA	activation	NR1H3
NR3C1	activation	NR1H3
PPARA	activation	NR1H3
CREB1	activation	PPARA
CLOCK	activation	PPARA
RORA	activation	PPARA
SMAD4	activation	JUN
ARNT	activation	JUN
RELA	activation	JUN
CEBPB	activation	JUN
STAT3	activation	JUN
ATF2	activation	JUN
HSF1	activation	JUN
PLAGL1	activation	JUN
NFAT5	activation	JUN
JUN	activation	SP3
SP3	activation	SETDB1
GATA6	activation	NKX2-1
FOXA2	activation	NKX2-1
SP1	activation	NKX2-1
SP3	activation	NKX2-1
GRHL2	activation	NKX2-1
FOXA1	activation	NKX2-1
NFYA	activation	NKX2-1
POU2F1	activation	NKX2-1
NKX2-1	activation	GRHL2
CREB1	activation	FOXA1
NKX2-1	activation	FOXA1
NFATC3	activation	FOXA1
MYB	activation	HHEX
SP3	activation	HHEX
JUN	activation	NFE2L2
JDP2	activation	NFE2L2
TCF7L2	activation	HMGA1
JUN	activation	HMGA1
ETS1	activation	NFKB1
ELF1	activation	NFKB1
HMGA1	activation	NFKB1
NR3C1	activation	POU2F2
NFKB1	activation	POU2F2
JUN	activation	MBD3
NR6A1	activation	MBD3
SMAD4	activation	ATF2
IRF1	activation	ATF2
ATF2	activation	ATF2
NFIA	activation	ATF2
SP1	activation	BACH1
RELA	activation	JUND
ATF2	activation	JUND
CREB1	activation	NR4A2
RELA	activation	NR4A2
SRF	activation	NR4A2
FOXA2	activation	NR4A2
NR4A2	activation	RCOR1
REST	activation	RCOR1
ATF2	activation	CBFB
NANOG	activation	REST
SP1	activation	REST
RCOR1	activation	REST
E2F1	activation	ID4
TRP53	activation	ID4
RBPJ	activation	ID4
USF1	activation	ID4
DNAJC2	activation	RARB
PBRM1	activation	RARB
MYC	activation	MTA1
CLOCK	activation	MTA1
CUX1	activation	MTA1
NR3C2	activation	TSC22D3
MYC	activation	E2F2
YBX1	activation	E2F2
SP1	activation	E2F2
CUX1	activation	E2F2
YY1	activation	EGR2
EGR1	activation	EGR2
CEBPB	activation	EGR2
SRF	activation	EGR2
MECP2	activation	EGR2
SP1	activation	MECP2
EGR2	activation	MECP2
THRA	activation	DBP
USF1	activation	DBP
RORA	activation	THRA
ATF6	activation	NFYA
SP1	activation	NFYA
MECOM	activation	NFYA
SP1	activation	SREBF2
NFYA	activation	SREBF2
SREBF2	activation	SREBF2
RELA	activation	DMTF1
TCF7L2	activation	E2F4
GABPA	activation	ZFX
PIAS1	activation	TFCP2
MYC	activation	ID1
SMAD4	activation	ID1
SMAD1	activation	ID1
MYC	activation	SOX11
SP1	activation	ZBTB7A
RBPJ	activation	HEY2
POU5F1	activation	KDM5B
SP1	activation	MTA2
NR3C1	activation	NR2F2
TCF7L2	activation	NR2F2
PRDM5	activation	PIAS3
NR3C1	activation	NR3C2
SP1	activation	NR3C2
GATA6	activation	RBPJL
RUNX1	activation	SMAD6
SMAD5	activation	SMAD6
STAT3	activation	SMAD9
CEBPA	activation	STAT5B
YY1	activation	STAT5B
CEBPB	activation	STAT5B
STAT6	activation	MAF
STAT5B	activation	MAF
HSF2	activation	HSF1
SP1	activation	KDM5A
ZBTB16	activation	NCOR2
SMAD4	activation	IRF6
E2F1	activation	KLF10
PPARD	activation	KLF10
MYC	activation	MAZ
NRF1	activation	MEF2A
TRP53	activation	PLAGL1
MEF2A	activation	PLAGL1
SRF	activation	NFYB
POU5F1	activation	ZFP219
SOX9	activation	NFE2L1
POU5F1	activation	NR6A1
ATF2	activation	PPARD
YY1	activation	PRDM2
SRF	activation	TCF7
TCF7L2	activation	TCF7
POU5F1	activation	TFCP2L1
ARNTL	inhibition	MYC
ARID1B	inhibition	MYC
ETV3	inhibition	MYC
SATB1	inhibition	MYC
MSX1	inhibition	MYC
PRDM1	inhibition	MYC
NCOR1	inhibition	MYC
RCOR1	inhibition	MYC
POU2F1	inhibition	MYC
TGIF1	inhibition	CREB1
MITF	inhibition	TFE3
BACH1	inhibition	TFE3
TGIF1	inhibition	SMAD4
NR2F2	inhibition	SMAD4
CREBZF	inhibition	XBP1
SMAD4	inhibition	CEBPA
DDIT3	inhibition	CEBPA
KLF3	inhibition	CEBPA
HES1	inhibition	CEBPA
TCF7L2	inhibition	CEBPA
MITF	inhibition	CEBPA
JDP2	inhibition	CEBPA
POU5F1	inhibition	GATA6
JARID2	inhibition	GATA6
ZFP281	inhibition	GATA6
POU5F1	inhibition	AFF1
MECP2	inhibition	AFF1
YBX1	inhibition	SMAD3
SREBF2	inhibition	SMAD3
MECOM	inhibition	SMAD3
SMAD3	inhibition	RORC
NFIL3	inhibition	RORC
ASCL2	inhibition	RORC
EGR3	inhibition	RORC
IRF3	inhibition	RORC
ARID5A	inhibition	RORC
PPARA	inhibition	NFIL3
E2F2	inhibition	ARNT
ARNT	inhibition	SOX9
FOXA1	inhibition	SOX9
ZBTB7A	inhibition	SOX9
TCF7L1	inhibition	NANOG
HSF1	inhibition	NANOG
NR6A1	inhibition	NANOG
NR4A1	inhibition	SMAD7
JUN	inhibition	YY1
MAFB	inhibition	IRF7
PIAS4	inhibition	IRF7
SP100	inhibition	ETS1
TRP53	inhibition	ETS1
SMAD6	inhibition	RUNX1
RUNX1	inhibition	ZBTB16
ZBTB16	inhibition	NR3C1
ETS2	inhibition	NR3C1
YY1	inhibition	FOS
FOSB	inhibition	FOS
MAFB	inhibition	FOS
TSC22D3	inhibition	FOS
NCOR2	inhibition	FOS
JUNB	inhibition	DDIT3
TRP53	inhibition	DDIT3
TGIF1	inhibition	SREBF1
DDIT3	inhibition	SREBF1
EGR1	inhibition	SREBF1
NCOR1	inhibition	SREBF1
SREBF1	inhibition	AHR
POU5F1	inhibition	AHR
E2F2	inhibition	AHR
NFIC	inhibition	AHR
NANOG	inhibition	RELA
ATF3	inhibition	RELA
TRP53	inhibition	RELA
SUB1	inhibition	RELA
JUN	inhibition	RELA
CUX1	inhibition	RELA
CEBPG	inhibition	RELA
KLF11	inhibition	RELA
MECOM	inhibition	RELA
POU2F1	inhibition	RELA
PLAGL1	inhibition	RELA
ATF4	inhibition	EGR1
CTCF	inhibition	EGR1
SNAI1	inhibition	EGR1
ELK3	inhibition	EGR1
EGR1	inhibition	MAX
NR3C1	inhibition	ID2
ATF3	inhibition	ID2
JUNB	inhibition	ID2
TRP53	inhibition	ID2
BCL11B	inhibition	ID2
TCF4	inhibition	ID2
NCOR2	inhibition	ID2
AHR	inhibition	ARNTL
ID2	inhibition	ARNTL
NR1D2	inhibition	ARNTL
ID3	inhibition	ARNTL
ID1	inhibition	ARNTL
NR1D2	inhibition	NR1D1
ID2	inhibition	CLOCK
NR1D1	inhibition	CLOCK
NCOR1	inhibition	CLOCK
FOXA1	inhibition	RORA
AHR	inhibition	STAT1
BHLHE40	inhibition	STAT1
NR1H3	inhibition	STAT1
REST	inhibition	STAT1
NR3C1	inhibition	STAT6
PRDM1	inhibition	STAT6
STAT6	inhibition	BCL6
STAT5A	inhibition	BCL6
PPARD	inhibition	BCL6
BCL6	inhibition	IRF9
BCL6	inhibition	STAT5A
MECP2	inhibition	STAT5A
PIAS3	inhibition	STAT5A
CEBPA	inhibition	SOX4
TCF7L1	inhibition	SOX4
MYB	inhibition	MYB
TRP53	inhibition	MYB
MAZ	inhibition	MYB
NANOG	inhibition	ETS2
ERG	inhibition	ETS2
HMGA2	inhibition	JUNB
STAT1	inhibition	CEBPB
TSC22D3	inhibition	CEBPB
RUNX1	inhibition	HMGA2
CEBPB	inhibition	HMGA2
POU5F1	inhibition	HMGA2
POU5F1	inhibition	ARID1B
SMAD7	inhibition	SRF
MSX1	inhibition	SRF
NR3C1	inhibition	FOXA2
NCOR1	inhibition	FOXA2
ID2	inhibition	TCF12
POU5F1	inhibition	TCF12
ID3	inhibition	TCF12
MTA2	inhibition	NFE2
SMAD7	inhibition	E2F1
RORA	inhibition	E2F1
CEBPB	inhibition	E2F1
NRF1	inhibition	E2F1
NFKB1	inhibition	E2F1
THRA	inhibition	E2F1
CTCF	inhibition	YBX1
TRP53	inhibition	YBX1
RUNX1	inhibition	CTCF
RELA	inhibition	CTCF
NFKB1	inhibition	CTCF
TCF7L1	inhibition	POU5F1
TRP53	inhibition	POU5F1
SP3	inhibition	POU5F1
ELF3	inhibition	POU5F1
HSF1	inhibition	POU5F1
TRP53	inhibition	SATB1
KLF4	inhibition	KLF4
HES1	inhibition	KLF4
KLF5	inhibition	KLF4
MBD3	inhibition	KLF4
MECP2	inhibition	KLF2
ATF3	inhibition	TRP53
YBX1	inhibition	TRP53
SNAI1	inhibition	TRP53
RBPJ	inhibition	TRP53
ZFP128	inhibition	TRP53
TRP53	inhibition	ZFP148
ZFP148	inhibition	NR4A1
MTA1	inhibition	NR4A1
TRP53	inhibition	SNAI1
KLF10	inhibition	MYCN
KLF4	inhibition	HES1
IKZF1	inhibition	HES1
HES1	inhibition	RBPJ
NFATC1	inhibition	RBPJ
HEY2	inhibition	RBPJ
NR3C1	inhibition	NFATC1
TCF7L1	inhibition	NFATC1
RBPJ	inhibition	NFATC1
NCOR2	inhibition	TCF7L2
NANOG	inhibition	SMAD1
YY1	inhibition	SMAD1
MECOM	inhibition	SMAD1
NR3C1	inhibition	TCF3
ID2	inhibition	TCF3
CEBPB	inhibition	TCF3
ATOH8	inhibition	TCF3
ID4	inhibition	TCF3
JUND	inhibition	SUB1
STAT6	inhibition	IRF1
PIAS1	inhibition	IRF1
PRDM1	inhibition	NFIX
NFIX	inhibition	SP1
NKX2-1	inhibition	SP1
PIAS3	inhibition	STAT3
NCOR2	inhibition	STAT3
POU5F1	inhibition	KLF5
XBP1	inhibition	FOXO1
JUN	inhibition	FOXO1
ID1	inhibition	ELK4
SMAD4	inhibition	FOSB
SATB2	inhibition	BCL11B
NANOG	inhibition	SIX1
ETS1	inhibition	PRDM1
BCL6	inhibition	PRDM1
BACH2	inhibition	PRDM1
PRDM1	inhibition	MAFB
E2F1	inhibition	IRF3
MAFB	inhibition	IRF3
PIAS4	inhibition	IRF3
PIAS1	inhibition	IRF3
MAFB	inhibition	MITF
TCF4	inhibition	MITF
NFKB1	inhibition	MITF
ID1	inhibition	MITF
NR3C1	inhibition	ID3
PRDM1	inhibition	ID3
MECP2	inhibition	ID3
ID2	inhibition	TCF4
ID3	inhibition	TCF4
ID1	inhibition	TCF4
EGR2	inhibition	BATF
NCOR1	inhibition	NR1H2
NR3C1	inhibition	MAFK
NCOR1	inhibition	MAFK
NCOR1	inhibition	NR1H3
STAT1	inhibition	PPARA
NR1H3	inhibition	PPARA
CARHSP1	inhibition	PPARA
NR2F2	inhibition	PPARA
MYC	inhibition	JUN
PPARA	inhibition	JUN
MBD3	inhibition	JUN
NCOR2	inhibition	JUN
HHEX	inhibition	SOX13
E2F4	inhibition	HMGA1
E2F1	inhibition	NFKB1
RCOR1	inhibition	NR4A2
MECP2	inhibition	RCOR1
POU5F1	inhibition	REST
RELA	inhibition	ID4
EGR2	inhibition	ID4
MECP2	inhibition	ID4
REST	inhibition	ZFP281
NCOR2	inhibition	RARB
TRP53	inhibition	MTA1
TCF7L2	inhibition	THRA
NCOR1	inhibition	THRA
TRP53	inhibition	DNAJC2
CEBPA	inhibition	E2F4
MYC	inhibition	ETV6
MECOM	inhibition	SMAD2
BHLHE40	inhibition	ID1
MYB	inhibition	ID1
JARID2	inhibition	NFIA
SMAD3	inhibition	NFIC
PIAS3	inhibition	NR3C2
NFYC	inhibition	NR3C2
HES1	inhibition	PRDM16
MTF1	inhibition	HSF1
NCOR2	inhibition	POU2F1
MAZ	inhibition	SP4
JARID2	inhibition	MEF2A
MYB	inhibition	IKZF1
POU5F1	inhibition	MEF2D
STAT6	inhibition	NFAT5
TRP53	inhibition	NR6A1
RELA	inhibition	PPARD
NR6A1	inhibition	PPARD
NCOR2	inhibition	PBX1
MYC	inhibition	NFYC
BCL6	inhibition	TCF7
MYC	inhibition	TFEB
CREB1	unspecified	RREB1
SMAD4	unspecified	RREB1
XBP1	unspecified	RREB1
YY1	unspecified	RREB1
RELA	unspecified	RREB1
ETS2	unspecified	RREB1
HMGA2	unspecified	RREB1
SRF	unspecified	RREB1
SP1	unspecified	RREB1
SIX1	unspecified	RREB1
REST	unspecified	RREB1
MECP2	unspecified	RREB1
ZFX	unspecified	RREB1
DEAF1	unspecified	RREB1
MAF	unspecified	RREB1
GZF1	unspecified	RREB1
IRX2	unspecified	RREB1
HSF1	unspecified	RREB1
POU2F1	unspecified	RREB1
NFAT5	unspecified	RREB1
PBX1	unspecified	RREB1
POU6F1	unspecified	RREB1
RREB1	unspecified	AFF4
XBP1	unspecified	AFF4
CEBPA	unspecified	AFF4
TTF1	unspecified	AFF4
SP100	unspecified	AFF4
AHR	unspecified	AFF4
RORA	unspecified	AFF4
BCL6	unspecified	AFF4
SRF	unspecified	AFF4
CTCF	unspecified	AFF4
HES1	unspecified	AFF4
IRF1	unspecified	AFF4
SP1	unspecified	AFF4
BBX	unspecified	AFF4
DBP	unspecified	AFF4
ZFX	unspecified	AFF4
GMEB2	unspecified	AFF4
HBP1	unspecified	AFF4
MAF	unspecified	AFF4
GZF1	unspecified	AFF4
HSF1	unspecified	AFF4
POU2F1	unspecified	AFF4
MAZ	unspecified	AFF4
MEF2A	unspecified	AFF4
MTF1	unspecified	AFF4
MYC	unspecified	MYC
AFF1	unspecified	MYC
CTCF	unspecified	MYC
KLF2	unspecified	MYC
SMARCC1	unspecified	MYC
CUX1	unspecified	MYC
MECP2	unspecified	MYC
MAF	unspecified	MYC
GZF1	unspecified	MYC
MTF1	unspecified	MYC
RREB1	unspecified	TGIF1
MYC	unspecified	TGIF1
CREB1	unspecified	TGIF1
SMAD4	unspecified	TGIF1
TTF1	unspecified	TGIF1
ETS1	unspecified	TGIF1
EGR1	unspecified	TGIF1
STAT1	unspecified	TGIF1
ETS2	unspecified	TGIF1
CTCF	unspecified	TGIF1
HES1	unspecified	TGIF1
IRF1	unspecified	TGIF1
BBX	unspecified	TGIF1
MECP2	unspecified	TGIF1
ARID5A	unspecified	TGIF1
ZFX	unspecified	TGIF1
DEAF1	unspecified	TGIF1
HBP1	unspecified	TGIF1
IRX2	unspecified	TGIF1
HSF1	unspecified	TGIF1
KDM5A	unspecified	TGIF1
POU2F1	unspecified	TGIF1
MAZ	unspecified	TGIF1
HOMEZ	unspecified	TGIF1
PBX1	unspecified	TGIF1
MTF1	unspecified	TGIF1
RREB1	unspecified	CREB1
XBP1	unspecified	CREB1
YY1	unspecified	CREB1
AHR	unspecified	CREB1
EGR1	unspecified	CREB1
ETS2	unspecified	CREB1
HMGA2	unspecified	CREB1
SRF	unspecified	CREB1
POU5F1	unspecified	CREB1
SIX1	unspecified	CREB1
NFKB1	unspecified	CREB1
ARID5A	unspecified	CREB1
ZFX	unspecified	CREB1
DEAF1	unspecified	CREB1
HBP1	unspecified	CREB1
MAF	unspecified	CREB1
GZF1	unspecified	CREB1
HSF1	unspecified	CREB1
POU2F1	unspecified	CREB1
NFAT5	unspecified	CREB1
PBX1	unspecified	CREB1
POU6F1	unspecified	CREB1
MTF1	unspecified	CREB1
RREB1	unspecified	TFE3
CREB1	unspecified	TFE3
SMAD4	unspecified	TFE3
XBP1	unspecified	TFE3
EGR1	unspecified	TFE3
MYB	unspecified	TFE3
ETS2	unspecified	TFE3
HMGA2	unspecified	TFE3
SRF	unspecified	TFE3
HES1	unspecified	TFE3
MECP2	unspecified	TFE3
ARID5A	unspecified	TFE3
ZFX	unspecified	TFE3
MAF	unspecified	TFE3
GZF1	unspecified	TFE3
MAZ	unspecified	TFE3
MEF2A	unspecified	TFE3
PBX1	unspecified	TFE3
POU6F1	unspecified	TFE3
MTF1	unspecified	TFE3
RREB1	unspecified	SMAD4
XBP1	unspecified	SMAD4
CEBPA	unspecified	SMAD4
ETS2	unspecified	SMAD4
HMGA2	unspecified	SMAD4
CTCF	unspecified	SMAD4
SP1	unspecified	SMAD4
REST	unspecified	SMAD4
BBX	unspecified	SMAD4
DBP	unspecified	SMAD4
ZFX	unspecified	SMAD4
GMEB2	unspecified	SMAD4
MAF	unspecified	SMAD4
IRX2	unspecified	SMAD4
HSF1	unspecified	SMAD4
POU2F1	unspecified	SMAD4
MAZ	unspecified	SMAD4
MEF2A	unspecified	SMAD4
PBX1	unspecified	SMAD4
POU6F1	unspecified	SMAD4
RREB1	unspecified	XBP1
CREB1	unspecified	XBP1
SMAD4	unspecified	XBP1
XBP1	unspecified	XBP1
CEBPA	unspecified	XBP1
NANOG	unspecified	XBP1
EGR1	unspecified	XBP1
RORA	unspecified	XBP1
BCL6	unspecified	XBP1
MYB	unspecified	XBP1
SRF	unspecified	XBP1
TCF7L1	unspecified	XBP1
TRP53	unspecified	XBP1
SP1	unspecified	XBP1
SIX1	unspecified	XBP1
BBX	unspecified	XBP1
MECP2	unspecified	XBP1
NFYA	unspecified	XBP1
DEAF1	unspecified	XBP1
GMEB2	unspecified	XBP1
HBP1	unspecified	XBP1
GZF1	unspecified	XBP1
MEF2A	unspecified	XBP1
MTF1	unspecified	XBP1
RFX1	unspecified	XBP1
XBP1	unspecified	CEBPA
TTF1	unspecified	CEBPA
NANOG	unspecified	CEBPA
AHR	unspecified	CEBPA
RELA	unspecified	CEBPA
MYB	unspecified	CEBPA
SRF	unspecified	CEBPA
THRA	unspecified	CEBPA
ZFX	unspecified	CEBPA
GMEB2	unspecified	CEBPA
GZF1	unspecified	CEBPA
IRX2	unspecified	CEBPA
POU2F1	unspecified	CEBPA
PBX1	unspecified	CEBPA
RFX1	unspecified	CEBPA
TTF1	unspecified	GATA6
YY1	unspecified	GATA6
ETS1	unspecified	GATA6
AHR	unspecified	GATA6
EGR1	unspecified	GATA6
STAT1	unspecified	GATA6
FOXA2	unspecified	GATA6
IRF1	unspecified	GATA6
SP1	unspecified	GATA6
STAT3	unspecified	GATA6
SIX1	unspecified	GATA6
CUX1	unspecified	GATA6
DBP	unspecified	GATA6
ZFX	unspecified	GATA6
DEAF1	unspecified	GATA6
MAF	unspecified	GATA6
HSF1	unspecified	GATA6
POU2F1	unspecified	GATA6
MEF2A	unspecified	GATA6
HOMEZ	unspecified	GATA6
PBX1	unspecified	GATA6
CEBPA	unspecified	TTF1
NANOG	unspecified	TTF1
ELF1	unspecified	TTF1
RELA	unspecified	TTF1
EGR1	unspecified	TTF1
BCL6	unspecified	TTF1
SRF	unspecified	TTF1
CTCF	unspecified	TTF1
REST	unspecified	TTF1
BBX	unspecified	TTF1
GABPA	unspecified	TTF1
ZFX	unspecified	TTF1
FOXP1	unspecified	TTF1
GMEB2	unspecified	TTF1
PRDM5	unspecified	TTF1
IRX2	unspecified	TTF1
POU2F1	unspecified	TTF1
MEF2A	unspecified	TTF1
PBX1	unspecified	TTF1
MTF1	unspecified	TTF1
RFX1	unspecified	TTF1
TTF1	unspecified	AFF1
NANOG	unspecified	AFF1
YY1	unspecified	AFF1
SP100	unspecified	AFF1
RORA	unspecified	AFF1
BCL6	unspecified	AFF1
HMGA2	unspecified	AFF1
SRF	unspecified	AFF1
CTCF	unspecified	AFF1
IRF1	unspecified	AFF1
SP1	unspecified	AFF1
SIX1	unspecified	AFF1
DBP	unspecified	AFF1
ARID5A	unspecified	AFF1
DEAF1	unspecified	AFF1
GMEB2	unspecified	AFF1
GZF1	unspecified	AFF1
IRX2	unspecified	AFF1
HSF1	unspecified	AFF1
NFAT5	unspecified	AFF1
POU6F1	unspecified	AFF1
RFX1	unspecified	AFF1
RREB1	unspecified	ARID1A
CREB1	unspecified	ARID1A
CEBPA	unspecified	ARID1A
TTF1	unspecified	ARID1A
YY1	unspecified	ARID1A
NR3C1	unspecified	ARID1A
HMGA2	unspecified	ARID1A
SP1	unspecified	ARID1A
SIX1	unspecified	ARID1A
BBX	unspecified	ARID1A
MECP2	unspecified	ARID1A
DBP	unspecified	ARID1A
ARID5A	unspecified	ARID1A
ZFX	unspecified	ARID1A
DEAF1	unspecified	ARID1A
GMEB2	unspecified	ARID1A
HBP1	unspecified	ARID1A
HSF1	unspecified	ARID1A
MEF2A	unspecified	ARID1A
PBX1	unspecified	ARID1A
RREB1	unspecified	SMAD3
YY1	unspecified	SMAD3
SP100	unspecified	SMAD3
ETS1	unspecified	SMAD3
STAT1	unspecified	SMAD3
MYB	unspecified	SMAD3
HMGA2	unspecified	SMAD3
CTCF	unspecified	SMAD3
HES1	unspecified	SMAD3
IRF1	unspecified	SMAD3
BBX	unspecified	SMAD3
MECP2	unspecified	SMAD3
DBP	unspecified	SMAD3
ZFX	unspecified	SMAD3
GMEB2	unspecified	SMAD3
HBP1	unspecified	SMAD3
IRX2	unspecified	SMAD3
MEF2A	unspecified	SMAD3
HOMEZ	unspecified	SMAD3
PBX1	unspecified	SMAD3
NANOG	unspecified	RORC
SP100	unspecified	RORC
EGR1	unspecified	RORC
NR1D1	unspecified	RORC
MYB	unspecified	RORC
CTCF	unspecified	RORC
IRF1	unspecified	RORC
SP1	unspecified	RORC
SIX1	unspecified	RORC
SOX13	unspecified	RORC
BBX	unspecified	RORC
DBP	unspecified	RORC
GMEB2	unspecified	RORC
HBP1	unspecified	RORC
POU2F1	unspecified	RORC
MAZ	unspecified	RORC
MEF2A	unspecified	RORC
PBX1	unspecified	RORC
MTF1	unspecified	RORC
NANOG	unspecified	NFIL3
SP100	unspecified	NFIL3
ETS1	unspecified	NFIL3
STAT1	unspecified	NFIL3
MYB	unspecified	NFIL3
SP1	unspecified	NFIL3
SIX1	unspecified	NFIL3
REST	unspecified	NFIL3
DEAF1	unspecified	NFIL3
FOXP1	unspecified	NFIL3
HBP1	unspecified	NFIL3
IRX2	unspecified	NFIL3
HSF1	unspecified	NFIL3
POU2F1	unspecified	NFIL3
MEF2A	unspecified	NFIL3
HOMEZ	unspecified	NFIL3
NFAT5	unspecified	NFIL3
POU6F1	unspecified	NFIL3
RFX1	unspecified	NFIL3
CREB1	unspecified	ARNT
SP100	unspecified	ARNT
ETS1	unspecified	ARNT
EGR1	unspecified	ARNT
STAT1	unspecified	ARNT
BCL6	unspecified	ARNT
MYB	unspecified	ARNT
ETS2	unspecified	ARNT
CTCF	unspecified	ARNT
HES1	unspecified	ARNT
MECP2	unspecified	ARNT
ARID5A	unspecified	ARNT
ZFX	unspecified	ARNT
GMEB2	unspecified	ARNT
IRX2	unspecified	ARNT
HSF1	unspecified	ARNT
MEF2A	unspecified	ARNT
HOMEZ	unspecified	ARNT
RREB1	unspecified	SOX9
SMAD4	unspecified	SOX9
XBP1	unspecified	SOX9
TTF1	unspecified	SOX9
SOX9	unspecified	SOX9
NANOG	unspecified	SOX9
ETS2	unspecified	SOX9
JARID2	unspecified	SOX9
HES1	unspecified	SOX9
MBD3	unspecified	SOX9
MECP2	unspecified	SOX9
FOXP1	unspecified	SOX9
IRX2	unspecified	SOX9
POU2F1	unspecified	SOX9
PBX1	unspecified	SOX9
POU6F1	unspecified	SOX9
RFX1	unspecified	SOX9
CEBPA	unspecified	NANOG
TTF1	unspecified	NANOG
SOX9	unspecified	NANOG
NANOG	unspecified	NANOG
YY1	unspecified	NANOG
ETS1	unspecified	NANOG
RELA	unspecified	NANOG
RORA	unspecified	NANOG
ETS2	unspecified	NANOG
E2F1	unspecified	NANOG
SATB1	unspecified	NANOG
TRP53	unspecified	NANOG
HES1	unspecified	NANOG
IRF1	unspecified	NANOG
SATB2	unspecified	NANOG
TEAD4	unspecified	NANOG
MTA1	unspecified	NANOG
DEAF1	unspecified	NANOG
HBP1	unspecified	NANOG
IRX2	unspecified	NANOG
POU2F1	unspecified	NANOG
HOMEZ	unspecified	NANOG
POU6F1	unspecified	NANOG
RFX1	unspecified	NANOG
RREB1	unspecified	SMAD7
XBP1	unspecified	SMAD7
TTF1	unspecified	SMAD7
YY1	unspecified	SMAD7
SP100	unspecified	SMAD7
ETS1	unspecified	SMAD7
ARNTL	unspecified	SMAD7
RORA	unspecified	SMAD7
MYB	unspecified	SMAD7
SRF	unspecified	SMAD7
CTCF	unspecified	SMAD7
IRF1	unspecified	SMAD7
MBD3	unspecified	SMAD7
BBX	unspecified	SMAD7
MECP2	unspecified	SMAD7
ARID5A	unspecified	SMAD7
GZF1	unspecified	SMAD7
PBX1	unspecified	SMAD7
POU6F1	unspecified	SMAD7
MTF1	unspecified	SMAD7
USF1	unspecified	SMAD7
RREB1	unspecified	YY1
CREB1	unspecified	YY1
NANOG	unspecified	YY1
AHR	unspecified	YY1
MAX	unspecified	YY1
BCL6	unspecified	YY1
MYCN	unspecified	YY1
HES1	unspecified	YY1
IRF1	unspecified	YY1
SP1	unspecified	YY1
SIX1	unspecified	YY1
SETDB1	unspecified	YY1
BBX	unspecified	YY1
ZFX	unspecified	YY1
DEAF1	unspecified	YY1
MAF	unspecified	YY1
IRX2	unspecified	YY1
POU2F1	unspecified	YY1
PBX1	unspecified	YY1
RFX1	unspecified	YY1
RREB1	unspecified	ATF4
XBP1	unspecified	ATF4
CEBPA	unspecified	ATF4
YY1	unspecified	ATF4
AHR	unspecified	ATF4
RORA	unspecified	ATF4
STAT1	unspecified	ATF4
ETS2	unspecified	ATF4
HMGA2	unspecified	ATF4
SRF	unspecified	ATF4
E2F1	unspecified	ATF4
CTCF	unspecified	ATF4
HES1	unspecified	ATF4
IRF1	unspecified	ATF4
SP1	unspecified	ATF4
BATF	unspecified	ATF4
BBX	unspecified	ATF4
MECP2	unspecified	ATF4
DRAP1	unspecified	ATF4
ARID5A	unspecified	ATF4
GMEB2	unspecified	ATF4
GZF1	unspecified	ATF4
POU2F1	unspecified	ATF4
MTF1	unspecified	ATF4
SMAD4	unspecified	IRF7
CEBPA	unspecified	IRF7
NANOG	unspecified	IRF7
SP100	unspecified	IRF7
ETS1	unspecified	IRF7
EGR1	unspecified	IRF7
RORA	unspecified	IRF7
STAT2	unspecified	IRF7
MYB	unspecified	IRF7
HMGA2	unspecified	IRF7
SRF	unspecified	IRF7
SIX1	unspecified	IRF7
REST	unspecified	IRF7
DBP	unspecified	IRF7
DEAF1	unspecified	IRF7
GZF1	unspecified	IRF7
HSF1	unspecified	IRF7
POU2F1	unspecified	IRF7
MAZ	unspecified	IRF7
HOMEZ	unspecified	IRF7
POU6F1	unspecified	IRF7
MTF1	unspecified	IRF7
RFX1	unspecified	IRF7
NANOG	unspecified	SP100
ETS1	unspecified	SP100
RORA	unspecified	SP100
MYB	unspecified	SP100
SP1	unspecified	SP100
SIX1	unspecified	SP100
PRDM1	unspecified	SP100
REST	unspecified	SP100
DEAF1	unspecified	SP100
HBP1	unspecified	SP100
MAF	unspecified	SP100
IRX2	unspecified	SP100
HSF1	unspecified	SP100
POU2F1	unspecified	SP100
MEF2A	unspecified	SP100
HOMEZ	unspecified	SP100
NFAT5	unspecified	SP100
POU6F1	unspecified	SP100
RFX1	unspecified	SP100
NANOG	unspecified	ETS1
AHR	unspecified	ETS1
RORA	unspecified	ETS1
STAT1	unspecified	ETS1
MYB	unspecified	ETS1
ETS2	unspecified	ETS1
HES1	unspecified	ETS1
SIX1	unspecified	ETS1
REST	unspecified	ETS1
DBP	unspecified	ETS1
ARID5A	unspecified	ETS1
DEAF1	unspecified	ETS1
HSF1	unspecified	ETS1
MAZ	unspecified	ETS1
MEF2A	unspecified	ETS1
HOMEZ	unspecified	ETS1
NFAT5	unspecified	ETS1
PBX1	unspecified	ETS1
POU6F1	unspecified	ETS1
RFX1	unspecified	ETS1
CREB1	unspecified	ELF1
XBP1	unspecified	ELF1
CEBPA	unspecified	ELF1
TTF1	unspecified	ELF1
YY1	unspecified	ELF1
ETS1	unspecified	ELF1
AHR	unspecified	ELF1
STAT1	unspecified	ELF1
BCL6	unspecified	ELF1
ETS2	unspecified	ELF1
SRF	unspecified	ELF1
HES1	unspecified	ELF1
SIX1	unspecified	ELF1
REST	unspecified	ELF1
BBX	unspecified	ELF1
DBP	unspecified	ELF1
DEAF1	unspecified	ELF1
FOXP1	unspecified	ELF1
HBP1	unspecified	ELF1
GZF1	unspecified	ELF1
POU2F1	unspecified	ELF1
MEF2A	unspecified	ELF1
HOMEZ	unspecified	ELF1
PBX1	unspecified	ELF1
MTF1	unspecified	ELF1
CEBPA	unspecified	RUNX1
TTF1	unspecified	RUNX1
YY1	unspecified	RUNX1
ETS1	unspecified	RUNX1
EGR1	unspecified	RUNX1
STAT1	unspecified	RUNX1
BCL6	unspecified	RUNX1
ETS2	unspecified	RUNX1
HMGA2	unspecified	RUNX1
CTCF	unspecified	RUNX1
IRF1	unspecified	RUNX1
BBX	unspecified	RUNX1
ARID5A	unspecified	RUNX1
GMEB2	unspecified	RUNX1
PRDM5	unspecified	RUNX1
GZF1	unspecified	RUNX1
MAZ	unspecified	RUNX1
MEF2A	unspecified	RUNX1
HOMEZ	unspecified	RUNX1
PBX1	unspecified	RUNX1
MTF1	unspecified	RUNX1
RREB1	unspecified	ZBTB16
MYC	unspecified	ZBTB16
SMAD4	unspecified	ZBTB16
TTF1	unspecified	ZBTB16
RELA	unspecified	ZBTB16
EGR1	unspecified	ZBTB16
MYB	unspecified	ZBTB16
CTCF	unspecified	ZBTB16
IRF1	unspecified	ZBTB16
MECP2	unspecified	ZBTB16
DBP	unspecified	ZBTB16
ARID5A	unspecified	ZBTB16
ZFX	unspecified	ZBTB16
GMEB2	unspecified	ZBTB16
MAF	unspecified	ZBTB16
HSF1	unspecified	ZBTB16
MAZ	unspecified	ZBTB16
MEF2A	unspecified	ZBTB16
MTF1	unspecified	ZBTB16
RREB1	unspecified	NR3C1
SP100	unspecified	NR3C1
AHR	unspecified	NR3C1
BCL6	unspecified	NR3C1
FOXA2	unspecified	NR3C1
PRDM1	unspecified	NR3C1
SP3	unspecified	NR3C1
ATF2	unspecified	NR3C1
REST	unspecified	NR3C1
DBP	unspecified	NR3C1
MAF	unspecified	NR3C1
MAZ	unspecified	NR3C1
MEF2A	unspecified	NR3C1
PBX1	unspecified	NR3C1
RORA	unspecified	FOS
MYB	unspecified	FOS
ETS2	unspecified	FOS
HMGA2	unspecified	FOS
NFE2	unspecified	FOS
CTCF	unspecified	FOS
IRF1	unspecified	FOS
FOXO1	unspecified	FOS
BBX	unspecified	FOS
MECP2	unspecified	FOS
DBP	unspecified	FOS
THRA	unspecified	FOS
E2F4	unspecified	FOS
FIZ1	unspecified	FOS
ZFX	unspecified	FOS
DEAF1	unspecified	FOS
IRX2	unspecified	FOS
HSF1	unspecified	FOS
POU6F1	unspecified	FOS
SMAD4	unspecified	DDIT3
CEBPA	unspecified	DDIT3
TTF1	unspecified	DDIT3
NANOG	unspecified	DDIT3
AHR	unspecified	DDIT3
RELA	unspecified	DDIT3
ATF3	unspecified	DDIT3
RORA	unspecified	DDIT3
BCL6	unspecified	DDIT3
MYB	unspecified	DDIT3
ETS2	unspecified	DDIT3
E2F1	unspecified	DDIT3
CTCF	unspecified	DDIT3
BBX	unspecified	DDIT3
MECP2	unspecified	DDIT3
DBP	unspecified	DDIT3
DEAF1	unspecified	DDIT3
GMEB2	unspecified	DDIT3
HBP1	unspecified	DDIT3
MAF	unspecified	DDIT3
GZF1	unspecified	DDIT3
MAZ	unspecified	DDIT3
MEF2A	unspecified	DDIT3
NFYB	unspecified	DDIT3
MTF1	unspecified	DDIT3
CREB1	unspecified	SREBF1
AHR	unspecified	SREBF1
RELA	unspecified	SREBF1
BCL6	unspecified	SREBF1
FOXA2	unspecified	SREBF1
IRF1	unspecified	SREBF1
NFKB1	unspecified	SREBF1
REST	unspecified	SREBF1
BBX	unspecified	SREBF1
MECP2	unspecified	SREBF1
ZFX	unspecified	SREBF1
GZF1	unspecified	SREBF1
IRX2	unspecified	SREBF1
POU2F1	unspecified	SREBF1
MEF2A	unspecified	SREBF1
PBX1	unspecified	SREBF1
CREB1	unspecified	AHR
CEBPA	unspecified	AHR
YY1	unspecified	AHR
ETS1	unspecified	AHR
NR3C1	unspecified	AHR
STAT1	unspecified	AHR
BCL6	unspecified	AHR
MYB	unspecified	AHR
HMGA2	unspecified	AHR
SRF	unspecified	AHR
CTCF	unspecified	AHR
HES1	unspecified	AHR
IRF1	unspecified	AHR
MECP2	unspecified	AHR
HBP1	unspecified	AHR
GZF1	unspecified	AHR
POU2F1	unspecified	AHR
HOMEZ	unspecified	AHR
TTF1	unspecified	RELA
EGR1	unspecified	RELA
MYB	unspecified	RELA
ETS2	unspecified	RELA
HMGA2	unspecified	RELA
SRF	unspecified	RELA
HES1	unspecified	RELA
DBP	unspecified	RELA
MAZ	unspecified	RELA
MEF2A	unspecified	RELA
PBX1	unspecified	RELA
RFX1	unspecified	RELA
XBP1	unspecified	EGR1
NANOG	unspecified	EGR1
ARNTL	unspecified	EGR1
RORA	unspecified	EGR1
ETS2	unspecified	EGR1
HMGA2	unspecified	EGR1
HES1	unspecified	EGR1
IRF1	unspecified	EGR1
NCOR1	unspecified	EGR1
CUX1	unspecified	EGR1
MECP2	unspecified	EGR1
ARID5A	unspecified	EGR1
ZFX	unspecified	EGR1
HBP1	unspecified	EGR1
GZF1	unspecified	EGR1
IRX2	unspecified	EGR1
PBX1	unspecified	EGR1
RFX1	unspecified	EGR1
CREB1	unspecified	MAX
XBP1	unspecified	MAX
YY1	unspecified	MAX
ETS1	unspecified	MAX
RELA	unspecified	MAX
RORA	unspecified	MAX
STAT1	unspecified	MAX
SRF	unspecified	MAX
HES1	unspecified	MAX
SP1	unspecified	MAX
MECP2	unspecified	MAX
DBP	unspecified	MAX
ZFX	unspecified	MAX
GMEB2	unspecified	MAX
MAF	unspecified	MAX
POU2F1	unspecified	MAX
MAZ	unspecified	MAX
HOMEZ	unspecified	MAX
POU6F1	unspecified	MAX
MTF1	unspecified	MAX
RREB1	unspecified	KLF6
CREB1	unspecified	KLF6
NANOG	unspecified	KLF6
YY1	unspecified	KLF6
NR3C1	unspecified	KLF6
MAX	unspecified	KLF6
RORA	unspecified	KLF6
ETS2	unspecified	KLF6
HMGA2	unspecified	KLF6
HES1	unspecified	KLF6
IRF1	unspecified	KLF6
DBP	unspecified	KLF6
ZFX	unspecified	KLF6
MAF	unspecified	KLF6
GZF1	unspecified	KLF6
HSF1	unspecified	KLF6
MTF1	unspecified	KLF6
RFX1	unspecified	KLF6
RREB1	unspecified	ATF3
MYC	unspecified	ATF3
NANOG	unspecified	ATF3
YY1	unspecified	ATF3
SP100	unspecified	ATF3
AHR	unspecified	ATF3
BCL6	unspecified	ATF3
ETS2	unspecified	ATF3
HMGA2	unspecified	ATF3
SRF	unspecified	ATF3
HES1	unspecified	ATF3
FOXO1	unspecified	ATF3
ZFX	unspecified	ATF3
MAZ	unspecified	ATF3
NFAT5	unspecified	ATF3
PBX1	unspecified	ATF3
RFX1	unspecified	ATF3
RREB1	unspecified	ID2
TTF1	unspecified	ID2
YY1	unspecified	ID2
AHR	unspecified	ID2
RELA	unspecified	ID2
ETS2	unspecified	ID2
HES1	unspecified	ID2
IRF1	unspecified	ID2
HBP1	unspecified	ID2
HEY2	unspecified	ID2
MAF	unspecified	ID2
GZF1	unspecified	ID2
IRX2	unspecified	ID2
HSF1	unspecified	ID2
POU6F1	unspecified	ID2
ETS1	unspecified	ARNTL
RELA	unspecified	ARNTL
EGR1	unspecified	ARNTL
RORA	unspecified	ARNTL
STAT1	unspecified	ARNTL
BCL6	unspecified	ARNTL
MYB	unspecified	ARNTL
CTCF	unspecified	ARNTL
HES1	unspecified	ARNTL
BBX	unspecified	ARNTL
DBP	unspecified	ARNTL
ARID5A	unspecified	ARNTL
MAF	unspecified	ARNTL
GZF1	unspecified	ARNTL
HSF1	unspecified	ARNTL
MAZ	unspecified	ARNTL
HOMEZ	unspecified	ARNTL
MTF1	unspecified	ARNTL
TTF1	unspecified	NR1D2
NANOG	unspecified	NR1D2
ETS1	unspecified	NR1D2
NR3C1	unspecified	NR1D2
AHR	unspecified	NR1D2
RELA	unspecified	NR1D2
STAT1	unspecified	NR1D2
BCL6	unspecified	NR1D2
MYB	unspecified	NR1D2
ETS2	unspecified	NR1D2
SRF	unspecified	NR1D2
CTCF	unspecified	NR1D2
SP1	unspecified	NR1D2
SIX1	unspecified	NR1D2
REST	unspecified	NR1D2
MECP2	unspecified	NR1D2
DBP	unspecified	NR1D2
ARID5A	unspecified	NR1D2
GMEB2	unspecified	NR1D2
MAF	unspecified	NR1D2
IRX2	unspecified	NR1D2
HSF1	unspecified	NR1D2
POU2F1	unspecified	NR1D2
MAZ	unspecified	NR1D2
MEF2A	unspecified	NR1D2
HOMEZ	unspecified	NR1D2
MTF1	unspecified	NR1D2
RFX1	unspecified	NR1D2
SMAD4	unspecified	NR1D1
CEBPA	unspecified	NR1D1
TTF1	unspecified	NR1D1
SP100	unspecified	NR1D1
AHR	unspecified	NR1D1
RELA	unspecified	NR1D1
EGR1	unspecified	NR1D1
MYB	unspecified	NR1D1
ETS2	unspecified	NR1D1
SRF	unspecified	NR1D1
CTCF	unspecified	NR1D1
SP1	unspecified	NR1D1
NRF1	unspecified	NR1D1
DBP	unspecified	NR1D1
DEAF1	unspecified	NR1D1
GMEB2	unspecified	NR1D1
HBP1	unspecified	NR1D1
MAF	unspecified	NR1D1
IRX2	unspecified	NR1D1
POU2F1	unspecified	NR1D1
MEF2A	unspecified	NR1D1
POU6F1	unspecified	NR1D1
MTF1	unspecified	NR1D1
RREB1	unspecified	CLOCK
CREB1	unspecified	CLOCK
SMAD4	unspecified	CLOCK
AHR	unspecified	CLOCK
RORA	unspecified	CLOCK
MYB	unspecified	CLOCK
SRF	unspecified	CLOCK
IRF1	unspecified	CLOCK
SIX1	unspecified	CLOCK
BBX	unspecified	CLOCK
ARID5A	unspecified	CLOCK
ZFX	unspecified	CLOCK
DEAF1	unspecified	CLOCK
GMEB2	unspecified	CLOCK
HBP1	unspecified	CLOCK
IRX2	unspecified	CLOCK
PBX1	unspecified	CLOCK
SMAD4	unspecified	RORA
XBP1	unspecified	RORA
CEBPA	unspecified	RORA
TTF1	unspecified	RORA
NANOG	unspecified	RORA
SP100	unspecified	RORA
ETS1	unspecified	RORA
CLOCK	unspecified	RORA
RORA	unspecified	RORA
STAT1	unspecified	RORA
MYB	unspecified	RORA
HMGA2	unspecified	RORA
SIX1	unspecified	RORA
MAFB	unspecified	RORA
REST	unspecified	RORA
MECP2	unspecified	RORA
DBP	unspecified	RORA
DEAF1	unspecified	RORA
GZF1	unspecified	RORA
HSF1	unspecified	RORA
MAZ	unspecified	RORA
POU6F1	unspecified	RORA
MTF1	unspecified	RORA
RFX1	unspecified	RORA
RREB1	unspecified	BHLHE40
MYC	unspecified	BHLHE40
TTF1	unspecified	BHLHE40
SMAD3	unspecified	BHLHE40
ETS1	unspecified	BHLHE40
RUNX1	unspecified	BHLHE40
STAT1	unspecified	BHLHE40
BCL6	unspecified	BHLHE40
MYB	unspecified	BHLHE40
HMGA2	unspecified	BHLHE40
SRF	unspecified	BHLHE40
TCF12	unspecified	BHLHE40
SP1	unspecified	BHLHE40
NFKB1	unspecified	BHLHE40
CUX1	unspecified	BHLHE40
SMAD2	unspecified	BHLHE40
HBP1	unspecified	BHLHE40
MAF	unspecified	BHLHE40
IRX2	unspecified	BHLHE40
MAZ	unspecified	BHLHE40
MEF2A	unspecified	BHLHE40
HOMEZ	unspecified	BHLHE40
PBX1	unspecified	BHLHE40
MLX	unspecified	BHLHE40
POU6F1	unspecified	BHLHE40
MTF1	unspecified	BHLHE40
NANOG	unspecified	STAT1
SP100	unspecified	STAT1
ETS1	unspecified	STAT1
RORA	unspecified	STAT1
HES1	unspecified	STAT1
REL	unspecified	STAT1
SIX1	unspecified	STAT1
SP3	unspecified	STAT1
MECP2	unspecified	STAT1
DBP	unspecified	STAT1
ARID5A	unspecified	STAT1
DEAF1	unspecified	STAT1
MAZ	unspecified	STAT1
MEF2A	unspecified	STAT1
HOMEZ	unspecified	STAT1
PBX1	unspecified	STAT1
POU6F1	unspecified	STAT1
RFX1	unspecified	STAT1
MYC	unspecified	STAT6
CREB1	unspecified	STAT6
SMAD4	unspecified	STAT6
CEBPA	unspecified	STAT6
ETS1	unspecified	STAT6
AHR	unspecified	STAT6
STAT1	unspecified	STAT6
BCL6	unspecified	STAT6
HMGA2	unspecified	STAT6
HES1	unspecified	STAT6
IRF1	unspecified	STAT6
SP1	unspecified	STAT6
BBX	unspecified	STAT6
HBP1	unspecified	STAT6
MAF	unspecified	STAT6
HSF1	unspecified	STAT6
HOMEZ	unspecified	STAT6
PBX1	unspecified	STAT6
POU6F1	unspecified	STAT6
XBP1	unspecified	BCL6
TTF1	unspecified	BCL6
YY1	unspecified	BCL6
AHR	unspecified	BCL6
RELA	unspecified	BCL6
BCL6	unspecified	BCL6
ETS2	unspecified	BCL6
HMGA2	unspecified	BCL6
HES1	unspecified	BCL6
SP1	unspecified	BCL6
DBP	unspecified	BCL6
ZFX	unspecified	BCL6
MAF	unspecified	BCL6
GZF1	unspecified	BCL6
POU2F1	unspecified	BCL6
MAZ	unspecified	BCL6
MEF2A	unspecified	BCL6
NFAT5	unspecified	BCL6
POU6F1	unspecified	BCL6
SMAD4	unspecified	IRF9
NANOG	unspecified	IRF9
RELA	unspecified	IRF9
MYB	unspecified	IRF9
SRF	unspecified	IRF9
CTCF	unspecified	IRF9
SIX1	unspecified	IRF9
REST	unspecified	IRF9
MECP2	unspecified	IRF9
DBP	unspecified	IRF9
ARID5A	unspecified	IRF9
ZFX	unspecified	IRF9
DEAF1	unspecified	IRF9
GMEB2	unspecified	IRF9
HBP1	unspecified	IRF9
MAF	unspecified	IRF9
GZF1	unspecified	IRF9
IRX2	unspecified	IRF9
MAZ	unspecified	IRF9
MEF2A	unspecified	IRF9
HOMEZ	unspecified	IRF9
PBX1	unspecified	IRF9
MTF1	unspecified	IRF9
RFX1	unspecified	IRF9
CEBPA	unspecified	STAT2
AHR	unspecified	STAT2
RELA	unspecified	STAT2
EGR1	unspecified	STAT2
RORA	unspecified	STAT2
BCL6	unspecified	STAT2
MYB	unspecified	STAT2
SRF	unspecified	STAT2
SP1	unspecified	STAT2
REST	unspecified	STAT2
BBX	unspecified	STAT2
MECP2	unspecified	STAT2
DBP	unspecified	STAT2
ARID5A	unspecified	STAT2
MAF	unspecified	STAT2
IRX2	unspecified	STAT2
MAZ	unspecified	STAT2
MEF2A	unspecified	STAT2
MTF1	unspecified	STAT2
RREB1	unspecified	STAT5A
CEBPA	unspecified	STAT5A
SP100	unspecified	STAT5A
RUNX1	unspecified	STAT5A
RORA	unspecified	STAT5A
HMGA2	unspecified	STAT5A
TCF12	unspecified	STAT5A
NFKB1	unspecified	STAT5A
BBX	unspecified	STAT5A
ARID5A	unspecified	STAT5A
GMEB2	unspecified	STAT5A
HBP1	unspecified	STAT5A
MAZ	unspecified	STAT5A
PBX1	unspecified	STAT5A
RREB1	unspecified	FOSL2
CREB1	unspecified	FOSL2
SP100	unspecified	FOSL2
NR3C1	unspecified	FOSL2
AHR	unspecified	FOSL2
MYB	unspecified	FOSL2
ETS2	unspecified	FOSL2
HMGA2	unspecified	FOSL2
NR1H2	unspecified	FOSL2
BBX	unspecified	FOSL2
ARID5A	unspecified	FOSL2
ZFX	unspecified	FOSL2
GMEB2	unspecified	FOSL2
HBP1	unspecified	FOSL2
IRX2	unspecified	FOSL2
POU2F1	unspecified	FOSL2
MEF2A	unspecified	FOSL2
HOMEZ	unspecified	FOSL2
NANOG	unspecified	SOX4
ETS1	unspecified	SOX4
RUNX1	unspecified	SOX4
AHR	unspecified	SOX4
RELA	unspecified	SOX4
RORA	unspecified	SOX4
STAT1	unspecified	SOX4
MYB	unspecified	SOX4
HMGA2	unspecified	SOX4
SRF	unspecified	SOX4
FOXO1	unspecified	SOX4
MECP2	unspecified	SOX4
DBP	unspecified	SOX4
ARID5A	unspecified	SOX4
DEAF1	unspecified	SOX4
GMEB2	unspecified	SOX4
MAF	unspecified	SOX4
GZF1	unspecified	SOX4
HSF1	unspecified	SOX4
MAZ	unspecified	SOX4
MEF2A	unspecified	SOX4
MTF1	unspecified	SOX4
RFX1	unspecified	SOX4
CEBPA	unspecified	MYB
SP100	unspecified	MYB
ETS1	unspecified	MYB
AHR	unspecified	MYB
RORA	unspecified	MYB
HMGA2	unspecified	MYB
SRF	unspecified	MYB
MECP2	unspecified	MYB
DBP	unspecified	MYB
ARID5A	unspecified	MYB
ZBTB7A	unspecified	MYB
GMEB2	unspecified	MYB
MAF	unspecified	MYB
GZF1	unspecified	MYB
HSF1	unspecified	MYB
MEF2A	unspecified	MYB
POU6F1	unspecified	MYB
MTF1	unspecified	MYB
RREB1	unspecified	ERG
TTF1	unspecified	ERG
NANOG	unspecified	ERG
SP100	unspecified	ERG
ETS1	unspecified	ERG
RELA	unspecified	ERG
RORA	unspecified	ERG
STAT1	unspecified	ERG
MYB	unspecified	ERG
ETS2	unspecified	ERG
HMGA2	unspecified	ERG
SP1	unspecified	ERG
SIX1	unspecified	ERG
REST	unspecified	ERG
BBX	unspecified	ERG
ZFX	unspecified	ERG
DEAF1	unspecified	ERG
MAF	unspecified	ERG
HSF1	unspecified	ERG
POU2F1	unspecified	ERG
HOMEZ	unspecified	ERG
PBX1	unspecified	ERG
POU6F1	unspecified	ERG
RFX1	unspecified	ERG
RREB1	unspecified	ETS2
SMAD4	unspecified	ETS2
ETS1	unspecified	ETS2
RELA	unspecified	ETS2
EGR1	unspecified	ETS2
BCL6	unspecified	ETS2
CTCF	unspecified	ETS2
HES1	unspecified	ETS2
TCF7L2	unspecified	ETS2
IRF1	unspecified	ETS2
DBP	unspecified	ETS2
ARID5A	unspecified	ETS2
DEAF1	unspecified	ETS2
GMEB2	unspecified	ETS2
HBP1	unspecified	ETS2
MEF2A	unspecified	ETS2
HOMEZ	unspecified	ETS2
PBX1	unspecified	ETS2
POU6F1	unspecified	ETS2
MTF1	unspecified	ETS2
RFX1	unspecified	ETS2
RREB1	unspecified	JUNB
CEBPA	unspecified	JUNB
TTF1	unspecified	JUNB
SP100	unspecified	JUNB
AHR	unspecified	JUNB
EGR1	unspecified	JUNB
E2F1	unspecified	JUNB
SIX1	unspecified	JUNB
REST	unspecified	JUNB
BBX	unspecified	JUNB
E2F2	unspecified	JUNB
E2F4	unspecified	JUNB
ZFX	unspecified	JUNB
DEAF1	unspecified	JUNB
MAF	unspecified	JUNB
GZF1	unspecified	JUNB
IRX2	unspecified	JUNB
MTF1	unspecified	JUNB
TTF1	unspecified	CEBPB
ETS1	unspecified	CEBPB
BCL6	unspecified	CEBPB
ETS2	unspecified	CEBPB
CTCF	unspecified	CEBPB
SMAD1	unspecified	CEBPB
TEAD4	unspecified	CEBPB
DBP	unspecified	CEBPB
ARID5A	unspecified	CEBPB
MAF	unspecified	CEBPB
IRX2	unspecified	CEBPB
MEF2A	unspecified	CEBPB
HOMEZ	unspecified	CEBPB
PBX1	unspecified	CEBPB
POU6F1	unspecified	CEBPB
MTF1	unspecified	CEBPB
RREB1	unspecified	HMGA2
CREB1	unspecified	HMGA2
AHR	unspecified	HMGA2
RELA	unspecified	HMGA2
EGR1	unspecified	HMGA2
RORA	unspecified	HMGA2
BCL6	unspecified	HMGA2
MYB	unspecified	HMGA2
HES1	unspecified	HMGA2
TCF7L2	unspecified	HMGA2
IRF1	unspecified	HMGA2
STAT3	unspecified	HMGA2
SP3	unspecified	HMGA2
REST	unspecified	HMGA2
DBP	unspecified	HMGA2
GMEB2	unspecified	HMGA2
HBP1	unspecified	HMGA2
POU2F1	unspecified	HMGA2
MAZ	unspecified	HMGA2
PBX1	unspecified	HMGA2
POU6F1	unspecified	HMGA2
RREB1	unspecified	ARID1B
CREB1	unspecified	ARID1B
SMAD4	unspecified	ARID1B
EGR1	unspecified	ARID1B
HMGA2	unspecified	ARID1B
CTCF	unspecified	ARID1B
SP1	unspecified	ARID1B
REST	unspecified	ARID1B
DBP	unspecified	ARID1B
ARID5A	unspecified	ARID1B
ZFX	unspecified	ARID1B
MAF	unspecified	ARID1B
HSF1	unspecified	ARID1B
CREB1	unspecified	ASCL2
CEBPA	unspecified	ASCL2
NANOG	unspecified	ASCL2
YY1	unspecified	ASCL2
SP100	unspecified	ASCL2
ETS1	unspecified	ASCL2
AHR	unspecified	ASCL2
EGR1	unspecified	ASCL2
RORA	unspecified	ASCL2
MYB	unspecified	ASCL2
HMGA2	unspecified	ASCL2
CTCF	unspecified	ASCL2
IRF1	unspecified	ASCL2
SMAD5	unspecified	ASCL2
SIX1	unspecified	ASCL2
REST	unspecified	ASCL2
BBX	unspecified	ASCL2
ARID5A	unspecified	ASCL2
ZFX	unspecified	ASCL2
DEAF1	unspecified	ASCL2
HBP1	unspecified	ASCL2
HSF1	unspecified	ASCL2
HOMEZ	unspecified	ASCL2
PBX1	unspecified	ASCL2
POU6F1	unspecified	ASCL2
MTF1	unspecified	ASCL2
RFX1	unspecified	ASCL2
RREB1	unspecified	ATF6
CEBPA	unspecified	ATF6
TTF1	unspecified	ATF6
NANOG	unspecified	ATF6
AHR	unspecified	ATF6
RELA	unspecified	ATF6
EGR1	unspecified	ATF6
HMGA2	unspecified	ATF6
SRF	unspecified	ATF6
POU5F1	unspecified	ATF6
HES1	unspecified	ATF6
IRF1	unspecified	ATF6
SP1	unspecified	ATF6
SIX1	unspecified	ATF6
CUX1	unspecified	ATF6
[truncated: 4,036 more rows]
