# Supplementary material for: A differential network analysis approach for lineage specifier prediction in stem cell subpopulations
Source: NPJ Syst Biol Appl. 2015 Nov 12;1:15012–. doi: 10.1038/npjsba.2015.12 (PMC5516870; doi:10.1038/npjsba.2015.12)
Supplement: Supplementary Information S11–22 [file npjsba201512-s3.zip › 3. SI11-22/SI21_AT1_raw_network.sif.txt]

E2F1	activation	MYC
GATA3	activation	MYC
OTX2	activation	MYC
FOXO3	activation	MYC
YBX1	activation	MYC
HMGA1	activation	MYC
POU5F1	activation	TCF7L1
NFKB1	activation	TCF7L1
HES6	activation	E2F1
FOXA1	activation	E2F1
NFYA	activation	E2F1
KLF15	activation	E2F1
YBX1	activation	E2F1
CBFB	activation	ATF4
NFE2L2	activation	ATF4
SATB2	activation	ATF4
RELA	activation	EGR1
SP1	activation	EGR1
JUN	activation	EGR1
STAT3	activation	EGR1
ATF5	activation	EGR1
ATF2	activation	EGR1
E2F4	activation	EGR1
ELF3	activation	EGR1
CREB1	activation	EGR1
DMTF1	activation	EGR1
SATB1	activation	EGR1
EGR1	activation	KLF4
RUNX1	activation	KLF4
STAT1	activation	KLF4
EGR2	activation	KLF4
KLF6	activation	KLF4
CREB1	activation	KLF4
YBX1	activation	KLF4
NFIC	activation	KLF4
E2F1	activation	RELA
KLF4	activation	RELA
SP1	activation	RELA
TRP63	activation	RELA
ATF2	activation	RELA
KLF6	activation	RELA
MAFK	activation	RELA
SOX11	activation	RELA
RELA	activation	MEIS1
POU5F1	activation	MEIS1
SRF	activation	MEIS1
RARG	activation	MEIS1
MYC	activation	MYB
RELA	activation	MYB
MEIS1	activation	MYB
NFKB2	activation	MYB
NFKB1	activation	MYB
SOX4	activation	MYB
JUND	activation	MYB
SRF	activation	NFYB
POU5F1	activation	POU5F1
RARA	activation	POU5F1
TFAP2C	activation	POU5F1
HMGB2	activation	POU5F1
MTA1	activation	POU5F1
NFYC	activation	POU5F1
E2F1	activation	MYCN
POU5F1	activation	MYCN
MYCN	activation	MYCN
SNAI1	activation	MYCN
GATA3	activation	MYCN
CTCF	activation	MYCN
E2F2	activation	MYCN
SP1	activation	KLF2
STAT3	activation	NANOG
SMAD1	activation	NANOG
SOX2	activation	NANOG
ZFX	activation	NANOG
FOXP1	activation	NANOG
GLI2	activation	NANOG
E2F1	activation	FOXO1
RUNX2	activation	FOXO1
NR3C1	activation	FOXO1
FOXO3	activation	FOXO1
PPARD	activation	FOXO1
FOXO1	activation	ETS1
SP1	activation	ETS1
RARA	activation	ETS1
ZBTB7A	activation	ETS1
POU2F1	activation	ETS1
MYC	activation	CEBPB
E2F1	activation	CEBPB
CREM	activation	CEBPB
HMGA2	activation	CEBPB
SREBF1	activation	CEBPB
PRDM16	activation	CEBPB
FOS	activation	CEBPB
EGR2	activation	CEBPB
CREB1	activation	CEBPB
ATF1	activation	CEBPB
HMGA1	activation	CEBPB
SMAD3	activation	HMGA2
POU5F1	activation	SNAI1
HMGA2	activation	SNAI1
SMAD2	activation	SNAI1
ESRRA	activation	SNAI1
YBX1	activation	SNAI1
NFKB1	activation	SNAI1
CUX1	activation	SNAI1
RELA	activation	TRP53
NFYB	activation	TRP53
ETS1	activation	TRP53
ID4	activation	TRP53
NFYA	activation	TRP53
SMAD2	activation	TRP53
PIAS3	activation	TRP53
ZFP668	activation	TRP53
BATF	activation	BCL6
NR3C1	activation	BCL6
FOXO3	activation	BCL6
STAT3	activation	IRF7
SMAD3	activation	IRF7
ETS1	activation	FOXP3
IRF7	activation	FOXP3
SMAD1	activation	FOXP3
NFATC1	activation	FOXP3
FOXO3	activation	FOXP3
NFKB1	activation	FOXP3
STAT5B	activation	MAF
BATF	activation	MAF
RELA	activation	RORC
TCF3	activation	RORC
SMAD2	activation	RORC
RBPJ	activation	RORC
SP1	activation	ARNT
NR1D2	activation	ARNT
RELA	activation	SP1
STAT5A	activation	SP1
STAT3	activation	SP1
STAT6	activation	SP1
PLAGL1	activation	SP1
SUB1	activation	SP1
EGR1	activation	NR4A1
SP1	activation	NR4A1
FOS	activation	NR4A1
SRF	activation	NR4A1
NFKB1	activation	NR4A1
TRP53	activation	CEBPA
JUNB	activation	CEBPA
ATF5	activation	CEBPA
NFYA	activation	CEBPA
RARG	activation	CEBPA
NFKB1	activation	CEBPA
USF1	activation	CEBPA
CEBPA	activation	MTF1
MYC	activation	FOSL1
TRP53	activation	FOSL1
FOSL2	activation	FOSL1
ELK1	activation	FOSL1
ZMIZ1	activation	FOSL1
FOSL1	activation	ZEB1
GATA3	activation	ZEB1
SNAI2	activation	ZEB1
GLI2	activation	ZEB1
CEBPA	activation	TRP63
SOX2	activation	TRP63
TFAP2C	activation	TRP63
NFYA	activation	TRP63
MECOM	activation	TRP63
PLAGL1	activation	TRP63
SSRP1	activation	TRP63
RARB	activation	SP3
POU5F1	activation	SETDB1
SP3	activation	SETDB1
NANOG	activation	REST
TRP53	activation	NFKB2
NFKB1	activation	NFKB2
NFKB1	activation	RELB
SP1	activation	STAT5A
NR3C1	activation	STAT5A
STAT5A	activation	FOSL2
STAT3	activation	FOSL2
FOSL2	activation	RUNX1
NCOR2	activation	RUNX1
BHLHE40	activation	RUNX1
NFAT5	activation	RUNX1
RELA	activation	NR4A2
RUNX1	activation	NR4A2
SRF	activation	NR4A2
CREB1	activation	NR4A2
NR4A2	activation	RCOR1
SMAD3	activation	MXD1
EGR1	activation	ID2
CREB1	activation	ID2
EGR1	activation	RUNX2
FOXO1	activation	RUNX2
TCF4	activation	RUNX2
XBP1	activation	RUNX2
SOX5	activation	RUNX2
FOSB	activation	RUNX2
SNAI2	activation	RUNX2
ELK1	activation	RUNX2
SATB2	activation	RUNX2
FOXO3	activation	RUNX2
ETS2	activation	RUNX2
RUNX2	activation	SMAD6
SMAD5	activation	SMAD6
NFKB2	activation	SMAD4
RUNX2	activation	SMAD4
JUNB	activation	SMAD4
SMAD1	activation	SMAD4
SMAD2	activation	SMAD4
SMAD5	activation	SMAD4
RELA	activation	JUN
NANOG	activation	JUN
ARNT	activation	JUN
TCF7L2	activation	JUN
SMAD4	activation	JUN
SMAD3	activation	JUN
SOX2	activation	JUN
STAT5B	activation	JUN
FOSB	activation	JUN
PLAGL1	activation	JUN
RELA	activation	JUNB
SMAD4	activation	JUNB
STAT3	activation	JUNB
FOS	activation	JUNB
EGR1	activation	ATF3
KLF4	activation	ATF3
RELA	activation	ATF3
TRP53	activation	ATF3
JUN	activation	ATF3
JUNB	activation	ATF3
SMAD3	activation	ATF3
KLF6	activation	ATF3
NFE2L2	activation	ATF3
POU5F1	activation	STAT3
NANOG	activation	STAT3
SP1	activation	STAT3
JUN	activation	STAT3
ATF3	activation	STAT3
STAT3	activation	STAT3
FOS	activation	STAT3
CREB1	activation	STAT3
POU5F1	activation	TCF4
STAT3	activation	TCF4
BCL11A	activation	TCF4
PLAGL1	activation	TCF4
TCF4	activation	SPIB
RARA	activation	XBP1
NFYA	activation	DDIT3
CEBPB	activation	SREBF1
CEBPA	activation	SREBF1
PPARA	activation	SREBF1
NR1D2	activation	SREBF1
ARNTL	activation	SREBF1
SP1	activation	AHR
RELA	activation	MAFB
HNF1B	activation	MAFB
TFE3	activation	MAFB
SP1	activation	IRF3
AHR	activation	IRF3
SRF	activation	IRF3
CEBPA	activation	FOXA2
NKX2-1	activation	FOXA2
FOXO1	activation	NR1I2
PPARA	activation	NR1I2
NR3C1	activation	NR1I2
XBP1	activation	PPARA
FOXA1	activation	PPARA
GABPA	activation	PPARA
MYC	activation	NR1D1
ESRRA	activation	NR1D1
FIZ1	activation	NR1D1
GATA3	activation	STAT1
RARB	activation	STAT1
STAT1	activation	SP100
POU5F1	activation	ASCL2
RBPJ	activation	ASCL2
EGR1	activation	SOX9
RELA	activation	SOX9
TCF7L2	activation	SOX9
ASCL2	activation	SOX9
RBPJ	activation	SOX9
TCF7L2	activation	HES1
JUN	activation	HES1
ATF2	activation	HES1
STAT3	activation	PRDM16
ATF2	activation	ATF2
HMGA1	activation	ATF2
FOSL1	activation	SMAD3
ATF2	activation	SMAD3
RARA	activation	SMAD3
ID1	activation	SMAD3
FOXO3	activation	SMAD3
BPTF	activation	SMAD3
ZMIZ1	activation	SMAD3
SMAD3	activation	ZBTB17
FOSL1	activation	ZEB2
SMAD3	activation	ZEB2
E2F1	activation	ID4
TRP53	activation	ID4
SOX2	activation	ID4
POU5F1	activation	SMAD7
NANOG	activation	SMAD7
ZEB2	activation	SMAD7
FOS	activation	SMAD7
GATA6	activation	SMAD7
E2F1	activation	SMAD1
RELA	activation	SMAD1
RELA	activation	GATA3
MYB	activation	GATA3
TRP63	activation	GATA3
SATB1	activation	GATA3
ELK1	activation	E2F4
EGR1	activation	FOS
STAT5A	activation	FOS
EGR2	activation	FOS
NFE2L2	activation	FOS
HSF2	activation	FOS
NFIA	activation	FOS
NFAT5	activation	FOS
GATA3	activation	FOXA1
FOS	activation	FOXA1
NKX2-1	activation	FOXA1
RARA	activation	FOXA1
KDM5B	activation	FOXA1
NFATC3	activation	FOXA1
FOXA1	activation	GATA6
TBX3	activation	GATA6
GATA6	activation	RBPJL
SP1	activation	NKX2-1
FOXA2	activation	NKX2-1
FOXA1	activation	NKX2-1
GATA6	activation	NKX2-1
SOX2	activation	NKX2-1
NFYA	activation	NKX2-1
ETV5	activation	NKX2-1
POU2F1	activation	NKX2-1
DNAJC2	activation	RARA
KDM5A	activation	RARA
ETS1	activation	NR2F2
TRP53	activation	NR2F2
RARA	activation	NR2F2
MYC	activation	SOX2
POU5F1	activation	SOX2
FOXO1	activation	SOX2
JUN	activation	SOX2
STAT3	activation	SOX2
GLI2	activation	SOX2
HMGA1	activation	SOX2
CEBPB	activation	SOX6
RUNX2	activation	SOX6
SOX2	activation	SOX6
SOX2	activation	SOX13
SOX2	activation	OTX2
SP1	activation	MLXIPL
THRB	activation	MLXIPL
NFYA	activation	MLXIPL
THRB	activation	NCOR2
CEBPA	activation	STAT5B
YY1	activation	STAT5B
SP1	activation	IRF1
STAT3	activation	IRF1
IRF9	activation	IRF1
NR3C1	activation	IRF1
ESRRA	activation	IRF1
RELA	activation	FOSB
ELK4	activation	FOSB
EGR1	activation	EGR2
CEBPB	activation	EGR2
CEBPA	activation	EGR2
TRP63	activation	EGR2
STAT3	activation	EGR2
ELK4	activation	EGR2
YY1	activation	EGR2
SATB1	activation	EGR2
EGR1	activation	NR3C1
IRF1	activation	NR3C1
YY1	activation	NR3C1
MYB	activation	SNAI2
TRP53	activation	SNAI2
SP1	activation	SNAI2
HSF1	activation	SNAI2
FOSL1	activation	SNAI2
RUNX2	activation	SNAI2
SOX2	activation	SNAI2
SNAI2	activation	SNAI2
CUX1	activation	SNAI2
POU2F1	activation	SNAI2
RELA	activation	KLF6
SP1	activation	KLF6
ATF3	activation	KLF6
POU5F1	activation	TFCP2L1
NR3C1	activation	TFCP2L1
EGR1	activation	ID3
SMAD4	activation	ID3
SMAD5	activation	ID3
TRP53	activation	TFAP2C
SP1	activation	TFAP2C
USF1	activation	DBP
ATF6	activation	NFYA
MECOM	activation	NFYA
NFYA	activation	ATF6
ATF6	activation	SRF
ELK1	activation	SRF
KLF4	activation	ELF3
NFKB1	activation	ELK1
ELK1	activation	MECOM
TRP53	activation	SMAD2
BPTF	activation	SMAD2
TRP53	activation	BHLHE40
FOXA1	activation	BHLHE40
NR1H2	activation	BHLHE40
MYC	activation	ID1
EGR1	activation	ID1
TCF3	activation	ID1
SMAD3	activation	ID1
NFYA	activation	ID1
CREB1	activation	ID1
PROX1	activation	NR1D2
RORC	activation	NPAS2
NPAS2	activation	THRA
DNAJC2	activation	THRA
RUNX1	activation	ELF4
NPAS2	activation	ELF4
POU5F1	activation	NR6A1
NR6A1	activation	MBD2
NR6A1	activation	MBD3
SP1	activation	ZBTB7A
MBD3	activation	ZBTB7A
RARA	activation	RARB
NR2F2	activation	RARB
RARG	activation	RARB
FOXA1	activation	HNF1B
NR2F2	activation	HNF1B
RARB	activation	HNF1B
JUN	activation	NFE2L2
CLOCK	activation	NFE2L2
RBPJ	activation	NFE2L2
ARNTL	activation	NFE2L2
JDP2	activation	NFE2L2
TRP53	activation	TFAM
THRB	activation	TFAM
GABPA	activation	TFAM
ZFP143	activation	TFAM
RUNX2	activation	E2F6
NRF1	activation	E2F6
TCF3	activation	TCF12
RELA	activation	NFATC1
ELK1	activation	NFATC1
KLF15	activation	NFATC1
RBPJ	activation	HEY2
PROX1	activation	HEY2
E2F1	activation	FOXO3
GABPA	activation	FOXO3
FOXO3	activation	HBP1
AHR	activation	BACH2
TRP53	activation	BCL11B
E2F1	activation	CEBPG
GATA3	activation	CREB1
TFE3	activation	ERF
RORC	activation	ARNTL
SP1	activation	ARNTL
PPARA	activation	ARNTL
NFYA	activation	ARNTL
SMARCC1	activation	ARNTL
ARNTL	activation	KLF15
ARNTL	activation	ESRRA
GABPA	activation	ESRRA
ESRRA	activation	GABPA
GABPA	activation	ZFX
BAZ1A	activation	NCOR1
MECP2	activation	NCOR1
ELK1	activation	NR1H2
RORC	activation	PPARD
ATF2	activation	PPARD
SMAD3	activation	CTCF
YBX1	activation	CTCF
CTCF	activation	RXRB
NANOG	activation	RARG
MYC	activation	YBX1
MYC	activation	E2F2
CEBPA	activation	NFKB1
ELF1	activation	NFKB1
RELA	activation	YY1
NFKB1	activation	YY1
FOXO3	activation	MAX
POU5F1	activation	ETV5
GABPA	activation	ETV6
ETS1	activation	FOXD1
NANOG	activation	FOXP1
FOXO3	activation	FOXP1
KLF4	activation	ETS2
TRP53	activation	ETS2
RUNX2	activation	ETS2
STAT5B	activation	ETS2
TCF7L2	activation	CUX1
TRP53	activation	TAF12
POU5F1	activation	SOX4
RELA	activation	DMTF1
TRP63	activation	GLI2
SOX2	activation	GLI2
SOX2	activation	GLI3
MYB	activation	HHEX
MYC	activation	HMGA1
TCF7L2	activation	HMGA1
ATF2	activation	HMGA1
KLF4	activation	HMGB2
POU5F1	activation	HMGB2
GATA3	activation	JDP2
TBX3	activation	JDP2
TRP63	activation	HSF2
TRP63	activation	IRF6
POU5F1	activation	NFATC4
TRP63	activation	NFATC4
SRF	activation	NFATC4
RORC	activation	NFIL3
GATA3	activation	NFIL3
NFATC4	activation	NFIL3
HSF1	activation	NFIC
RUNX2	activation	NFIC
FOXA1	activation	NFYC
FOXO3	activation	TSC22D3
NR3C2	activation	TSC22D3
THRB	activation	PIAS3
SMAD9	activation	OVOL2
SP1	activation	MTA2
RELA	activation	JUND
POU5F1	activation	PATZ1
RORC	activation	PROX1
SOX2	activation	PROX1
TBX3	activation	PROX1
POU5F1	activation	STAT4
NANOG	activation	STAT4
TRP53	activation	STAT4
STAT3	activation	STAT4
GATA3	activation	STAT4
SP1	activation	TBX3
RARA	activation	TBX3
POU5F1	activation	TGIF1
POU5F1	activation	SOX11
NANOG	inhibition	MYC
BCL6	inhibition	MYC
CEBPA	inhibition	MYC
HSF1	inhibition	MYC
NFKB2	inhibition	MYC
ID2	inhibition	MYC
SMAD4	inhibition	MYC
SMAD7	inhibition	MYC
HBP1	inhibition	MYC
ERF	inhibition	MYC
NR1H2	inhibition	MYC
OVOL1	inhibition	MYC
OVOL2	inhibition	MYC
CEBPB	inhibition	E2F1
TRP53	inhibition	E2F1
ARID1A	inhibition	E2F1
AHR	inhibition	E2F1
SMAD7	inhibition	E2F1
E2F4	inhibition	E2F1
THRA	inhibition	E2F1
NRF1	inhibition	E2F1
MAX	inhibition	E2F1
ATF4	inhibition	EGR1
EGR2	inhibition	EGR1
KDM5B	inhibition	EGR1
KLF4	inhibition	KLF4
HES1	inhibition	KLF4
MBD3	inhibition	KLF4
TRP53	inhibition	RELA
JUN	inhibition	RELA
ATF3	inhibition	RELA
FOXO3	inhibition	RELA
YY1	inhibition	RELA
KLF11	inhibition	RELA
PIAS4	inhibition	RELA
REST	inhibition	MEIS1
RCOR1	inhibition	MEIS1
MYB	inhibition	MYB
RUNX2	inhibition	MYB
IRF1	inhibition	MYB
MEIS1	inhibition	POU5F1
SP3	inhibition	POU5F1
NR2F2	inhibition	POU5F1
ELF3	inhibition	POU5F1
MBD2	inhibition	POU5F1
MBD3	inhibition	POU5F1
PIAS4	inhibition	POU5F1
CEBPA	inhibition	MYCN
KLF10	inhibition	MYCN
NCOR2	inhibition	KLF2
TCF7L1	inhibition	NANOG
HSF1	inhibition	NANOG
FOXA1	inhibition	NANOG
NANOG	inhibition	FOXO1
NR4A1	inhibition	FOXO1
NR1I2	inhibition	FOXO1
MEIS1	inhibition	ETS1
TRP53	inhibition	ETS1
SP100	inhibition	ETS1
HSF1	inhibition	CEBPB
TSC22D3	inhibition	CEBPB
POU5F1	inhibition	HMGA2
NANOG	inhibition	HMGA2
CEBPB	inhibition	HMGA2
NANOG	inhibition	SNAI1
TRP53	inhibition	SNAI1
SNAI1	inhibition	TRP53
BCL6	inhibition	TRP53
RUNX2	inhibition	TRP53
SNAI2	inhibition	TRP53
ETV6	inhibition	TRP53
STAT5A	inhibition	BCL6
MXD1	inhibition	BCL6
PPARD	inhibition	BCL6
ZXDC	inhibition	BCL6
BCL6	inhibition	IRF7
MAFB	inhibition	IRF7
FOXO3	inhibition	IRF7
PIAS4	inhibition	IRF7
SP3	inhibition	FOXP3
GATA3	inhibition	FOXP3
PIAS1	inhibition	FOXP3
FOXP3	inhibition	MAF
FOXP3	inhibition	RORC
ARID5A	inhibition	RORC
IRF3	inhibition	RORC
ASCL2	inhibition	RORC
SMAD3	inhibition	RORC
NR1D2	inhibition	RORC
NFIL3	inhibition	RORC
PROX1	inhibition	RORC
MLXIPL	inhibition	ARNT
STAT5B	inhibition	ARNT
MYC	inhibition	SP1
PPARA	inhibition	SP1
NKX2-1	inhibition	SP1
ZBTB4	inhibition	SP1
E2F7	inhibition	SP1
FOSL2	inhibition	NR4A1
RARA	inhibition	NR4A1
THRB	inhibition	NR4A1
MTA1	inhibition	NR4A1
NR4A1	inhibition	TCF7L2
NCOR2	inhibition	TCF7L2
NCOR1	inhibition	TCF7L2
TCF7L2	inhibition	CEBPA
FOSL1	inhibition	CEBPA
JDP2	inhibition	CEBPA
MTF1	inhibition	HSF1
HSF1	inhibition	FOSL1
TRP63	inhibition	FOSL1
OVOL2	inhibition	ZEB1
ZEB1	inhibition	TRP63
HMGA1	inhibition	TRP63
TRP53	inhibition	SETDB1
POU5F1	inhibition	REST
ZEB1	inhibition	REST
MYC	inhibition	NFKB2
POU5F1	inhibition	NFKB2
REST	inhibition	NFKB2
NFKB2	inhibition	RELB
BCL6	inhibition	STAT5A
THRB	inhibition	STAT5A
RUNX2	inhibition	RUNX1
RCOR1	inhibition	NR4A2
NCOR2	inhibition	NR4A2
POU5F1	inhibition	RCOR1
EGR1	inhibition	MXD1
KLF4	inhibition	ID2
TRP53	inhibition	ID2
JUNB	inhibition	ID2
ATF3	inhibition	ID2
ZEB2	inhibition	ID2
NCOR2	inhibition	ID2
EGR2	inhibition	ID2
NR3C1	inhibition	ID2
ID2	inhibition	RUNX2
RUNX2	inhibition	RUNX2
SMAD6	inhibition	RUNX2
ELF4	inhibition	RUNX2
HEY2	inhibition	RUNX2
ESRRA	inhibition	RUNX2
CREBZF	inhibition	RUNX2
FOXO4	inhibition	RUNX2
GLI3	inhibition	RUNX2
BCL6	inhibition	JUN
NCOR2	inhibition	JUN
NR3C1	inhibition	JUN
KLF6	inhibition	JUN
RARG	inhibition	JUN
JUN	inhibition	JUNB
SPIB	inhibition	XBP1
CREBZF	inhibition	XBP1
TRP53	inhibition	DDIT3
JDP2	inhibition	DDIT3
FOXO1	inhibition	SREBF1
DDIT3	inhibition	SREBF1
POU5F1	inhibition	AHR
SREBF1	inhibition	AHR
SOX2	inhibition	AHR
E2F2	inhibition	AHR
MAFB	inhibition	IRF3
PIAS1	inhibition	IRF3
FOXO1	inhibition	FOXA2
RCOR1	inhibition	FOXA2
NR1I2	inhibition	FOXA2
NCOR1	inhibition	FOXA2
TRP53	inhibition	NR1I2
PROX1	inhibition	NR1I2
TRP63	inhibition	PPARA
STAT3	inhibition	PPARA
AHR	inhibition	PPARA
STAT1	inhibition	PPARA
MLXIPL	inhibition	PPARA
CARHSP1	inhibition	PPARA
BHLHE40	inhibition	NR1D1
BCL6	inhibition	STAT1
REST	inhibition	STAT1
BHLHE40	inhibition	STAT1
ZBTB7A	inhibition	SOX9
POU5F1	inhibition	TCF3
CEBPA	inhibition	TCF3
ATOH8	inhibition	TCF3
ID4	inhibition	TCF3
NR3C1	inhibition	TCF3
ID1	inhibition	TCF3
KLF4	inhibition	HES1
NCOR2	inhibition	HES1
HES1	inhibition	PRDM16
JUN	inhibition	SMAD3
GATA3	inhibition	SMAD3
NR3C1	inhibition	SMAD3
MECOM	inhibition	SMAD3
BCL6	inhibition	ZBTB17
MYC	inhibition	ZEB2
FOXD1	inhibition	ZEB2
RELA	inhibition	ID4
ZEB2	inhibition	ID4
ZEB1	inhibition	SMAD7
TSC22D1	inhibition	SMAD7
NANOG	inhibition	SMAD1
ZEB2	inhibition	SMAD1
FOXP3	inhibition	GATA3
ELF5	inhibition	GATA3
BACH2	inhibition	GATA3
SOX4	inhibition	GATA3
CEBPA	inhibition	E2F4
TRP63	inhibition	FOS
NCOR2	inhibition	FOS
FOSB	inhibition	FOS
ELF5	inhibition	FOXA1
KLF4	inhibition	GATA6
ZFP281	inhibition	GATA6
NCOR1	inhibition	RARA
TGIF1	inhibition	RARA
POU5F1	inhibition	NR2F2
NR2F2	inhibition	SOX2
HHEX	inhibition	SOX13
POU5F1	inhibition	OTX2
NANOG	inhibition	OTX2
POU2F1	inhibition	MLXIPL
NCOR2	inhibition	STAT5B
STAT6	inhibition	IRF1
PIAS1	inhibition	IRF1
ID3	inhibition	ELK4
SMAD4	inhibition	FOSB
EGR2	inhibition	BATF
STAT5A	inhibition	NR3C1
ETS2	inhibition	NR3C1
ELF5	inhibition	SNAI2
OVOL2	inhibition	SNAI2
NR3C1	inhibition	STAT6
NANOG	inhibition	ID3
GATA3	inhibition	ID3
NR3C1	inhibition	ID3
FOXO4	inhibition	SRF
SRF	inhibition	ELF3
ID1	inhibition	ELK1
NANOG	inhibition	SMAD2
MECOM	inhibition	SMAD2
MYB	inhibition	ID1
ATF3	inhibition	ID1
FOXO3	inhibition	ID1
NFIA	inhibition	ID1
ID1	inhibition	CLOCK
NR1D1	inhibition	NPAS2
RARA	inhibition	NPAS2
NR1D2	inhibition	NPAS2
NCOR2	inhibition	THRA
TRP53	inhibition	NR6A1
FOXA2	inhibition	RARB
NCOR2	inhibition	RARB
MECP2	inhibition	RARB
MTA2	inhibition	RARB
RELA	inhibition	NFE2L2
ATF3	inhibition	NFE2L2
E2F1	inhibition	TFAM
TFAM	inhibition	NRF1
POU5F1	inhibition	TCF12
RUNX1	inhibition	TCF12
ID1	inhibition	TCF12
FOXP3	inhibition	NFATC1
TCF7L2	inhibition	NFATC1
RBPJ	inhibition	NFATC1
NFATC1	inhibition	RBPJ
HEY2	inhibition	RBPJ
HEY2	inhibition	FOXO3
TGIF1	inhibition	CREB1
ESRRA	inhibition	ARNTL
NCOR1	inhibition	ARNTL
E2F1	inhibition	ESRRA
PPARA	inhibition	GABPA
MYC	inhibition	BCL11A
NCOR1	inhibition	NR1H2
NCOR1	inhibition	PPARD
NFKB1	inhibition	CTCF
CTCF	inhibition	YBX1
E2F1	inhibition	NFKB1
BCL6	inhibition	NFKB1
FOXP3	inhibition	NFKB1
NFKB2	inhibition	NFKB1
IRF2	inhibition	NFKB1
MYC	inhibition	ZBTB4
EGR1	inhibition	MAX
MYCN	inhibition	MAX
REST	inhibition	FOXA3
MYC	inhibition	IRF2
MECP2	inhibition	PLAGL1
SOX11	inhibition	PLAGL1
NANOG	inhibition	ETS2
CEBPA	inhibition	SOX4
E2F4	inhibition	DMTF1
TRP53	inhibition	DNAJC2
FOXA2	inhibition	GLI2
MYC	inhibition	GLI3
HSF1	inhibition	HHEX
E2F4	inhibition	HMGA1
TRP53	inhibition	JDP2
POU5F1	inhibition	IRF6
PPARA	inhibition	NFIL3
NR1D1	inhibition	NFIL3
JARID2	inhibition	NFIA
MYC	inhibition	NFYC
NCOR2	inhibition	NR3C2
NFYC	inhibition	NR3C2
PIAS3	inhibition	NR3C2
TGIF1	inhibition	PBRM1
TRP53	inhibition	SALL2
NCOR2	inhibition	STAT4
POU5F1	inhibition	TBX3
TRP53	inhibition	SATB1
MEIS1	unspecified	ZFP105
MYB	unspecified	ZFP105
NANOG	unspecified	ZFP105
MAF	unspecified	ZFP105
ARID5A	unspecified	ZFP105
SP1	unspecified	ZFP105
CEBPA	unspecified	ZFP105
REST	unspecified	ZFP105
STAT1	unspecified	ZFP105
SP100	unspecified	ZFP105
GATA3	unspecified	ZFP105
DBP	unspecified	ZFP105
SRF	unspecified	ZFP105
BBX	unspecified	ZFP105
ZFX	unspecified	ZFP105
CRX	unspecified	ZFP105
CTCF	unspecified	ZFP105
YY1	unspecified	ZFP105
DEAF1	unspecified	ZFP105
FOXP1	unspecified	ZFP105
GMEB2	unspecified	ZFP105
IRX2	unspecified	ZFP105
PBX1	unspecified	ZFP105
MEF2A	unspecified	ZFP105
POU6F1	unspecified	ZFP105
ZFP105	unspecified	AFF1
EGR1	unspecified	AFF1
MEIS1	unspecified	AFF1
NANOG	unspecified	AFF1
MAF	unspecified	AFF1
ARID5A	unspecified	AFF1
MTF1	unspecified	AFF1
SP100	unspecified	AFF1
GATA3	unspecified	AFF1
SOX2	unspecified	AFF1
BBX	unspecified	AFF1
ZFX	unspecified	AFF1
CRX	unspecified	AFF1
YY1	unspecified	AFF1
MAZ	unspecified	AFF1
POU2F1	unspecified	AFF1
POU6F1	unspecified	AFF1
RREB1	unspecified	AFF1
NFAT5	unspecified	AFF1
ZFP105	unspecified	MYC
AFF1	unspecified	MYC
KLF2	unspecified	MYC
HMGA2	unspecified	MYC
ARID1A	unspecified	MYC
REST	unspecified	MYC
ASCL2	unspecified	MYC
RARA	unspecified	MYC
PBRM1	unspecified	MYC
TBX3	unspecified	MYC
MYC	unspecified	TCF7L1
RELA	unspecified	TCF7L1
MEIS1	unspecified	TCF7L1
MYB	unspecified	TCF7L1
NANOG	unspecified	TCF7L1
ARID5A	unspecified	TCF7L1
SP1	unspecified	TCF7L1
GATA3	unspecified	TCF7L1
IRF1	unspecified	TCF7L1
BBX	unspecified	TCF7L1
CREB1	unspecified	TCF7L1
CRX	unspecified	TCF7L1
CTCF	unspecified	TCF7L1
YY1	unspecified	TCF7L1
TTF1	unspecified	TCF7L1
RREB1	unspecified	TCF7L1
ZFP105	unspecified	HES6
TCF7L1	unspecified	HES6
RELA	unspecified	HES6
MEIS1	unspecified	HES6
NANOG	unspecified	HES6
HMGA2	unspecified	HES6
SP1	unspecified	HES6
CEBPA	unspecified	HES6
HSF1	unspecified	HES6
GATA3	unspecified	HES6
IRF1	unspecified	HES6
RFX1	unspecified	HES6
CRX	unspecified	HES6
CTCF	unspecified	HES6
DEAF1	unspecified	HES6
MECP2	unspecified	HES6
ETS2	unspecified	HES6
GMEB2	unspecified	HES6
RREB1	unspecified	HES6
ZFP105	unspecified	E2F1
MEIS1	unspecified	E2F1
ETS1	unspecified	E2F1
ARID5A	unspecified	E2F1
MTF1	unspecified	E2F1
REST	unspecified	E2F1
SOX2	unspecified	E2F1
IRF1	unspecified	E2F1
DBP	unspecified	E2F1
RFX1	unspecified	E2F1
FOXP1	unspecified	E2F1
HOMEZ	unspecified	E2F1
MAZ	unspecified	E2F1
KDM5B	unspecified	E2F1
RREB1	unspecified	E2F1
E2F1	unspecified	ATF4
EGR1	unspecified	ATF4
RELA	unspecified	ATF4
MEIS1	unspecified	ATF4
NANOG	unspecified	ATF4
ETS1	unspecified	ATF4
BCL6	unspecified	ATF4
ARID5A	unspecified	ATF4
SP1	unspecified	ATF4
HSF1	unspecified	ATF4
XBP1	unspecified	ATF4
SP100	unspecified	ATF4
GATA3	unspecified	ATF4
SOX2	unspecified	ATF4
CRX	unspecified	ATF4
POU2F1	unspecified	ATF4
POU6F1	unspecified	ATF4
TTF1	unspecified	ATF4
BCL6	unspecified	EGR1
HES1	unspecified	EGR1
GATA3	unspecified	EGR1
SOX2	unspecified	EGR1
IRF1	unspecified	EGR1
HBP1	unspecified	EGR1
BBX	unspecified	EGR1
YY1	unspecified	EGR1
ETS2	unspecified	EGR1
HOMEZ	unspecified	EGR1
MAZ	unspecified	EGR1
PBX1	unspecified	EGR1
MEF2A	unspecified	EGR1
POU6F1	unspecified	EGR1
TTF1	unspecified	EGR1
RELA	unspecified	KLF4
HMGA2	unspecified	KLF4
HSF1	unspecified	KLF4
JUN	unspecified	KLF4
SP100	unspecified	KLF4
SOX2	unspecified	KLF4
ELK1	unspecified	KLF4
SMAD5	unspecified	KLF4
YY1	unspecified	KLF4
ETS2	unspecified	KLF4
MAZ	unspecified	KLF4
POU2F1	unspecified	KLF4
POU6F1	unspecified	KLF4
RREB1	unspecified	KLF4
EGR1	unspecified	RELA
MEIS1	unspecified	RELA
MYB	unspecified	RELA
ARID5A	unspecified	RELA
XBP1	unspecified	RELA
GATA3	unspecified	RELA
SRF	unspecified	RELA
BBX	unspecified	RELA
CREB1	unspecified	RELA
CRX	unspecified	RELA
DEAF1	unspecified	RELA
GMEB2	unspecified	RELA
IRX2	unspecified	RELA
RREB1	unspecified	RELA
ZFP105	unspecified	MEIS1
AFF1	unspecified	MEIS1
MYC	unspecified	MEIS1
MYCN	unspecified	MEIS1
HMGA2	unspecified	MEIS1
MAF	unspecified	MEIS1
ARID5A	unspecified	MEIS1
SP1	unspecified	MEIS1
MTF1	unspecified	MEIS1
SMAD4	unspecified	MEIS1
STAT1	unspecified	MEIS1
SP100	unspecified	MEIS1
GATA3	unspecified	MEIS1
SOX2	unspecified	MEIS1
IRF1	unspecified	MEIS1
DBP	unspecified	MEIS1
CREB1	unspecified	MEIS1
RFX1	unspecified	MEIS1
ZFX	unspecified	MEIS1
CRX	unspecified	MEIS1
DEAF1	unspecified	MEIS1
MECP2	unspecified	MEIS1
POU6F1	unspecified	MEIS1
BCL6	unspecified	MYB
CEBPA	unspecified	MYB
MTF1	unspecified	MYB
HSF1	unspecified	MYB
REST	unspecified	MYB
SMAD4	unspecified	MYB
AHR	unspecified	MYB
SRF	unspecified	MYB
ZBTB7A	unspecified	MYB
RFX1	unspecified	MYB
ZFX	unspecified	MYB
CRX	unspecified	MYB
DEAF1	unspecified	MYB
MECP2	unspecified	MYB
ETS2	unspecified	MYB
HOMEZ	unspecified	MYB
POU2F1	unspecified	MYB
POU6F1	unspecified	MYB
RREB1	unspecified	MYB
MEIS1	unspecified	NFYB
MYB	unspecified	NFYB
BCL6	unspecified	NFYB
ARID5A	unspecified	NFYB
CEBPA	unspecified	NFYB
HSF1	unspecified	NFYB
STAT1	unspecified	NFYB
GATA3	unspecified	NFYB
SOX2	unspecified	NFYB
CRX	unspecified	NFYB
CTCF	unspecified	NFYB
YY1	unspecified	NFYB
MECP2	unspecified	NFYB
GMEB2	unspecified	NFYB
POU2F1	unspecified	NFYB
POU6F1	unspecified	NFYB
ZFP105	unspecified	POU5F1
RELA	unspecified	POU5F1
MYB	unspecified	POU5F1
ETS1	unspecified	POU5F1
BCL6	unspecified	POU5F1
CEBPA	unspecified	POU5F1
MTF1	unspecified	POU5F1
SETDB1	unspecified	POU5F1
SP100	unspecified	POU5F1
TCF3	unspecified	POU5F1
SMAD1	unspecified	POU5F1
IRF1	unspecified	POU5F1
TFCP2L1	unspecified	POU5F1
SRF	unspecified	POU5F1
ZFX	unspecified	POU5F1
PRDM5	unspecified	POU5F1
EGR1	unspecified	MYCN
RELA	unspecified	MYCN
MEIS1	unspecified	MYCN
MYB	unspecified	MYCN
NANOG	unspecified	MYCN
HSF1	unspecified	MYCN
AHR	unspecified	MYCN
STAT1	unspecified	MYCN
IRF1	unspecified	MYCN
BBX	unspecified	MYCN
CRX	unspecified	MYCN
SOX4	unspecified	MYCN
GMEB2	unspecified	MYCN
GZF1	unspecified	MYCN
MAZ	unspecified	MYCN
PBX1	unspecified	MYCN
TBX3	unspecified	MYCN
EGR1	unspecified	KLF2
RELA	unspecified	KLF2
MYB	unspecified	KLF2
NANOG	unspecified	KLF2
ETS1	unspecified	KLF2
MAF	unspecified	KLF2
ARID5A	unspecified	KLF2
SMAD4	unspecified	KLF2
AHR	unspecified	KLF2
STAT1	unspecified	KLF2
HES1	unspecified	KLF2
GATA3	unspecified	KLF2
IRF1	unspecified	KLF2
DBP	unspecified	KLF2
MBD3	unspecified	KLF2
HBP1	unspecified	KLF2
BBX	unspecified	KLF2
RFX1	unspecified	KLF2
ZFX	unspecified	KLF2
CTCF	unspecified	KLF2
DEAF1	unspecified	KLF2
ETS2	unspecified	KLF2
GZF1	unspecified	KLF2
POU2F1	unspecified	KLF2
MTA2	unspecified	KLF2
POU6F1	unspecified	KLF2
TBX3	unspecified	KLF2
ZFP105	unspecified	NANOG
RELA	unspecified	NANOG
ETS1	unspecified	NANOG
HMGA2	unspecified	NANOG
ARID5A	unspecified	NANOG
CEBPA	unspecified	NANOG
MTF1	unspecified	NANOG
SP100	unspecified	NANOG
IRF1	unspecified	NANOG
TEAD4	unspecified	NANOG
DBP	unspecified	NANOG
CRX	unspecified	NANOG
YY1	unspecified	NANOG
ETS2	unspecified	NANOG
GMEB2	unspecified	NANOG
HOMEZ	unspecified	NANOG
POU2F1	unspecified	NANOG
POU6F1	unspecified	NANOG
SATB1	unspecified	NANOG
RREB1	unspecified	NANOG
RELA	unspecified	FOXO1
MYB	unspecified	FOXO1
ETS1	unspecified	FOXO1
SP1	unspecified	FOXO1
CEBPA	unspecified	FOXO1
MTF1	unspecified	FOXO1
STAT5A	unspecified	FOXO1
RUNX1	unspecified	FOXO1
AHR	unspecified	FOXO1
FOXA2	unspecified	FOXO1
GATA3	unspecified	FOXO1
SOX2	unspecified	FOXO1
IRF1	unspecified	FOXO1
SRF	unspecified	FOXO1
RFX1	unspecified	FOXO1
CRX	unspecified	FOXO1
CTCF	unspecified	FOXO1
DEAF1	unspecified	FOXO1
GZF1	unspecified	FOXO1
PBX1	unspecified	FOXO1
RREB1	unspecified	FOXO1
NANOG	unspecified	ETS1
BCL6	unspecified	ETS1
CEBPA	unspecified	ETS1
HSF1	unspecified	ETS1
REST	unspecified	ETS1
XBP1	unspecified	ETS1
STAT1	unspecified	ETS1
ATF2	unspecified	ETS1
GATA3	unspecified	ETS1
DBP	unspecified	ETS1
ZFX	unspecified	ETS1
CRX	unspecified	ETS1
CTCF	unspecified	ETS1
DEAF1	unspecified	ETS1
ETS2	unspecified	ETS1
GMEB2	unspecified	ETS1
IRX2	unspecified	ETS1
GZF1	unspecified	ETS1
PBX1	unspecified	ETS1
TTF1	unspecified	ETS1
RREB1	unspecified	ETS1
ZFP105	unspecified	CREM
RELA	unspecified	CREM
MEIS1	unspecified	CREM
MYB	unspecified	CREM
NANOG	unspecified	CREM
ETS1	unspecified	CREM
BCL6	unspecified	CREM
CEBPA	unspecified	CREM
MTF1	unspecified	CREM
HSF1	unspecified	CREM
REST	unspecified	CREM
GATA3	unspecified	CREM
SOX2	unspecified	CREM
IRF1	unspecified	CREM
DBP	unspecified	CREM
ZFX	unspecified	CREM
CTCF	unspecified	CREM
DEAF1	unspecified	CREM
MECP2	unspecified	CREM
HOMEZ	unspecified	CREM
MEF2A	unspecified	CREM
POU6F1	unspecified	CREM
ZFP105	unspecified	CEBPB
TCF7L1	unspecified	CEBPB
BCL6	unspecified	CEBPB
MAF	unspecified	CEBPB
ARID5A	unspecified	CEBPB
CEBPA	unspecified	CEBPB
SP3	unspecified	CEBPB
DBP	unspecified	CEBPB
SRF	unspecified	CEBPB
HBP1	unspecified	CEBPB
BBX	unspecified	CEBPB
CTCF	unspecified	CEBPB
HOMEZ	unspecified	CEBPB
MEF2A	unspecified	CEBPB
POU6F1	unspecified	CEBPB
TTF1	unspecified	CEBPB
MEIS1	unspecified	HMGA2
MYB	unspecified	HMGA2
BCL6	unspecified	HMGA2
ARID5A	unspecified	HMGA2
TCF7L2	unspecified	HMGA2
CEBPA	unspecified	HMGA2
HSF1	unspecified	HMGA2
SP3	unspecified	HMGA2
XBP1	unspecified	HMGA2
HES1	unspecified	HMGA2
GATA3	unspecified	HMGA2
CREB1	unspecified	HMGA2
ZFX	unspecified	HMGA2
CRX	unspecified	HMGA2
YY1	unspecified	HMGA2
ETS2	unspecified	HMGA2
GMEB2	unspecified	HMGA2
HOMEZ	unspecified	HMGA2
MAZ	unspecified	HMGA2
POU2F1	unspecified	HMGA2
PBX1	unspecified	HMGA2
POU6F1	unspecified	HMGA2
TTF1	unspecified	HMGA2
ZFP105	unspecified	SNAI1
MYB	unspecified	SNAI1
ETS1	unspecified	SNAI1
BCL6	unspecified	SNAI1
ARID5A	unspecified	SNAI1
CEBPA	unspecified	SNAI1
HSF1	unspecified	SNAI1
STAT1	unspecified	SNAI1
HES1	unspecified	SNAI1
GATA3	unspecified	SNAI1
IRF1	unspecified	SNAI1
ZFX	unspecified	SNAI1
DEAF1	unspecified	SNAI1
ETS2	unspecified	SNAI1
HOMEZ	unspecified	SNAI1
GZF1	unspecified	SNAI1
MAZ	unspecified	SNAI1
POU2F1	unspecified	SNAI1
POU6F1	unspecified	SNAI1
TTF1	unspecified	SNAI1
MYB	unspecified	TRP53
HMGA2	unspecified	TRP53
ARID5A	unspecified	TRP53
MTF1	unspecified	TRP53
REST	unspecified	TRP53
AHR	unspecified	TRP53
GATA3	unspecified	TRP53
SRF	unspecified	TRP53
RFX1	unspecified	TRP53
ZFP143	unspecified	TRP53
USF1	unspecified	TRP53
DEAF1	unspecified	TRP53
MECP2	unspecified	TRP53
GMEB2	unspecified	TRP53
GZF1	unspecified	TRP53
PBX1	unspecified	TRP53
EGR1	unspecified	BCL6
RELA	unspecified	BCL6
MYB	unspecified	BCL6
NANOG	unspecified	BCL6
ETS1	unspecified	BCL6
HMGA2	unspecified	BCL6
BCL6	unspecified	BCL6
MTF1	unspecified	BCL6
HSF1	unspecified	BCL6
RELB	unspecified	BCL6
SP100	unspecified	BCL6
GATA3	unspecified	BCL6
STAT5B	unspecified	BCL6
IRF1	unspecified	BCL6
RFX1	unspecified	BCL6
ZFX	unspecified	BCL6
CRX	unspecified	BCL6
CTCF	unspecified	BCL6
DEAF1	unspecified	BCL6
GMEB2	unspecified	BCL6
IRX2	unspecified	BCL6
GZF1	unspecified	BCL6
ZFP105	unspecified	IRF7
MEIS1	unspecified	IRF7
MYB	unspecified	IRF7
NANOG	unspecified	IRF7
MAF	unspecified	IRF7
ARID5A	unspecified	IRF7
CEBPA	unspecified	IRF7
GATA3	unspecified	IRF7
SOX2	unspecified	IRF7
NCOR2	unspecified	IRF7
IRF1	unspecified	IRF7
DBP	unspecified	IRF7
HBP1	unspecified	IRF7
ZFX	unspecified	IRF7
CRX	unspecified	IRF7
DEAF1	unspecified	IRF7
GMEB2	unspecified	IRF7
GZF1	unspecified	IRF7
POU6F1	unspecified	IRF7
RREB1	unspecified	IRF7
NFAT5	unspecified	IRF7
ZFP105	unspecified	FOXP3
MEIS1	unspecified	FOXP3
MYB	unspecified	FOXP3
NANOG	unspecified	FOXP3
MAF	unspecified	FOXP3
ARID5A	unspecified	FOXP3
SP1	unspecified	FOXP3
CEBPA	unspecified	FOXP3
SMAD4	unspecified	FOXP3
SP100	unspecified	FOXP3
SOX2	unspecified	FOXP3
DBP	unspecified	FOXP3
SRF	unspecified	FOXP3
RFX1	unspecified	FOXP3
ZFX	unspecified	FOXP3
CRX	unspecified	FOXP3
GMEB2	unspecified	FOXP3
IRX2	unspecified	FOXP3
POU2F1	unspecified	FOXP3
POU6F1	unspecified	FOXP3
ZFP105	unspecified	MAF
MEIS1	unspecified	MAF
MYB	unspecified	MAF
ARID5A	unspecified	MAF
SP1	unspecified	MAF
CEBPA	unspecified	MAF
REST	unspecified	MAF
STAT1	unspecified	MAF
SP100	unspecified	MAF
HES1	unspecified	MAF
GATA3	unspecified	MAF
SOX2	unspecified	MAF
DBP	unspecified	MAF
SRF	unspecified	MAF
BBX	unspecified	MAF
ZFX	unspecified	MAF
CRX	unspecified	MAF
CTCF	unspecified	MAF
YY1	unspecified	MAF
FOXP1	unspecified	MAF
GMEB2	unspecified	MAF
HOMEZ	unspecified	MAF
IRX2	unspecified	MAF
PBX1	unspecified	MAF
MEF2A	unspecified	MAF
POU6F1	unspecified	MAF
ZFP105	unspecified	ARID1A
EGR1	unspecified	ARID1A
HMGA2	unspecified	ARID1A
MAF	unspecified	ARID1A
ARID5A	unspecified	ARID1A
HSF1	unspecified	ARID1A
SP100	unspecified	ARID1A
SOX2	unspecified	ARID1A
SRF	unspecified	ARID1A
CTCF	unspecified	ARID1A
DEAF1	unspecified	ARID1A
HOMEZ	unspecified	ARID1A
MAZ	unspecified	ARID1A
MEF2A	unspecified	ARID1A
TTF1	unspecified	ARID1A
ZFP105	unspecified	ARID5A
RELA	unspecified	ARID5A
MEIS1	unspecified	ARID5A
MYB	unspecified	ARID5A
NANOG	unspecified	ARID5A
HMGA2	unspecified	ARID5A
MAF	unspecified	ARID5A
SP1	unspecified	ARID5A
CEBPA	unspecified	ARID5A
HSF1	unspecified	ARID5A
REST	unspecified	ARID5A
SMAD4	unspecified	ARID5A
SP100	unspecified	ARID5A
GATA3	unspecified	ARID5A
DBP	unspecified	ARID5A
HBP1	unspecified	ARID5A
CREB1	unspecified	ARID5A
CRX	unspecified	ARID5A
MECP2	unspecified	ARID5A
GMEB2	unspecified	ARID5A
HOMEZ	unspecified	ARID5A
PBX1	unspecified	ARID5A
POU6F1	unspecified	ARID5A
MEIS1	unspecified	RORC
HMGA2	unspecified	RORC
STAT1	unspecified	RORC
SP100	unspecified	RORC
SOX2	unspecified	RORC
SOX13	unspecified	RORC
IRF1	unspecified	RORC
DBP	unspecified	RORC
SRF	unspecified	RORC
ZFX	unspecified	RORC
YY1	unspecified	RORC
HOMEZ	unspecified	RORC
GZF1	unspecified	RORC
POU2F1	unspecified	RORC
PBX1	unspecified	RORC
MEF2A	unspecified	RORC
POU6F1	unspecified	RORC
MYB	unspecified	ARNT
ARID5A	unspecified	ARNT
RORC	unspecified	ARNT
CEBPA	unspecified	ARNT
HSF1	unspecified	ARNT
REST	unspecified	ARNT
NFKB2	unspecified	ARNT
SMAD4	unspecified	ARNT
HES1	unspecified	ARNT
GATA3	unspecified	ARNT
SOX2	unspecified	ARNT
SRF	unspecified	ARNT
RFX1	unspecified	ARNT
CRX	unspecified	ARNT
CTCF	unspecified	ARNT
NFKB1	unspecified	ARNT
DEAF1	unspecified	ARNT
MECP2	unspecified	ARNT
ETS2	unspecified	ARNT
GMEB2	unspecified	ARNT
PBX1	unspecified	ARNT
POU6F1	unspecified	ARNT
ZFP105	unspecified	SP1
EGR1	unspecified	SP1
MEIS1	unspecified	SP1
ETS1	unspecified	SP1
MAF	unspecified	SP1
CEBPA	unspecified	SP1
XBP1	unspecified	SP1
AHR	unspecified	SP1
HES1	unspecified	SP1
IRF1	unspecified	SP1
DBP	unspecified	SP1
BBX	unspecified	SP1
CREB1	unspecified	SP1
ETS2	unspecified	SP1
POU2F1	unspecified	SP1
MEF2A	unspecified	SP1
POU6F1	unspecified	SP1
RREB1	unspecified	SP1
ZFP105	unspecified	NR4A1
BCL6	unspecified	NR4A1
MAF	unspecified	NR4A1
MTF1	unspecified	NR4A1
HSF1	unspecified	NR4A1
AHR	unspecified	NR4A1
SP100	unspecified	NR4A1
DBP	unspecified	NR4A1
CRX	unspecified	NR4A1
CTCF	unspecified	NR4A1
ETS2	unspecified	NR4A1
GMEB2	unspecified	NR4A1
HOMEZ	unspecified	NR4A1
POU2F1	unspecified	NR4A1
PBX1	unspecified	NR4A1
MEF2A	unspecified	NR4A1
RREB1	unspecified	NR4A1
NFAT5	unspecified	NR4A1
NANOG	unspecified	TCF7L2
ETS1	unspecified	TCF7L2
HMGA2	unspecified	TCF7L2
SP1	unspecified	TCF7L2
CEBPA	unspecified	TCF7L2
MTF1	unspecified	TCF7L2
XBP1	unspecified	TCF7L2
SP100	unspecified	TCF7L2
SOX9	unspecified	TCF7L2
HES1	unspecified	TCF7L2
GATA3	unspecified	TCF7L2
SOX2	unspecified	TCF7L2
IRF1	unspecified	TCF7L2
BBX	unspecified	TCF7L2
CREB1	unspecified	TCF7L2
CRX	unspecified	TCF7L2
PBX1	unspecified	TCF7L2
RELA	unspecified	CEBPA
NANOG	unspecified	CEBPA
REST	unspecified	CEBPA
STAT1	unspecified	CEBPA
FOXA1	unspecified	CEBPA
SOX2	unspecified	CEBPA
IRF1	unspecified	CEBPA
DBP	unspecified	CEBPA
CLOCK	unspecified	CEBPA
ZFX	unspecified	CEBPA
FOXA3	unspecified	CEBPA
ETS2	unspecified	CEBPA
HOMEZ	unspecified	CEBPA
IRX2	unspecified	CEBPA
GZF1	unspecified	CEBPA
POU2F1	unspecified	CEBPA
PBX1	unspecified	CEBPA
MEF2A	unspecified	CEBPA
POU6F1	unspecified	CEBPA
MEIS1	unspecified	MTF1
MYB	unspecified	MTF1
NANOG	unspecified	MTF1
BCL6	unspecified	MTF1
HSF1	unspecified	MTF1
STAT1	unspecified	MTF1
GATA3	unspecified	MTF1
SOX2	unspecified	MTF1
ZFX	unspecified	MTF1
CRX	unspecified	MTF1
DEAF1	unspecified	MTF1
MECP2	unspecified	MTF1
ETS2	unspecified	MTF1
GMEB2	unspecified	MTF1
GZF1	unspecified	MTF1
POU2F1	unspecified	MTF1
MEF2A	unspecified	MTF1
TTF1	unspecified	MTF1
RELA	unspecified	HSF1
MYB	unspecified	HSF1
NANOG	unspecified	HSF1
ETS1	unspecified	HSF1
CEBPB	unspecified	HSF1
HMGA2	unspecified	HSF1
BCL6	unspecified	HSF1
ARID5A	unspecified	HSF1
SMAD4	unspecified	HSF1
GATA3	unspecified	HSF1
SOX2	unspecified	HSF1
DBP	unspecified	HSF1
BBX	unspecified	HSF1
RFX1	unspecified	HSF1
CRX	unspecified	HSF1
ETS2	unspecified	HSF1
GMEB2	unspecified	HSF1
HOMEZ	unspecified	HSF1
GZF1	unspecified	HSF1
POU6F1	unspecified	HSF1
EGR1	unspecified	FOSL1
MYB	unspecified	FOSL1
NANOG	unspecified	FOSL1
ETS1	unspecified	FOSL1
MAF	unspecified	FOSL1
ARID5A	unspecified	FOSL1
CEBPA	unspecified	FOSL1
MTF1	unspecified	FOSL1
REST	unspecified	FOSL1
RUNX2	unspecified	FOSL1
SMAD4	unspecified	FOSL1
SP100	unspecified	FOSL1
GATA3	unspecified	FOSL1
SOX2	unspecified	FOSL1
RFX1	unspecified	FOSL1
CRX	unspecified	FOSL1
CTCF	unspecified	FOSL1
DEAF1	unspecified	FOSL1
HOMEZ	unspecified	FOSL1
GZF1	unspecified	FOSL1
MEF2A	unspecified	FOSL1
POU6F1	unspecified	FOSL1
ZFP105	unspecified	ZEB1
E2F1	unspecified	ZEB1
MEIS1	unspecified	ZEB1
MYB	unspecified	ZEB1
NANOG	unspecified	ZEB1
HMGA2	unspecified	ZEB1
MAF	unspecified	ZEB1
ARID5A	unspecified	ZEB1
CEBPA	unspecified	ZEB1
HSF1	unspecified	ZEB1
REST	unspecified	ZEB1
SOX2	unspecified	ZEB1
IRF1	unspecified	ZEB1
DBP	unspecified	ZEB1
HBP1	unspecified	ZEB1
BBX	unspecified	ZEB1
CREB1	unspecified	ZEB1
CTCF	unspecified	ZEB1
GMEB2	unspecified	ZEB1
HOMEZ	unspecified	ZEB1
IRX2	unspecified	ZEB1
MAZ	unspecified	ZEB1
POU6F1	unspecified	ZEB1
RREB1	unspecified	ZEB1
ZFP105	unspecified	TRP63
RELA	unspecified	TRP63
MEIS1	unspecified	TRP63
MYB	unspecified	TRP63
TRP53	unspecified	TRP63
MAF	unspecified	TRP63
ARID5A	unspecified	TRP63
MTF1	unspecified	TRP63
HSF1	unspecified	TRP63
SP3	unspecified	TRP63
SP100	unspecified	TRP63
SMAD3	unspecified	TRP63
GATA3	unspecified	TRP63
DBP	unspecified	TRP63
RFX1	unspecified	TRP63
YY1	unspecified	TRP63
DEAF1	unspecified	TRP63
GMEB2	unspecified	TRP63
HOMEZ	unspecified	TRP63
IRX2	unspecified	TRP63
ZFP105	unspecified	SP3
NANOG	unspecified	SP3
HMGA2	unspecified	SP3
MAF	unspecified	SP3
MTF1	unspecified	SP3
TRP63	unspecified	SP3
REST	unspecified	SP3
SMAD4	unspecified	SP3
SP100	unspecified	SP3
SRF	unspecified	SP3
CRX	unspecified	SP3
YY1	unspecified	SP3
DEAF1	unspecified	SP3
HOMEZ	unspecified	SP3
MAZ	unspecified	SP3
MEF2A	unspecified	SP3
TTF1	unspecified	SP3
EGR1	unspecified	SETDB1
MEIS1	unspecified	SETDB1
MYB	unspecified	SETDB1
NANOG	unspecified	SETDB1
CEBPA	unspecified	SETDB1
MTF1	unspecified	SETDB1
REST	unspecified	SETDB1
SMAD4	unspecified	SETDB1
STAT1	unspecified	SETDB1
HES1	unspecified	SETDB1
GATA3	unspecified	SETDB1
DBP	unspecified	SETDB1
CREB1	unspecified	SETDB1
ZFX	unspecified	SETDB1
CRX	unspecified	SETDB1
DEAF1	unspecified	SETDB1
FOXP1	unspecified	SETDB1
GMEB2	unspecified	SETDB1
IRX2	unspecified	SETDB1
GZF1	unspecified	SETDB1
POU2F1	unspecified	SETDB1
PBX1	unspecified	SETDB1
TTF1	unspecified	SETDB1
RREB1	unspecified	SETDB1
ZFP105	unspecified	REST
MYC	unspecified	REST
MEIS1	unspecified	REST
MYB	unspecified	REST
ETS1	unspecified	REST
MAF	unspecified	REST
ARID5A	unspecified	REST
CEBPA	unspecified	REST
SP3	unspecified	REST
SMAD4	unspecified	REST
AHR	unspecified	REST
STAT1	unspecified	REST
GATA3	unspecified	REST
RARA	unspecified	REST
RARB	unspecified	REST
CRX	unspecified	REST
DEAF1	unspecified	REST
ETS2	unspecified	REST
GMEB2	unspecified	REST
RREB1	unspecified	REST
ZFP105	unspecified	NFKB2
MYB	unspecified	NFKB2
NANOG	unspecified	NFKB2
ETS1	unspecified	NFKB2
BCL6	unspecified	NFKB2
MAF	unspecified	NFKB2
CEBPA	unspecified	NFKB2
MTF1	unspecified	NFKB2
HSF1	unspecified	NFKB2
XBP1	unspecified	NFKB2
SP100	unspecified	NFKB2
GATA3	unspecified	NFKB2
SOX2	unspecified	NFKB2
IRF1	unspecified	NFKB2
NFYA	unspecified	NFKB2
CRX	unspecified	NFKB2
CTCF	unspecified	NFKB2
DEAF1	unspecified	NFKB2
FOXP1	unspecified	NFKB2
MECP2	unspecified	NFKB2
HOMEZ	unspecified	NFKB2
GZF1	unspecified	NFKB2
POU2F1	unspecified	NFKB2
POU6F1	unspecified	NFKB2
ZFP105	unspecified	RELB
E2F1	unspecified	RELB
MEIS1	unspecified	RELB
MYB	unspecified	RELB
NANOG	unspecified	RELB
HMGA2	unspecified	RELB
MAF	unspecified	RELB
CEBPA	unspecified	RELB
HSF1	unspecified	RELB
AHR	unspecified	RELB
SP100	unspecified	RELB
GATA3	unspecified	RELB
SOX2	unspecified	RELB
IRF1	unspecified	RELB
DBP	unspecified	RELB
CRX	unspecified	RELB
DEAF1	unspecified	RELB
GMEB2	unspecified	RELB
HOMEZ	unspecified	RELB
PBX1	unspecified	RELB
RREB1	unspecified	RELB
EGR1	unspecified	STAT5A
MEIS1	unspecified	STAT5A
REST	unspecified	STAT5A
RELB	unspecified	STAT5A
XBP1	unspecified	STAT5A
STAT1	unspecified	STAT5A
IRF1	unspecified	STAT5A
SRF	unspecified	STAT5A
TCF12	unspecified	STAT5A
CRX	unspecified	STAT5A
DEAF1	unspecified	STAT5A
GMEB2	unspecified	STAT5A
MAZ	unspecified	STAT5A
POU2F1	unspecified	STAT5A
KDM5B	unspecified	STAT5A
TTF1	unspecified	STAT5A
RREB1	unspecified	STAT5A
EGR1	unspecified	FOSL2
BCL6	unspecified	FOSL2
SP1	unspecified	FOSL2
SMAD4	unspecified	FOSL2
AHR	unspecified	FOSL2
STAT1	unspecified	FOSL2
SP100	unspecified	FOSL2
HES1	unspecified	FOSL2
GATA3	unspecified	FOSL2
SOX2	unspecified	FOSL2
IRF1	unspecified	FOSL2
NR3C1	unspecified	FOSL2
DBP	unspecified	FOSL2
SRF	unspecified	FOSL2
ZFX	unspecified	FOSL2
CRX	unspecified	FOSL2
NR1H2	unspecified	FOSL2
CTCF	unspecified	FOSL2
DEAF1	unspecified	FOSL2
FOXP1	unspecified	FOSL2
ETS2	unspecified	FOSL2
GMEB2	unspecified	FOSL2
HOMEZ	unspecified	FOSL2
IRX2	unspecified	FOSL2
GZF1	unspecified	FOSL2
POU2F1	unspecified	FOSL2
PBX1	unspecified	FOSL2
EGR1	unspecified	RUNX1
NFYB	unspecified	RUNX1
BCL6	unspecified	RUNX1
SP1	unspecified	RUNX1
MTF1	unspecified	RUNX1
RCOR1	unspecified	RUNX1
AHR	unspecified	RUNX1
HES1	unspecified	RUNX1
SRF	unspecified	RUNX1
BBX	unspecified	RUNX1
NFKB1	unspecified	RUNX1
YY1	unspecified	RUNX1
HOMEZ	unspecified	RUNX1
IRX2	unspecified	RUNX1
PBX1	unspecified	RUNX1
MTA2	unspecified	RUNX1
PRDM5	unspecified	RUNX1
TTF1	unspecified	RUNX1
MYC	unspecified	NR4A2
MEIS1	unspecified	NR4A2
MYB	unspecified	NR4A2
POU5F1	unspecified	NR4A2
BCL6	unspecified	NR4A2
CEBPA	unspecified	NR4A2
HSF1	unspecified	NR4A2
JUN	unspecified	NR4A2
STAT1	unspecified	NR4A2
GATA3	unspecified	NR4A2
SOX2	unspecified	NR4A2
STAT5B	unspecified	NR4A2
BBX	unspecified	NR4A2
CRX	unspecified	NR4A2
CTCF	unspecified	NR4A2
MECP2	unspecified	NR4A2
GMEB2	unspecified	NR4A2
HOMEZ	unspecified	NR4A2
IRX2	unspecified	NR4A2
MAZ	unspecified	NR4A2
POU2F1	unspecified	NR4A2
TTF1	unspecified	NR4A2
RREB1	unspecified	NR4A2
ZFP105	unspecified	RCOR1
EGR1	unspecified	RCOR1
MEIS1	unspecified	RCOR1
MYB	unspecified	RCOR1
NANOG	unspecified	RCOR1
ETS1	unspecified	RCOR1
MAF	unspecified	RCOR1
SP1	unspecified	RCOR1
CEBPA	unspecified	RCOR1
GATA3	unspecified	RCOR1
SOX2	unspecified	RCOR1
SRF	unspecified	RCOR1
CREB1	unspecified	RCOR1
RFX1	unspecified	RCOR1
ZFX	unspecified	RCOR1
CRX	unspecified	RCOR1
YY1	unspecified	RCOR1
DEAF1	unspecified	RCOR1
GMEB2	unspecified	RCOR1
GZF1	unspecified	RCOR1
PBX1	unspecified	RCOR1
MEF2A	unspecified	RCOR1
TTF1	unspecified	RCOR1
MEIS1	unspecified	CBFB
MYB	unspecified	CBFB
NANOG	unspecified	CBFB
ETS1	unspecified	CBFB
CEBPA	unspecified	CBFB
RCOR1	unspecified	CBFB
SMAD4	unspecified	CBFB
HES1	unspecified	CBFB
GATA3	unspecified	CBFB
CRX	unspecified	CBFB
DEAF1	unspecified	CBFB
IRX2	unspecified	CBFB
GZF1	unspecified	CBFB
POU2F1	unspecified	CBFB
RREB1	unspecified	CBFB
MEIS1	unspecified	MXD1
NANOG	unspecified	MXD1
BCL6	unspecified	MXD1
MTF1	unspecified	MXD1
HSF1	unspecified	MXD1
CBFB	unspecified	MXD1
SMAD4	unspecified	MXD1
STAT1	unspecified	MXD1
HES1	unspecified	MXD1
SOX2	unspecified	MXD1
IRF1	unspecified	MXD1
SRF	unspecified	MXD1
CRX	unspecified	MXD1
YY1	unspecified	MXD1
DEAF1	unspecified	MXD1
GMEB2	unspecified	MXD1
GZF1	unspecified	MXD1
MAZ	unspecified	MXD1
BCL6	unspecified	ID2
ARID5A	unspecified	ID2
SP1	unspecified	ID2
CEBPA	unspecified	ID2
STAT5A	unspecified	ID2
MXD1	unspecified	ID2
SP100	unspecified	ID2
IRF1	unspecified	ID2
HOMEZ	unspecified	ID2
POU2F1	unspecified	ID2
MEF2A	unspecified	ID2
POU6F1	unspecified	ID2
STAT4	unspecified	ID2
RREB1	unspecified	ID2
MEIS1	unspecified	RUNX2
MYB	unspecified	RUNX2
NANOG	unspecified	RUNX2
CEBPA	unspecified	RUNX2
SP100	unspecified	RUNX2
DBP	unspecified	RUNX2
DEAF1	unspecified	RUNX2
GMEB2	unspecified	RUNX2
TTF1	unspecified	RUNX2
EGR1	unspecified	SMAD6
MYB	unspecified	SMAD6
NANOG	unspecified	SMAD6
ETS1	unspecified	SMAD6
BCL6	unspecified	SMAD6
MAF	unspecified	SMAD6
ARID5A	unspecified	SMAD6
CEBPA	unspecified	SMAD6
MTF1	unspecified	SMAD6
HSF1	unspecified	SMAD6
REST	unspecified	SMAD6
SMAD4	unspecified	SMAD6
XBP1	unspecified	SMAD6
AHR	unspecified	SMAD6
STAT1	unspecified	SMAD6
GATA3	unspecified	SMAD6
SOX2	unspecified	SMAD6
IRF1	unspecified	SMAD6
HBP1	unspecified	SMAD6
CREB1	unspecified	SMAD6
RFX1	unspecified	SMAD6
ZFX	unspecified	SMAD6
DEAF1	unspecified	SMAD6
GMEB2	unspecified	SMAD6
GZF1	unspecified	SMAD6
MAZ	unspecified	SMAD6
MEF2A	unspecified	SMAD6
MEIS1	unspecified	SMAD4
MYB	unspecified	SMAD4
ARID5A	unspecified	SMAD4
CEBPA	unspecified	SMAD4
HSF1	unspecified	SMAD4
REST	unspecified	SMAD4
AHR	unspecified	SMAD4
IRF1	unspecified	SMAD4
HBP1	unspecified	SMAD4
CRX	unspecified	SMAD4
CTCF	unspecified	SMAD4
DEAF1	unspecified	SMAD4
ETS2	unspecified	SMAD4
GMEB2	unspecified	SMAD4
IRX2	unspecified	SMAD4
TTF1	unspecified	SMAD4
EGR1	unspecified	JUN
ATF3	unspecified	JUN
HES1	unspecified	JUN
THRB	unspecified	JUN
DBP	unspecified	JUN
NFYA	unspecified	JUN
BBX	unspecified	JUN
CEBPG	unspecified	JUN
CREB1	unspecified	JUN
ETS2	unspecified	JUN
GMEB2	unspecified	JUN
PBX1	unspecified	JUN
TTF1	unspecified	JUN
RREB1	unspecified	JUN
ZFP105	unspecified	JUNB
E2F1	unspecified	JUNB
EGR1	unspecified	JUNB
MEIS1	unspecified	JUNB
MAF	unspecified	JUNB
SP1	unspecified	JUNB
CEBPA	unspecified	JUNB
AHR	unspecified	JUNB
STAT1	unspecified	JUNB
SP100	unspecified	JUNB
NKX2-1	unspecified	JUNB
SOX2	unspecified	JUNB
IRF1	unspecified	JUNB
RFX1	unspecified	JUNB
ZFX	unspecified	JUNB
CRX	unspecified	JUNB
CTCF	unspecified	JUNB
YY1	unspecified	JUNB
DEAF1	unspecified	JUNB
HOMEZ	unspecified	JUNB
MEF2A	unspecified	JUNB
POU6F1	unspecified	JUNB
MYC	unspecified	ATF3
HMGA2	unspecified	ATF3
BCL6	unspecified	ATF3
ARID5A	unspecified	ATF3
SP1	unspecified	ATF3
REST	unspecified	ATF3
SMAD4	unspecified	ATF3
HES1	unspecified	ATF3
IRF1	unspecified	ATF3
DEAF1	unspecified	ATF3
ETS2	unspecified	ATF3
GMEB2	unspecified	ATF3
HOMEZ	unspecified	ATF3
MAZ	unspecified	ATF3
PBX1	unspecified	ATF3
MEF2A	unspecified	ATF3
POU6F1	unspecified	ATF3
TTF1	unspecified	ATF3
EGR1	unspecified	STAT3
[truncated: 4,583 more rows]
