# Supplementary material for: A differential network analysis approach for lineage specifier prediction in stem cell subpopulations
Source: NPJ Syst Biol Appl. 2015 Nov 12;1:15012–. doi: 10.1038/npjsba.2015.12 (PMC5516870; doi:10.1038/npjsba.2015.12)
Supplement: Supplementary Information S11–22 [file npjsba201512-s3.zip › 3. SI11-22/SI22_AT2_raw_network.sif.txt]

SP1	activation	ARNTL
KDM5A	activation	ARNTL
THRA	activation	TCF7L2
VDR	activation	TCF7L2
FOXA2	activation	TCF7L2
SOX4	activation	TCF7L2
SMAD2	activation	TCF7L2
TCF7L2	activation	SMAD4
ATF2	activation	SMAD4
JUNB	activation	SMAD4
SMAD1	activation	SMAD4
SMAD9	activation	SMAD4
TSC22D1	activation	SMAD4
RELA	activation	CEBPB
KLF9	activation	CEBPB
FOS	activation	CEBPB
ATF4	activation	CEBPB
SREBF1	activation	CEBPB
CREB1	activation	CEBPB
JUN	activation	CEBPB
HMGA1	activation	CEBPB
KLF5	activation	CEBPB
PRDM16	activation	CEBPB
CEBPB	activation	STAT6
STAT2	activation	STAT6
TCF7L2	activation	RELA
STAT6	activation	RELA
AHR	activation	RELA
ATF2	activation	RELA
STAT3	activation	RELA
ELF3	activation	RELA
PPARD	activation	RELA
RELA	activation	RUNX1
BHLHE40	activation	RUNX1
ELF1	activation	RUNX1
KLF6	activation	RUNX1
RUNX1	activation	ETS1
FOS	activation	ETS1
ARNT	activation	ETS1
SP1	activation	ETS1
POU2F1	activation	ETS1
ZBTB7A	activation	ETS1
CEBPB	activation	EGR1
ETS1	activation	EGR1
CREB1	activation	EGR1
ATF3	activation	EGR1
DMTF1	activation	EGR1
JUN	activation	EGR1
ATF5	activation	EGR1
EGR1	activation	SOX9
KLF4	activation	SOX9
CREB1	activation	SOX9
NFYB	activation	SOX9
NR2F2	activation	SOX9
ZFP219	activation	SOX9
SOX9	activation	NFE2L1
CEBPB	activation	FOXA1
CREB1	activation	FOXA1
KDM5B	activation	FOXA1
FOXA1	activation	SATB1
SP1	activation	SATB1
CEBPB	activation	EGR2
SATB1	activation	EGR2
TRP53	activation	EGR2
ELK4	activation	EGR2
SRF	activation	EGR2
RUNX1	activation	KLF4
EGR2	activation	KLF4
SP1	activation	KLF4
STAT3	activation	KLF4
NFIC	activation	KLF4
MEF2A	activation	KLF4
THRA	activation	KLF9
NFE2L2	activation	KLF9
ARNTL	activation	TCF7L1
NFKB1	activation	TCF7L1
SMAD4	activation	MYCN
ETS1	activation	MYCN
TCF7L1	activation	MYCN
MYCN	activation	MYCN
ETS2	activation	MYCN
E2F2	activation	MYCN
RELA	activation	TRP53
CREB1	activation	TRP53
SMAD3	activation	TRP53
YY1	activation	TRP53
SP1	activation	TRP53
DMTF1	activation	TRP53
NFYB	activation	TRP53
PIAS3	activation	TRP53
RELA	activation	FOXP3
TRP53	activation	FOXP3
IRF7	activation	FOXP3
KLF10	activation	FOXP3
TCF3	activation	FOXP3
SMAD3	activation	FOXP3
NFKB1	activation	FOXP3
STAT5A	activation	FOXP3
BCL11B	activation	FOXP3
CBFB	activation	FOXP3
NR4A2	activation	FOXP3
SMAD1	activation	FOXP3
NCOR2	activation	RORA
RORC	activation	PROX1
ESRRA	activation	CLOCK
MECOM	activation	PBX1
CEBPB	activation	BCL6
TRP53	activation	BCL6
NR3C1	activation	BCL6
STAT3	activation	BCL6
STAT1	activation	BCL6
NCOR2	activation	BCL6
CEBPB	activation	IRF9
NR3C1	activation	IRF1
STAT1	activation	IRF1
STAT2	activation	IRF1
EGR1	activation	NR3C1
IRF1	activation	NR3C1
CREB1	activation	NR3C1
YY1	activation	NR3C1
SP1	activation	NR3C1
SMARCC1	activation	NR3C1
IRF2	activation	NR3C1
TCF7L2	activation	FOS
EGR1	activation	FOS
SATB1	activation	FOS
SP1	activation	FOS
HSF2	activation	FOS
NFAT5	activation	FOS
CEBPB	activation	DDIT3
NR4A1	activation	DDIT3
ATF2	activation	DDIT3
NFYA	activation	DDIT3
ATF6	activation	DDIT3
CBFB	activation	ATF4
CEBPB	activation	SREBF1
RXRA	activation	SREBF1
CEBPA	activation	SREBF1
XBP1	activation	SREBF1
FOXA1	activation	BHLHE40
TRP53	activation	BHLHE40
SREBF1	activation	BHLHE40
VDR	activation	BHLHE40
FOSL2	activation	BHLHE40
SOX9	activation	RXRA
SMAD4	activation	ID1
RXRA	activation	ID1
CREB1	activation	ID1
STAT5A	activation	ID1
SMAD1	activation	ID1
ELK4	activation	TCF7
RELA	activation	RORC
RORA	activation	RORC
CLOCK	activation	RORC
RXRA	activation	RORC
TCF7	activation	RORC
FOXA2	activation	RORC
RBPJ	activation	RORC
SMAD2	activation	RORC
ZBTB17	activation	RORC
RORC	activation	NPAS2
NPAS2	activation	THRA
THRA	activation	DBP
SP1	activation	IRF3
RELB	activation	IRF3
IRF3	activation	IRF7
DBP	activation	ARNT
AHR	activation	ARNT
NFYA	activation	ARNT
SP3	activation	ARNT
NR1D2	activation	ARNT
NR2F2	activation	RARB
DNAJC2	activation	RARB
FOS	activation	NR4A1
RARB	activation	NR4A1
CREB1	activation	NR4A1
SP1	activation	NR4A1
NR4A2	activation	NR4A1
JUND	activation	NR4A1
NR4A1	activation	CREB1
PROX1	activation	HEY2
RBPJ	activation	HEY2
KDM5B	activation	KLF10
PPARD	activation	KLF10
SMAD4	activation	HEY1
PROX1	activation	HEY1
SMAD3	activation	HEY1
NKX2-1	activation	HEY1
RBPJ	activation	HEY1
EGR1	activation	ID2
HEY1	activation	ID2
TCF3	activation	ID2
SMAD5	activation	ID2
NFIL3	activation	ID2
SMAD9	activation	ID2
TRP53	activation	SMAD3
ID2	activation	SMAD3
BPTF	activation	SMAD3
ID3	activation	SMAD3
ELF1	activation	SMAD3
ARID1A	activation	SMAD3
KLF11	activation	SMAD3
SOX11	activation	SMAD3
RELA	activation	AHR
SP1	activation	AHR
RBPJ	activation	AHR
FOXP3	activation	CREM
FOS	activation	CREM
CREB1	activation	CREM
SP1	activation	CREM
STAT6	activation	NFKB1
RELA	activation	NFKB1
ETS1	activation	NFKB1
JUN	activation	NFKB1
ELF1	activation	NFKB1
ELF3	activation	NFKB1
HMGA1	activation	NFKB1
NFKB1	activation	MYB
PRDM5	activation	MYB
RELA	activation	STAT5A
MYB	activation	STAT5A
ELF5	activation	STAT5A
STAT6	activation	MAF
AHR	activation	MAF
STAT5A	activation	MAF
STAT5B	activation	MAF
SMAD4	activation	ATF2
ATF2	activation	ATF2
SP1	activation	ATF2
NFIA	activation	ATF2
CEBPB	activation	VDR
EGR1	activation	VDR
EGR2	activation	VDR
TRP53	activation	VDR
SMAD3	activation	VDR
MYB	activation	VDR
CEBPA	activation	VDR
JUN	activation	VDR
KDM5A	activation	VDR
VDR	activation	FOXO4
EGR2	activation	SRF
SMAD3	activation	SRF
ATF6	activation	SRF
FOXO4	activation	SREBF2
SRF	activation	SREBF2
SREBF2	activation	SREBF2
NFYA	activation	SREBF2
CEBPB	activation	HNF1B
FOXA1	activation	HNF1B
RXRA	activation	HNF1B
NR2F2	activation	HNF1B
RARG	activation	HNF1B
CEBPB	activation	MAFB
RELA	activation	MAFB
HNF1B	activation	MAFB
TFE3	activation	MAFB
JUN	activation	MITF
RXRA	activation	CEBPA
FOXA2	activation	CEBPA
JUN	activation	CEBPA
ATF5	activation	CEBPA
KLF8	activation	CEBPA
MAX	activation	CEBPA
EGR1	activation	ATF3
KLF4	activation	ATF3
CREB1	activation	ATF3
SMAD3	activation	ATF3
ATF2	activation	ATF3
CEBPA	activation	ATF3
NFE2L2	activation	ATF3
JUNB	activation	ATF3
E2F3	activation	ATF3
HSF1	activation	ATF3
CLOCK	activation	NFE2L2
RBPJ	activation	NFE2L2
NFE2L2	activation	MAFG
SP1	activation	BACH1
SMAD4	activation	SMAD7
SMAD3	activation	SMAD7
NFKB1	activation	SMAD7
TFE3	activation	SMAD7
JUN	activation	SMAD7
STAT3	activation	SMAD7
ZEB2	activation	SMAD7
YBX1	activation	SMAD7
CEBPB	activation	YY1
RELA	activation	YY1
NFKB1	activation	YY1
SMAD7	activation	YY1
E2F3	activation	YY1
FOXA1	activation	NFYC
ATF6	activation	NFYC
FOXO4	activation	SP1
NFYC	activation	SP1
NFYA	activation	SP1
JUN	activation	SP1
ESRRA	activation	SP1
HMGA1	activation	SP1
CTCFL	activation	SP1
MECOM	activation	NFYA
SP1	activation	NFYA
ATF6	activation	NFYA
RXRA	activation	XBP1
E2F2	activation	XBP1
SMAD4	activation	JUNB
FOS	activation	JUNB
NFKB1	activation	JUNB
ATF2	activation	JUNB
NFYA	activation	JUNB
DMTF1	activation	JUNB
NFYB	activation	JUNB
STAT3	activation	JUNB
ETS2	activation	JUNB
CEBPA	activation	FOXA2
NKX2-1	activation	FOXA2
NFATC3	activation	FOXA2
ESRRA	activation	GABPA
TRP53	activation	TFAM
GABPA	activation	TFAM
RELA	activation	SMAD5
SMAD4	activation	ID3
SMAD5	activation	ID3
SMAD1	activation	ID3
PLAGL1	activation	TCF4
GATA6	activation	TTF1
BCL6	activation	BACH2
AHR	activation	BACH2
TRP53	activation	BCL11B
TCF7	activation	BCL11B
RUNX1	activation	NR4A2
NR3C1	activation	NR4A2
FOXA2	activation	NR4A2
NFKB1	activation	CREB3
CEBPB	activation	JUN
IRF1	activation	JUN
SP1	activation	JUN
CREB3	activation	JUN
SMARCC1	activation	JUN
STAT3	activation	JUN
NFAT5	activation	JUN
SMAD4	activation	HMGA2
SMAD2	activation	HMGA2
NFYC	activation	ATF6
NFYA	activation	ATF6
NFYB	activation	ATF6
SRF	activation	NFYB
ATF6	activation	NFYB
FOS	activation	SP3
JUN	activation	SP3
SP3	activation	SETDB1
TCF7L2	activation	REST
CREB1	activation	REST
SP1	activation	REST
ATF2	activation	HES1
JUN	activation	HES1
FOXA1	activation	GATA6
GATA6	activation	RBPJL
FOXA2	activation	NKX2-1
GATA6	activation	NKX2-1
NFIA	activation	NKX2-1
SMAD2	activation	NKX2-1
ZFP148	activation	NKX2-1
NKX2-1	activation	E2F3
ARNTL	activation	ESRRA
ATF2	activation	ESRRA
SP1	activation	ESRRA
GABPA	activation	ESRRA
RELA	activation	STAT3
NFKB1	activation	STAT3
ATF2	activation	STAT3
JUN	activation	STAT3
STAT3	activation	STAT3
HMGA1	activation	STAT3
TCF7L2	activation	NR2F2
ETS1	activation	NR2F2
NR3C1	activation	NR2F2
IRF9	activation	STAT1
NR4A1	activation	STAT1
CREB1	activation	STAT1
HSF1	activation	STAT1
STAT5B	activation	FOSL2
FOSL2	activation	SOX4
KLF5	activation	SOX4
CREB1	activation	STAT2
STAT5A	activation	ELF5
KLF4	activation	ETS2
CREB1	activation	ETS2
ELF5	activation	ETS2
ATF2	activation	ELF1
RELA	activation	ELF3
RELA	activation	FOSB
ATF2	activation	FOSB
SRF	activation	FOSB
TCF7L2	activation	HMGA1
EGR1	activation	HMGA1
TCF7L2	activation	FOXQ1
FOXQ1	activation	ZEB2
HSF1	activation	PRDM5
PRDM5	activation	PIAS3
NR3C1	activation	POU2F1
RELA	activation	SMAD1
HIVEP2	activation	SMAD1
FOXP3	activation	IKZF2
SP1	activation	KDM5A
CEBPB	activation	KLF5
RELA	activation	KLF5
EGR1	activation	KLF5
RBPJ	activation	KLF5
PIAS1	activation	KLF5
SP1	activation	KLF11
SP1	activation	MECP2
MECP2	activation	NCOR1
SP1	activation	MTA2
VDR	activation	MXD1
CEBPA	activation	MXD1
ARNTL	activation	NFATC1
RELA	activation	NFATC1
NFKB1	activation	NFATC1
CLOCK	activation	NR1D2
CEBPB	activation	NFIL3
CREB1	activation	NFIL3
STAT3	activation	NFIL3
RELA	activation	RELB
RUNX1	activation	SMAD6
RELA	activation	JUND
ATF2	activation	JUND
NCOR2	activation	RARG
STAT3	activation	PRDM16
TCF7L2	activation	PPARD
ATF2	activation	PPARD
NR3C1	activation	STAT5B
YY1	activation	STAT5B
AHR	inhibition	ARNTL
ESRRA	inhibition	ARNTL
TRP53	inhibition	TCF7L2
YY1	inhibition	TCF7L2
BCL6	inhibition	SMAD4
YY1	inhibition	SMAD4
SMAD4	inhibition	CEBPB
TRP53	inhibition	CEBPB
RORA	inhibition	CEBPB
DDIT3	inhibition	CEBPB
STAT1	inhibition	CEBPB
NR3C1	inhibition	STAT6
TRP53	inhibition	RELA
NR3C1	inhibition	RELA
RXRA	inhibition	RELA
NFKB1	inhibition	RELA
YY1	inhibition	RELA
CEBPG	inhibition	RELA
TSC22D3	inhibition	RELA
PLAGL1	inhibition	RELA
SUB1	inhibition	RELA
TRP53	inhibition	RUNX1
FOXP3	inhibition	RUNX1
SMAD6	inhibition	RUNX1
JUND	inhibition	RUNX1
TRP53	inhibition	ETS1
ATF4	inhibition	EGR1
CTCF	inhibition	EGR1
KDM5B	inhibition	EGR1
YY1	inhibition	SOX9
SETDB1	inhibition	SOX9
ZBTB7A	inhibition	SOX9
SMAD3	inhibition	FOXA1
TRP53	inhibition	SATB1
KLF4	inhibition	KLF4
KLF10	inhibition	MYCN
TCF7L2	inhibition	TRP53
BCL6	inhibition	TRP53
RBPJ	inhibition	TRP53
RORC	inhibition	FOXP3
FOXA1	inhibition	RORA
FOXP3	inhibition	RORA
PROX1	inhibition	RORA
SOX9	inhibition	PROX1
HEY1	inhibition	PROX1
SETDB1	inhibition	PROX1
PROX1	inhibition	CLOCK
ID2	inhibition	CLOCK
ID3	inhibition	CLOCK
STAT6	inhibition	BCL6
STAT5A	inhibition	BCL6
NCOR1	inhibition	BCL6
ZXDC	inhibition	BCL6
BCL6	inhibition	IRF9
STAT6	inhibition	IRF1
YBX1	inhibition	IRF1
NFKB1	inhibition	NR3C1
NR4A2	inhibition	NR3C1
ETS2	inhibition	NR3C1
FOXP3	inhibition	FOS
CREM	inhibition	FOS
NFKB1	inhibition	FOS
TSC22D3	inhibition	FOS
JUNB	inhibition	DDIT3
CEBPB	inhibition	ATF4
DDIT3	inhibition	ATF4
EGR1	inhibition	SREBF1
DDIT3	inhibition	SREBF1
BHLHE40	inhibition	SREBF1
STAT3	inhibition	SREBF1
TGIF1	inhibition	SREBF1
PROX1	inhibition	BHLHE40
BHLHE40	inhibition	RXRA
NCOR2	inhibition	RXRA
NCOR1	inhibition	RXRA
BHLHE40	inhibition	ID1
MYB	inhibition	ID1
ATF3	inhibition	ID1
SP1	inhibition	ID1
ATF5	inhibition	ID1
NFIA	inhibition	ID1
ID1	inhibition	ELK4
ID2	inhibition	ELK4
ID3	inhibition	ELK4
BCL6	inhibition	TCF7
TCF3	inhibition	TCF7
FOXP3	inhibition	RORC
PROX1	inhibition	RORC
BCL6	inhibition	RORC
IRF3	inhibition	RORC
ASCL2	inhibition	RORC
PROX1	inhibition	NPAS2
RXRA	inhibition	NPAS2
TCF7L2	inhibition	THRA
BCL6	inhibition	IRF7
STAT5B	inhibition	ARNT
MBD3	inhibition	RARB
RXRA	inhibition	NR4A1
FOSL2	inhibition	NR4A1
ZFP148	inhibition	NR4A1
TGIF1	inhibition	CREB1
NCOR2	inhibition	HEY1
KLF4	inhibition	ID2
NR3C1	inhibition	ID2
SMAD3	inhibition	ID2
TCF4	inhibition	ID2
BCL11B	inhibition	ID2
NR2F2	inhibition	ID2
ZEB2	inhibition	ID2
MECP2	inhibition	ID2
NR3C1	inhibition	TCF3
ID2	inhibition	TCF3
ATOH8	inhibition	TCF3
VDR	inhibition	SMAD3
SRF	inhibition	SMAD3
SREBF2	inhibition	SMAD3
SMAD7	inhibition	SMAD3
YBX1	inhibition	SMAD3
NFIC	inhibition	AHR
E2F2	inhibition	AHR
FOXP3	inhibition	NFKB1
NR3C1	inhibition	NFKB1
IRF2	inhibition	NFKB1
IRF1	inhibition	MYB
MYB	inhibition	MYB
BCL6	inhibition	STAT5A
MECP2	inhibition	STAT5A
HES1	inhibition	ASCL2
FOXO4	inhibition	SRF
ATF6	inhibition	SREBF2
BHLHE40	inhibition	MITF
ID2	inhibition	MITF
NFKB1	inhibition	MITF
MAFB	inhibition	MITF
SMAD4	inhibition	CEBPA
MITF	inhibition	CEBPA
ATF3	inhibition	CEBPA
YY1	inhibition	CEBPA
SETDB1	inhibition	CEBPA
HES1	inhibition	CEBPA
TFDP2	inhibition	CEBPA
KLF3	inhibition	CEBPA
NCOR1	inhibition	CEBPA
TSC22D3	inhibition	CEBPA
RXRA	inhibition	NFE2L2
ATF3	inhibition	NFE2L2
MBD2	inhibition	NFE2L2
BACH1	inhibition	TFE3
KLF4	inhibition	SP1
TRP53	inhibition	SP1
ZBTB2	inhibition	SP1
CREBZF	inhibition	XBP1
HMGA2	inhibition	JUNB
PROX1	inhibition	FOXA2
NCOR1	inhibition	FOXA2
TFAM	inhibition	NRF1
HSF1	inhibition	NRF1
NCOR1	inhibition	NRF1
SMAD3	inhibition	ID3
ID1	inhibition	TCF4
ID2	inhibition	TCF4
ID3	inhibition	TCF4
FOXP3	inhibition	JUN
BCL6	inhibition	JUN
NFKB1	inhibition	JUN
KLF6	inhibition	JUN
TRP53	inhibition	SETDB1
HES1	inhibition	REST
MECP2	inhibition	REST
REST	inhibition	HES1
NCOR2	inhibition	HES1
RELA	inhibition	CTCF
RUNX1	inhibition	CTCF
NFKB1	inhibition	CTCF
RELA	inhibition	GATA6
STAT3	inhibition	NR2F2
BCL6	inhibition	STAT1
AHR	inhibition	STAT1
REST	inhibition	STAT1
TCF7L1	inhibition	SOX4
CEBPA	inhibition	SOX4
NFKB1	inhibition	STAT2
TRP53	inhibition	DNAJC2
SMAD3	inhibition	NFIC
SMAD4	inhibition	FOSB
CEBPA	inhibition	E2F4
E2F4	inhibition	HMGA1
NCOR2	inhibition	POU2F1
JARID2	inhibition	MEF2A
RUNX1	inhibition	KLF3
KLF3	inhibition	KLF8
MBD3	inhibition	KLF5
EGR1	inhibition	MAX
EGR1	inhibition	MXD1
TCF7L2	inhibition	NFATC1
TCF7L1	inhibition	NFATC1
FOXP3	inhibition	NFATC1
RBPJ	inhibition	NFATC1
HEY2	inhibition	RBPJ
NCOR2	inhibition	RBPJ
NFATC1	inhibition	RBPJ
CLOCK	inhibition	NFIL3
MECOM	inhibition	SMAD2
NFYC	inhibition	SMAD2
REST	inhibition	SOX11
SOX11	inhibition	PLAGL1
YBX1	inhibition	TSC22D1
BCL6	inhibition	ZBTB17
TRP53	inhibition	ZFP148
ID1	inhibition	TCF12
ID2	inhibition	TCF12
CEBPB	inhibition	PPARD
RELA	inhibition	PPARD
YY1	inhibition	PPARD
ETS1	unspecified	ZFP105
RORA	unspecified	ZFP105
IRF1	unspecified	ZFP105
DBP	unspecified	ZFP105
MYB	unspecified	ZFP105
MAF	unspecified	ZFP105
TTF1	unspecified	ZFP105
HMGA2	unspecified	ZFP105
STAT1	unspecified	ZFP105
GMEB2	unspecified	ZFP105
DEAF1	unspecified	ZFP105
HSF1	unspecified	ZFP105
FOXP1	unspecified	ZFP105
INSM1	unspecified	ZFP105
HBP1	unspecified	ZFP105
POU6F1	unspecified	ZFP105
ZBTB12	unspecified	ZFP105
RREB1	unspecified	ZFP105
ZFP105	unspecified	ARNTL
RELA	unspecified	ARNTL
ETS1	unspecified	ARNTL
RORA	unspecified	ARNTL
IRF1	unspecified	ARNTL
DBP	unspecified	ARNTL
CREB1	unspecified	ARNTL
MYB	unspecified	ARNTL
MAF	unspecified	ARNTL
SRF	unspecified	ARNTL
YY1	unspecified	ARNTL
REST	unspecified	ARNTL
CTCF	unspecified	ARNTL
STAT1	unspecified	ARNTL
BBX	unspecified	ARNTL
POU2F1	unspecified	ARNTL
IRX2	unspecified	ARNTL
GZF1	unspecified	ARNTL
MEF2A	unspecified	ARNTL
MAZ	unspecified	ARNTL
RFX1	unspecified	ARNTL
ARNTL	unspecified	TCF7L2
SMAD4	unspecified	TCF7L2
RELA	unspecified	TCF7L2
RORA	unspecified	TCF7L2
CLOCK	unspecified	TCF7L2
IRF1	unspecified	TCF7L2
DBP	unspecified	TCF7L2
AHR	unspecified	TCF7L2
MAF	unspecified	TCF7L2
SRF	unspecified	TCF7L2
TTF1	unspecified	TCF7L2
REST	unspecified	TCF7L2
STAT1	unspecified	TCF7L2
BBX	unspecified	TCF7L2
HSF1	unspecified	TCF7L2
POU2F1	unspecified	TCF7L2
INSM1	unspecified	TCF7L2
IRX2	unspecified	TCF7L2
GZF1	unspecified	TCF7L2
CEBPB	unspecified	SMAD4
EGR1	unspecified	SMAD4
PBX1	unspecified	SMAD4
IRF1	unspecified	SMAD4
DBP	unspecified	SMAD4
CREB1	unspecified	SMAD4
CEBPA	unspecified	SMAD4
HMGA2	unspecified	SMAD4
REST	unspecified	SMAD4
HES1	unspecified	SMAD4
STAT1	unspecified	SMAD4
BBX	unspecified	SMAD4
IRX2	unspecified	SMAD4
HBP1	unspecified	SMAD4
MAZ	unspecified	SMAD4
ZFX	unspecified	SMAD4
ZFP105	unspecified	CEBPB
TCF7L1	unspecified	CEBPB
BCL6	unspecified	CEBPB
IRF1	unspecified	CEBPB
DBP	unspecified	CEBPB
AHR	unspecified	CEBPB
MAF	unspecified	CEBPB
CEBPA	unspecified	CEBPB
YY1	unspecified	CEBPB
HES1	unspecified	CEBPB
DEAF1	unspecified	CEBPB
HBP1	unspecified	CEBPB
MAZ	unspecified	CEBPB
RREB1	unspecified	CEBPB
RELA	unspecified	STAT6
ETS1	unspecified	STAT6
BCL6	unspecified	STAT6
IRF1	unspecified	STAT6
DBP	unspecified	STAT6
CREB1	unspecified	STAT6
AHR	unspecified	STAT6
MAF	unspecified	STAT6
SRF	unspecified	STAT6
YY1	unspecified	STAT6
HMGA2	unspecified	STAT6
REST	unspecified	STAT6
CTCF	unspecified	STAT6
STAT1	unspecified	STAT6
NR1H2	unspecified	STAT6
BBX	unspecified	STAT6
ETS2	unspecified	STAT6
HSF1	unspecified	STAT6
FOXP1	unspecified	STAT6
INSM1	unspecified	STAT6
GZF1	unspecified	STAT6
MAZ	unspecified	STAT6
MECP2	unspecified	STAT6
ZFX	unspecified	STAT6
ETS1	unspecified	RELA
IRF1	unspecified	RELA
CREB1	unspecified	RELA
MAF	unspecified	RELA
SRF	unspecified	RELA
HMGA2	unspecified	RELA
CTCF	unspecified	RELA
BBX	unspecified	RELA
GMEB2	unspecified	RELA
DEAF1	unspecified	RELA
MAZ	unspecified	RELA
ZBTB12	unspecified	RELA
RFX1	unspecified	RELA
SMAD4	unspecified	RUNX1
ETS1	unspecified	RUNX1
PBX1	unspecified	RUNX1
CREB1	unspecified	RUNX1
HEY1	unspecified	RUNX1
NFKB1	unspecified	RUNX1
CEBPA	unspecified	RUNX1
TTF1	unspecified	RUNX1
NFYB	unspecified	RUNX1
REST	unspecified	RUNX1
CTCF	unspecified	RUNX1
ETS2	unspecified	RUNX1
DEAF1	unspecified	RUNX1
HSF1	unspecified	RUNX1
POU2F1	unspecified	RUNX1
INSM1	unspecified	RUNX1
GZF1	unspecified	RUNX1
MAZ	unspecified	RUNX1
ZFX	unspecified	RUNX1
PPARD	unspecified	RUNX1
RFX1	unspecified	RUNX1
ZFP105	unspecified	ETS1
RELA	unspecified	ETS1
EGR1	unspecified	ETS1
RORA	unspecified	ETS1
IRF1	unspecified	ETS1
DBP	unspecified	ETS1
CREB1	unspecified	ETS1
AHR	unspecified	ETS1
MAF	unspecified	ETS1
SRF	unspecified	ETS1
YY1	unspecified	ETS1
XBP1	unspecified	ETS1
FOXA2	unspecified	ETS1
REST	unspecified	ETS1
CTCF	unspecified	ETS1
STAT1	unspecified	ETS1
BBX	unspecified	ETS1
INSM1	unspecified	ETS1
IRX2	unspecified	ETS1
GZF1	unspecified	ETS1
MEF2A	unspecified	ETS1
RFX1	unspecified	ETS1
SMAD4	unspecified	EGR1
BCL6	unspecified	EGR1
IRF1	unspecified	EGR1
DBP	unspecified	EGR1
YY1	unspecified	EGR1
XBP1	unspecified	EGR1
HMGA2	unspecified	EGR1
HES1	unspecified	EGR1
STAT1	unspecified	EGR1
ETS2	unspecified	EGR1
GMEB2	unspecified	EGR1
HSF1	unspecified	EGR1
POU2F1	unspecified	EGR1
INSM1	unspecified	EGR1
IRX2	unspecified	EGR1
HBP1	unspecified	EGR1
MECP2	unspecified	EGR1
NCOR1	unspecified	EGR1
POU6F1	unspecified	EGR1
SMAD4	unspecified	SOX9
CEBPB	unspecified	SOX9
ETS1	unspecified	SOX9
SOX9	unspecified	SOX9
PBX1	unspecified	SOX9
BCL6	unspecified	SOX9
IRF1	unspecified	SOX9
DBP	unspecified	SOX9
AHR	unspecified	SOX9
XBP1	unspecified	SOX9
CTCF	unspecified	SOX9
STAT1	unspecified	SOX9
BBX	unspecified	SOX9
GMEB2	unspecified	SOX9
HBP1	unspecified	SOX9
MEF2A	unspecified	SOX9
MECP2	unspecified	SOX9
MTA2	unspecified	SOX9
POU6F1	unspecified	SOX9
RREB1	unspecified	SOX9
PBX1	unspecified	NFE2L1
BCL6	unspecified	NFE2L1
AHR	unspecified	NFE2L1
MAF	unspecified	NFE2L1
SRF	unspecified	NFE2L1
CEBPA	unspecified	NFE2L1
TTF1	unspecified	NFE2L1
REST	unspecified	NFE2L1
HES1	unspecified	NFE2L1
ETS2	unspecified	NFE2L1
DEAF1	unspecified	NFE2L1
POU2F1	unspecified	NFE2L1
IRX2	unspecified	NFE2L1
GZF1	unspecified	NFE2L1
MAZ	unspecified	NFE2L1
MECP2	unspecified	NFE2L1
ZBTB12	unspecified	NFE2L1
ZFX	unspecified	NFE2L1
ZFP105	unspecified	FOXA1
RELA	unspecified	FOXA1
NFE2L1	unspecified	FOXA1
RORA	unspecified	FOXA1
PBX1	unspecified	FOXA1
IRF1	unspecified	FOXA1
MYB	unspecified	FOXA1
SRF	unspecified	FOXA1
CEBPA	unspecified	FOXA1
FOXA2	unspecified	FOXA1
REST	unspecified	FOXA1
BBX	unspecified	FOXA1
ETS2	unspecified	FOXA1
GMEB2	unspecified	FOXA1
POU2F1	unspecified	FOXA1
IRX2	unspecified	FOXA1
GZF1	unspecified	FOXA1
HBP1	unspecified	FOXA1
MEF2A	unspecified	FOXA1
MAZ	unspecified	FOXA1
MECP2	unspecified	FOXA1
POU6F1	unspecified	FOXA1
ZBTB12	unspecified	FOXA1
RARG	unspecified	FOXA1
RFX1	unspecified	FOXA1
SMAD4	unspecified	SATB1
RELA	unspecified	SATB1
ETS1	unspecified	SATB1
RORA	unspecified	SATB1
PBX1	unspecified	SATB1
BCL6	unspecified	SATB1
IRF1	unspecified	SATB1
DBP	unspecified	SATB1
CREB1	unspecified	SATB1
AHR	unspecified	SATB1
SRF	unspecified	SATB1
CEBPA	unspecified	SATB1
YY1	unspecified	SATB1
HMGA2	unspecified	SATB1
REST	unspecified	SATB1
BBX	unspecified	SATB1
GMEB2	unspecified	SATB1
DEAF1	unspecified	SATB1
INSM1	unspecified	SATB1
MEF2A	unspecified	SATB1
MAZ	unspecified	SATB1
MECP2	unspecified	SATB1
RREB1	unspecified	SATB1
RFX1	unspecified	SATB1
ZFP105	unspecified	EGR2
RELA	unspecified	EGR2
ETS1	unspecified	EGR2
IRF1	unspecified	EGR2
DBP	unspecified	EGR2
CUX1	unspecified	EGR2
CREB1	unspecified	EGR2
AHR	unspecified	EGR2
MAF	unspecified	EGR2
SP1	unspecified	EGR2
TTF1	unspecified	EGR2
CTCF	unspecified	EGR2
STAT1	unspecified	EGR2
ETS2	unspecified	EGR2
DEAF1	unspecified	EGR2
POU2F1	unspecified	EGR2
IRX2	unspecified	EGR2
MEF2A	unspecified	EGR2
MAZ	unspecified	EGR2
RREB1	unspecified	EGR2
RFX1	unspecified	EGR2
ETS1	unspecified	KLF4
SATB1	unspecified	KLF4
PBX1	unspecified	KLF4
IRF1	unspecified	KLF4
ATF2	unspecified	KLF4
YY1	unspecified	KLF4
XBP1	unspecified	KLF4
JUN	unspecified	KLF4
HMGA2	unspecified	KLF4
REST	unspecified	KLF4
CTCF	unspecified	KLF4
BBX	unspecified	KLF4
ETS2	unspecified	KLF4
DEAF1	unspecified	KLF4
POU2F1	unspecified	KLF4
IRX2	unspecified	KLF4
GZF1	unspecified	KLF4
MTA2	unspecified	KLF4
RREB1	unspecified	KLF4
RFX1	unspecified	KLF4
ZFP105	unspecified	KLF9
EGR1	unspecified	KLF9
KLF4	unspecified	KLF9
RORA	unspecified	KLF9
PBX1	unspecified	KLF9
BCL6	unspecified	KLF9
IRF1	unspecified	KLF9
MYB	unspecified	KLF9
SRF	unspecified	KLF9
CEBPA	unspecified	KLF9
XBP1	unspecified	KLF9
JUN	unspecified	KLF9
HES1	unspecified	KLF9
STAT1	unspecified	KLF9
ETS2	unspecified	KLF9
GMEB2	unspecified	KLF9
HSF1	unspecified	KLF9
POU2F1	unspecified	KLF9
INSM1	unspecified	KLF9
IRX2	unspecified	KLF9
HBP1	unspecified	KLF9
POU6F1	unspecified	KLF9
ZBTB12	unspecified	KLF9
NFAT5	unspecified	KLF9
RREB1	unspecified	KLF9
ZFX	unspecified	KLF9
SMAD4	unspecified	TCF7L1
RELA	unspecified	TCF7L1
ETS1	unspecified	TCF7L1
KLF4	unspecified	TCF7L1
PBX1	unspecified	TCF7L1
IRF1	unspecified	TCF7L1
DBP	unspecified	TCF7L1
CREB1	unspecified	TCF7L1
AHR	unspecified	TCF7L1
SRF	unspecified	TCF7L1
CEBPA	unspecified	TCF7L1
YY1	unspecified	TCF7L1
SP1	unspecified	TCF7L1
HMGA2	unspecified	TCF7L1
REST	unspecified	TCF7L1
STAT1	unspecified	TCF7L1
BBX	unspecified	TCF7L1
GMEB2	unspecified	TCF7L1
DEAF1	unspecified	TCF7L1
MEF2A	unspecified	TCF7L1
MAZ	unspecified	TCF7L1
MECP2	unspecified	TCF7L1
POU6F1	unspecified	TCF7L1
ZBTB12	unspecified	TCF7L1
RREB1	unspecified	TCF7L1
RFX1	unspecified	TCF7L1
ZFP105	unspecified	MYCN
RELA	unspecified	MYCN
EGR1	unspecified	MYCN
BCL6	unspecified	MYCN
IRF1	unspecified	MYCN
DBP	unspecified	MYCN
CREB1	unspecified	MYCN
AHR	unspecified	MYCN
MYB	unspecified	MYCN
MAF	unspecified	MYCN
SRF	unspecified	MYCN
YY1	unspecified	MYCN
TTF1	unspecified	MYCN
REST	unspecified	MYCN
STAT1	unspecified	MYCN
HSF1	unspecified	MYCN
INSM1	unspecified	MYCN
IRX2	unspecified	MYCN
HBP1	unspecified	MYCN
MECP2	unspecified	MYCN
RREB1	unspecified	MYCN
RFX1	unspecified	MYCN
CEBPB	unspecified	TRP53
TCF7L1	unspecified	TRP53
RXRA	unspecified	TRP53
DBP	unspecified	TRP53
AHR	unspecified	TRP53
NFKB1	unspecified	TRP53
MAF	unspecified	TRP53
SRF	unspecified	TRP53
HMGA2	unspecified	TRP53
REST	unspecified	TRP53
STAT1	unspecified	TRP53
BBX	unspecified	TRP53
DEAF1	unspecified	TRP53
POU2F1	unspecified	TRP53
MAZ	unspecified	TRP53
POU6F1	unspecified	TRP53
NFIA	unspecified	TRP53
RFX1	unspecified	TRP53
ZFP105	unspecified	FOXP3
STAT6	unspecified	FOXP3
PBX1	unspecified	FOXP3
FOS	unspecified	FOXP3
MYB	unspecified	FOXP3
JUN	unspecified	FOXP3
REST	unspecified	FOXP3
CTCF	unspecified	FOXP3
GMEB2	unspecified	FOXP3
HSF1	unspecified	FOXP3
INSM1	unspecified	FOXP3
IRX2	unspecified	FOXP3
MAZ	unspecified	FOXP3
POU6F1	unspecified	FOXP3
ZBTB12	unspecified	FOXP3
RFX1	unspecified	FOXP3
ZFP105	unspecified	RORA
ETS1	unspecified	RORA
RORA	unspecified	RORA
IRF1	unspecified	RORA
DBP	unspecified	RORA
MYB	unspecified	RORA
MAFB	unspecified	RORA
CEBPA	unspecified	RORA
XBP1	unspecified	RORA
FOXA2	unspecified	RORA
HMGA2	unspecified	RORA
GMEB2	unspecified	RORA
DEAF1	unspecified	RORA
HSF1	unspecified	RORA
FOXP1	unspecified	RORA
GZF1	unspecified	RORA
HBP1	unspecified	RORA
POU6F1	unspecified	RORA
RREB1	unspecified	RORA
ZFP105	unspecified	PROX1
RELA	unspecified	PROX1
RORA	unspecified	PROX1
CLOCK	unspecified	PROX1
PBX1	unspecified	PROX1
BCL6	unspecified	PROX1
DBP	unspecified	PROX1
MYB	unspecified	PROX1
MAF	unspecified	PROX1
CEBPA	unspecified	PROX1
HES1	unspecified	PROX1
CTCF	unspecified	PROX1
STAT1	unspecified	PROX1
GMEB2	unspecified	PROX1
HSF1	unspecified	PROX1
INSM1	unspecified	PROX1
POU6F1	unspecified	PROX1
ZBTB12	unspecified	PROX1
NFAT5	unspecified	PROX1
RREB1	unspecified	PROX1
RELA	unspecified	CLOCK
ETS1	unspecified	CLOCK
PBX1	unspecified	CLOCK
BCL6	unspecified	CLOCK
IRF1	unspecified	CLOCK
DBP	unspecified	CLOCK
CREB1	unspecified	CLOCK
AHR	unspecified	CLOCK
MAF	unspecified	CLOCK
SRF	unspecified	CLOCK
CEBPA	unspecified	CLOCK
YY1	unspecified	CLOCK
HMGA2	unspecified	CLOCK
REST	unspecified	CLOCK
HES1	unspecified	CLOCK
STAT1	unspecified	CLOCK
BBX	unspecified	CLOCK
DEAF1	unspecified	CLOCK
HSF1	unspecified	CLOCK
MEF2A	unspecified	CLOCK
MAZ	unspecified	CLOCK
MECP2	unspecified	CLOCK
ZFX	unspecified	CLOCK
RFX1	unspecified	CLOCK
ZFP105	unspecified	MECOM
CLOCK	unspecified	MECOM
PBX1	unspecified	MECOM
BCL6	unspecified	MECOM
DBP	unspecified	MECOM
MYB	unspecified	MECOM
MAF	unspecified	MECOM
CEBPA	unspecified	MECOM
HES1	unspecified	MECOM
CTCF	unspecified	MECOM
GMEB2	unspecified	MECOM
DEAF1	unspecified	MECOM
HSF1	unspecified	MECOM
INSM1	unspecified	MECOM
POU6F1	unspecified	MECOM
ZBTB12	unspecified	MECOM
NFAT5	unspecified	MECOM
RREB1	unspecified	MECOM
SMAD4	unspecified	PBX1
CREB1	unspecified	PBX1
MAF	unspecified	PBX1
YY1	unspecified	PBX1
SP1	unspecified	PBX1
TTF1	unspecified	PBX1
HMGA2	unspecified	PBX1
CTCF	unspecified	PBX1
BBX	unspecified	PBX1
HSF1	unspecified	PBX1
INSM1	unspecified	PBX1
GZF1	unspecified	PBX1
MAZ	unspecified	PBX1
MECP2	unspecified	PBX1
ZBTB12	unspecified	PBX1
RREB1	unspecified	PBX1
SMAD4	unspecified	BCL6
EGR1	unspecified	BCL6
BCL6	unspecified	BCL6
MAF	unspecified	BCL6
SRF	unspecified	BCL6
YY1	unspecified	BCL6
BACH2	unspecified	BCL6
HMGA2	unspecified	BCL6
REST	unspecified	BCL6
GMEB2	unspecified	BCL6
POU2F1	unspecified	BCL6
IRX2	unspecified	BCL6
GZF1	unspecified	BCL6
HBP1	unspecified	BCL6
MAZ	unspecified	BCL6
POU6F1	unspecified	BCL6
RREB1	unspecified	BCL6
STAT5B	unspecified	BCL6
RFX1	unspecified	BCL6
RELA	unspecified	IRF9
EGR1	unspecified	IRF9
PBX1	unspecified	IRF9
IRF1	unspecified	IRF9
AHR	unspecified	IRF9
YY1	unspecified	IRF9
SP1	unspecified	IRF9
TTF1	unspecified	IRF9
CTCF	unspecified	IRF9
STAT1	unspecified	IRF9
BBX	unspecified	IRF9
DEAF1	unspecified	IRF9
GZF1	unspecified	IRF9
MECP2	unspecified	IRF9
NFAT5	unspecified	IRF9
RFX1	unspecified	IRF9
ZFP105	unspecified	IRF1
SMAD4	unspecified	IRF1
ETS1	unspecified	IRF1
EGR1	unspecified	IRF1
RORA	unspecified	IRF1
DBP	unspecified	IRF1
CREB1	unspecified	IRF1
NFKB1	unspecified	IRF1
STAT5A	unspecified	IRF1
MAF	unspecified	IRF1
CEBPA	unspecified	IRF1
REST	unspecified	IRF1
HES1	unspecified	IRF1
CTCF	unspecified	IRF1
BBX	unspecified	IRF1
ETS2	unspecified	IRF1
HSF1	unspecified	IRF1
POU2F1	unspecified	IRF1
INSM1	unspecified	IRF1
IRX2	unspecified	IRF1
HBP1	unspecified	IRF1
MAZ	unspecified	IRF1
STAT5B	unspecified	IRF1
RFX1	unspecified	IRF1
ZFP105	unspecified	NR3C1
SMAD4	unspecified	NR3C1
RELA	unspecified	NR3C1
PBX1	unspecified	NR3C1
BCL6	unspecified	NR3C1
AHR	unspecified	NR3C1
SP3	unspecified	NR3C1
BBX	unspecified	NR3C1
HSF1	unspecified	NR3C1
POU2F1	unspecified	NR3C1
INSM1	unspecified	NR3C1
HBP1	unspecified	NR3C1
MEF2A	unspecified	NR3C1
MAZ	unspecified	NR3C1
ZFX	unspecified	NR3C1
RFX1	unspecified	NR3C1
SMAD4	unspecified	FOS
ETS1	unspecified	FOS
PBX1	unspecified	FOS
BCL6	unspecified	FOS
NR3C1	unspecified	FOS
ARNT	unspecified	FOS
TTF1	unspecified	FOS
SP3	unspecified	FOS
REST	unspecified	FOS
BBX	unspecified	FOS
ETS2	unspecified	FOS
HSF1	unspecified	FOS
INSM1	unspecified	FOS
GZF1	unspecified	FOS
HBP1	unspecified	FOS
MEF2A	unspecified	FOS
MTA2	unspecified	FOS
ZBTB12	unspecified	FOS
TFCP2L1	unspecified	FOS
SMAD4	unspecified	DDIT3
EGR1	unspecified	DDIT3
BCL6	unspecified	DDIT3
IRF1	unspecified	DDIT3
NR3C1	unspecified	DDIT3
CREB1	unspecified	DDIT3
AHR	unspecified	DDIT3
XBP1	unspecified	DDIT3
JUN	unspecified	DDIT3
NFYB	unspecified	DDIT3
HES1	unspecified	DDIT3
STAT1	unspecified	DDIT3
BBX	unspecified	DDIT3
DRAP1	unspecified	DDIT3
DEAF1	unspecified	DDIT3
HSF1	unspecified	DDIT3
INSM1	unspecified	DDIT3
IRX2	unspecified	DDIT3
HBP1	unspecified	DDIT3
MEF2A	unspecified	DDIT3
MECP2	unspecified	DDIT3
MAX	unspecified	DDIT3
ZFX	unspecified	DDIT3
ZFP105	unspecified	ATF4
SMAD4	unspecified	ATF4
RELA	unspecified	ATF4
ETS1	unspecified	ATF4
EGR1	unspecified	ATF4
RORA	unspecified	ATF4
BCL6	unspecified	ATF4
IRF1	unspecified	ATF4
MYB	unspecified	ATF4
SRF	unspecified	ATF4
CEBPA	unspecified	ATF4
YY1	unspecified	ATF4
REST	unspecified	ATF4
CTCF	unspecified	ATF4
DRAP1	unspecified	ATF4
ETS2	unspecified	ATF4
IRX2	unspecified	ATF4
HBP1	unspecified	ATF4
MAZ	unspecified	ATF4
NFAT5	unspecified	ATF4
ZFX	unspecified	ATF4
BCL6	unspecified	SREBF1
IRF1	unspecified	SREBF1
RARB	unspecified	SREBF1
CREB1	unspecified	SREBF1
MAF	unspecified	SREBF1
YY1	unspecified	SREBF1
FOXA2	unspecified	SREBF1
TTF1	unspecified	SREBF1
HES1	unspecified	SREBF1
CTCF	unspecified	SREBF1
STAT1	unspecified	SREBF1
POU2F1	unspecified	SREBF1
IRX2	unspecified	SREBF1
GZF1	unspecified	SREBF1
HBP1	unspecified	SREBF1
RREB1	unspecified	SREBF1
ZFX	unspecified	SREBF1
RFX1	unspecified	SREBF1
SMAD4	unspecified	BHLHE40
RELA	unspecified	BHLHE40
RUNX1	unspecified	BHLHE40
ETS1	unspecified	BHLHE40
IRF1	unspecified	BHLHE40
RXRA	unspecified	BHLHE40
DBP	unspecified	BHLHE40
CUX1	unspecified	BHLHE40
NFKB1	unspecified	BHLHE40
MAF	unspecified	BHLHE40
SRF	unspecified	BHLHE40
CEBPA	unspecified	BHLHE40
YY1	unspecified	BHLHE40
SP1	unspecified	BHLHE40
HMGA2	unspecified	BHLHE40
HES1	unspecified	BHLHE40
ESRRA	unspecified	BHLHE40
HBP1	unspecified	BHLHE40
MECP2	unspecified	BHLHE40
MLX	unspecified	BHLHE40
SMAD2	unspecified	BHLHE40
ZFX	unspecified	BHLHE40
TCF12	unspecified	BHLHE40
SMAD4	unspecified	RXRA
RELA	unspecified	RXRA
ETS1	unspecified	RXRA
EGR1	unspecified	RXRA
PBX1	unspecified	RXRA
BCL6	unspecified	RXRA
IRF1	unspecified	RXRA
DBP	unspecified	RXRA
MAF	unspecified	RXRA
CEBPA	unspecified	RXRA
SP1	unspecified	RXRA
XBP1	unspecified	RXRA
STAT1	unspecified	RXRA
POU2F1	unspecified	RXRA
MEF2A	unspecified	RXRA
MECP2	unspecified	RXRA
JUND	unspecified	RXRA
RFX1	unspecified	RXRA
ZFP105	unspecified	ID1
ETS1	unspecified	ID1
RORA	unspecified	ID1
BCL6	unspecified	ID1
TTF1	unspecified	ID1
REST	unspecified	ID1
GMEB2	unspecified	ID1
DEAF1	unspecified	ID1
GZF1	unspecified	ID1
POU6F1	unspecified	ID1
SMAD2	unspecified	ID1
ZFX	unspecified	ID1
ZFP105	unspecified	ELK4
RORA	unspecified	ELK4
DBP	unspecified	ELK4
AHR	unspecified	ELK4
MYB	unspecified	ELK4
TTF1	unspecified	ELK4
HES1	unspecified	ELK4
CTCF	unspecified	ELK4
DEAF1	unspecified	ELK4
HSF1	unspecified	ELK4
INSM1	unspecified	ELK4
IRX2	unspecified	ELK4
POU6F1	unspecified	ELK4
ZBTB12	unspecified	ELK4
ZFX	unspecified	ELK4
RFX1	unspecified	ELK4
ZFP105	unspecified	TCF7
STAT6	unspecified	TCF7
RORA	unspecified	TCF7
PBX1	unspecified	TCF7
DBP	unspecified	TCF7
MYB	unspecified	TCF7
MAF	unspecified	TCF7
CEBPA	unspecified	TCF7
ATF3	unspecified	TCF7
TTF1	unspecified	TCF7
HES1	unspecified	TCF7
CTCF	unspecified	TCF7
GMEB2	unspecified	TCF7
HSF1	unspecified	TCF7
INSM1	unspecified	TCF7
POU6F1	unspecified	TCF7
ZBTB12	unspecified	TCF7
NFAT5	unspecified	TCF7
RREB1	unspecified	TCF7
ZFP105	unspecified	RORC
PBX1	unspecified	RORC
DBP	unspecified	RORC
MYB	unspecified	RORC
MAF	unspecified	RORC
CEBPA	unspecified	RORC
HES1	unspecified	RORC
CTCF	unspecified	RORC
GMEB2	unspecified	RORC
DEAF1	unspecified	RORC
HSF1	unspecified	RORC
INSM1	unspecified	RORC
POU6F1	unspecified	RORC
ZBTB12	unspecified	RORC
RREB1	unspecified	RORC
SMAD4	unspecified	NPAS2
PBX1	unspecified	NPAS2
DBP	unspecified	NPAS2
YY1	unspecified	NPAS2
XBP1	unspecified	NPAS2
TTF1	unspecified	NPAS2
HES1	unspecified	NPAS2
CTCF	unspecified	NPAS2
BBX	unspecified	NPAS2
GMEB2	unspecified	NPAS2
POU2F1	unspecified	NPAS2
MECP2	unspecified	NPAS2
POU6F1	unspecified	NPAS2
NFAT5	unspecified	NPAS2
RREB1	unspecified	NPAS2
ZFX	unspecified	NPAS2
RFX1	unspecified	NPAS2
SMAD4	unspecified	THRA
RELA	unspecified	THRA
ETS1	unspecified	THRA
EGR1	unspecified	THRA
BCL6	unspecified	THRA
IRF1	unspecified	THRA
DBP	unspecified	THRA
CREB1	unspecified	THRA
AHR	unspecified	THRA
SRF	unspecified	THRA
CEBPA	unspecified	THRA
YY1	unspecified	THRA
HMGA2	unspecified	THRA
STAT1	unspecified	THRA
BBX	unspecified	THRA
ETS2	unspecified	THRA
HSF1	unspecified	THRA
INSM1	unspecified	THRA
IRX2	unspecified	THRA
GZF1	unspecified	THRA
MEF2A	unspecified	THRA
MAZ	unspecified	THRA
MECP2	unspecified	THRA
POU6F1	unspecified	THRA
ZFX	unspecified	THRA
RFX1	unspecified	THRA
ZFP105	unspecified	DBP
SMAD4	unspecified	DBP
ETS1	unspecified	DBP
EGR1	unspecified	DBP
RORA	unspecified	DBP
BCL6	unspecified	DBP
IRF1	unspecified	DBP
NPAS2	unspecified	DBP
CREB1	unspecified	DBP
AHR	unspecified	DBP
NFKB1	unspecified	DBP
MYB	unspecified	DBP
MAF	unspecified	DBP
SRF	unspecified	DBP
YY1	unspecified	DBP
TTF1	unspecified	DBP
HMGA2	unspecified	DBP
REST	unspecified	DBP
STAT1	unspecified	DBP
BBX	unspecified	DBP
ETS2	unspecified	DBP
GMEB2	unspecified	DBP
HSF1	unspecified	DBP
MAZ	unspecified	DBP
MECP2	unspecified	DBP
RREB1	unspecified	DBP
RFX1	unspecified	DBP
ZFP105	unspecified	IRF3
RORA	unspecified	IRF3
PBX1	unspecified	IRF3
BCL6	unspecified	IRF3
DBP	unspecified	IRF3
MYB	unspecified	IRF3
MAF	unspecified	IRF3
CEBPA	unspecified	IRF3
HES1	unspecified	IRF3
CTCF	unspecified	IRF3
GMEB2	unspecified	IRF3
DEAF1	unspecified	IRF3
HSF1	unspecified	IRF3
INSM1	unspecified	IRF3
POU6F1	unspecified	IRF3
RREB1	unspecified	IRF3
ZFP105	unspecified	IRF7
RELA	unspecified	IRF7
RORA	unspecified	IRF7
PBX1	unspecified	IRF7
DBP	unspecified	IRF7
MYB	unspecified	IRF7
MAF	unspecified	IRF7
CEBPA	unspecified	IRF7
HES1	unspecified	IRF7
CTCF	unspecified	IRF7
STAT2	unspecified	IRF7
GMEB2	unspecified	IRF7
DEAF1	unspecified	IRF7
HSF1	unspecified	IRF7
INSM1	unspecified	IRF7
POU6F1	unspecified	IRF7
ZBTB12	unspecified	IRF7
NFAT5	unspecified	IRF7
RREB1	unspecified	IRF7
RFX1	unspecified	IRF7
SMAD4	unspecified	ARNT
RELA	unspecified	ARNT
ETS1	unspecified	ARNT
EGR1	unspecified	ARNT
NFKB1	unspecified	ARNT
MAF	unspecified	ARNT
YY1	unspecified	ARNT
XBP1	unspecified	ARNT
HMGA2	unspecified	ARNT
REST	unspecified	ARNT
CTCF	unspecified	ARNT
STAT1	unspecified	ARNT
BBX	unspecified	ARNT
DEAF1	unspecified	ARNT
HSF1	unspecified	ARNT
INSM1	unspecified	ARNT
MECP2	unspecified	ARNT
RFX1	unspecified	ARNT
IRF1	unspecified	CUX1
ARNT	unspecified	CUX1
CREB1	unspecified	CUX1
MAF	unspecified	CUX1
SRF	unspecified	CUX1
CEBPA	unspecified	CUX1
SP1	unspecified	CUX1
HES1	unspecified	CUX1
CTCF	unspecified	CUX1
STAT3	unspecified	CUX1
BBX	unspecified	CUX1
ETS2	unspecified	CUX1
GZF1	unspecified	CUX1
MEF2A	unspecified	CUX1
MECP2	unspecified	CUX1
TEAD2	unspecified	CUX1
ZBTB12	unspecified	CUX1
ZFX	unspecified	CUX1
ZFP105	unspecified	RARB
SMAD4	unspecified	RARB
RELA	unspecified	RARB
RORA	unspecified	RARB
CUX1	unspecified	RARB
MYB	unspecified	RARB
MAF	unspecified	RARB
CEBPA	unspecified	RARB
HES1	unspecified	RARB
GMEB2	unspecified	RARB
DEAF1	unspecified	RARB
HSF1	unspecified	RARB
FOXP1	unspecified	RARB
INSM1	unspecified	RARB
MEF2A	unspecified	RARB
POU6F1	unspecified	RARB
ZBTB12	unspecified	RARB
ZFP105	unspecified	NR4A1
RELA	unspecified	NR4A1
ETS1	unspecified	NR4A1
RORA	unspecified	NR4A1
PBX1	unspecified	NR4A1
IRF1	unspecified	NR4A1
MYB	unspecified	NR4A1
YY1	unspecified	NR4A1
XBP1	unspecified	NR4A1
REST	unspecified	NR4A1
CTCF	unspecified	NR4A1
STAT1	unspecified	NR4A1
POU2F1	unspecified	NR4A1
IRX2	unspecified	NR4A1
HBP1	unspecified	NR4A1
MECP2	unspecified	NR4A1
RFX1	unspecified	NR4A1
RELA	unspecified	CREB1
ETS1	unspecified	CREB1
EGR1	unspecified	CREB1
PBX1	unspecified	CREB1
IRF1	unspecified	CREB1
DBP	unspecified	CREB1
AHR	unspecified	CREB1
NFKB1	unspecified	CREB1
MAF	unspecified	CREB1
SRF	unspecified	CREB1
YY1	unspecified	CREB1
SP1	unspecified	CREB1
XBP1	unspecified	CREB1
HMGA2	unspecified	CREB1
REST	unspecified	CREB1
HES1	unspecified	CREB1
STAT1	unspecified	CREB1
ETS2	unspecified	CREB1
HSF1	unspecified	CREB1
POU2F1	unspecified	CREB1
INSM1	unspecified	CREB1
IRX2	unspecified	CREB1
MEF2A	unspecified	CREB1
NFAT5	unspecified	CREB1
RREB1	unspecified	CREB1
ZFX	unspecified	CREB1
RFX1	unspecified	CREB1
ZFP105	unspecified	HEY2
RORA	unspecified	HEY2
PBX1	unspecified	HEY2
BCL6	unspecified	HEY2
DBP	unspecified	HEY2
CREB1	unspecified	HEY2
MYB	unspecified	HEY2
MAF	unspecified	HEY2
CEBPA	unspecified	HEY2
HES1	unspecified	HEY2
CTCF	unspecified	HEY2
GMEB2	unspecified	HEY2
DEAF1	unspecified	HEY2
HSF1	unspecified	HEY2
FOXP1	unspecified	HEY2
INSM1	unspecified	HEY2
POU6F1	unspecified	HEY2
ZBTB12	unspecified	HEY2
NFAT5	unspecified	HEY2
RREB1	unspecified	HEY2
RELA	unspecified	KLF10
ETS1	unspecified	KLF10
PBX1	unspecified	KLF10
DBP	unspecified	KLF10
CREB1	unspecified	KLF10
HEY2	unspecified	KLF10
MAF	unspecified	KLF10
SRF	unspecified	KLF10
YY1	unspecified	KLF10
HMGA2	unspecified	KLF10
CTCF	unspecified	KLF10
STAT1	unspecified	KLF10
BBX	unspecified	KLF10
ETS2	unspecified	KLF10
HSF1	unspecified	KLF10
POU2F1	unspecified	KLF10
GZF1	unspecified	KLF10
ZFX	unspecified	KLF10
RFX1	unspecified	KLF10
ZFP105	unspecified	HEY1
RORA	unspecified	HEY1
PBX1	unspecified	HEY1
HEY2	unspecified	HEY1
AHR	unspecified	HEY1
MYB	unspecified	HEY1
YY1	unspecified	HEY1
SP1	unspecified	HEY1
FOXA2	unspecified	HEY1
TTF1	unspecified	HEY1
HMGA2	unspecified	HEY1
REST	unspecified	HEY1
STAT1	unspecified	HEY1
GMEB2	unspecified	HEY1
DEAF1	unspecified	HEY1
E2F4	unspecified	HEY1
HSF1	unspecified	HEY1
POU2F1	unspecified	HEY1
INSM1	unspecified	HEY1
MAZ	unspecified	HEY1
POU6F1	unspecified	HEY1
ZBTB12	unspecified	HEY1
AHR	unspecified	ID2
SRF	unspecified	ID2
CEBPA	unspecified	ID2
SP1	unspecified	ID2
TTF1	unspecified	ID2
REST	unspecified	ID2
CTCF	unspecified	ID2
ETS2	unspecified	ID2
ELF1	unspecified	ID2
IRX2	unspecified	ID2
MAZ	unspecified	ID2
MTA2	unspecified	ID2
MXD1	unspecified	ID2
POU6F1	unspecified	ID2
ZFX	unspecified	ID2
ZFP105	unspecified	TCF3
RELA	unspecified	TCF3
RORA	unspecified	TCF3
PBX1	unspecified	TCF3
MYB	unspecified	TCF3
MAF	unspecified	TCF3
SRF	unspecified	TCF3
TTF1	unspecified	TCF3
REST	unspecified	TCF3
GMEB2	unspecified	TCF3
DEAF1	unspecified	TCF3
HSF1	unspecified	TCF3
INSM1	unspecified	TCF3
MECP2	unspecified	TCF3
POU6F1	unspecified	TCF3
ZBTB12	unspecified	TCF3
ZFX	unspecified	TCF3
SMAD4	unspecified	SMAD3
RELA	unspecified	SMAD3
DBP	unspecified	SMAD3
CREB1	unspecified	SMAD3
AHR	unspecified	SMAD3
MAF	unspecified	SMAD3
XBP1	unspecified	SMAD3
REST	unspecified	SMAD3
STAT1	unspecified	SMAD3
BBX	unspecified	SMAD3
ETS2	unspecified	SMAD3
HSF1	unspecified	SMAD3
INSM1	unspecified	SMAD3
MAZ	unspecified	SMAD3
ZFX	unspecified	SMAD3
RFX1	unspecified	SMAD3
ETS1	unspecified	AHR
IRF1	unspecified	AHR
NR3C1	unspecified	AHR
DBP	unspecified	AHR
CREB1	unspecified	AHR
SMAD3	unspecified	AHR
MAF	unspecified	AHR
SRF	unspecified	AHR
CEBPA	unspecified	AHR
TTF1	unspecified	AHR
HMGA2	unspecified	AHR
REST	unspecified	AHR
HES1	unspecified	AHR
STAT1	unspecified	AHR
GMEB2	unspecified	AHR
DEAF1	unspecified	AHR
GZF1	unspecified	AHR
HBP1	unspecified	AHR
MAZ	unspecified	AHR
MECP2	unspecified	AHR
POU6F1	unspecified	AHR
ZFX	unspecified	AHR
RFX1	unspecified	AHR
ZFP105	unspecified	CREM
ETS1	unspecified	CREM
EGR1	unspecified	CREM
RORA	unspecified	CREM
PBX1	unspecified	CREM
IRF1	unspecified	CREM
DBP	unspecified	CREM
AHR	unspecified	CREM
MYB	unspecified	CREM
XBP1	unspecified	CREM
TTF1	unspecified	CREM
STAT1	unspecified	CREM
BBX	unspecified	CREM
GMEB2	unspecified	CREM
DEAF1	unspecified	CREM
HSF1	unspecified	CREM
POU2F1	unspecified	CREM
INSM1	unspecified	CREM
IRX2	unspecified	CREM
MEF2A	unspecified	CREM
MAZ	unspecified	CREM
POU6F1	unspecified	CREM
ZBTB12	unspecified	CREM
ZFX	unspecified	CREM
PBX1	unspecified	NFKB1
IRF1	unspecified	NFKB1
DBP	unspecified	NFKB1
CREB1	unspecified	NFKB1
NFKB1	unspecified	NFKB1
MYB	unspecified	NFKB1
SRF	unspecified	NFKB1
REST	unspecified	NFKB1
CTCF	unspecified	NFKB1
STAT3	unspecified	NFKB1
STAT1	unspecified	NFKB1
ETS2	unspecified	NFKB1
DEAF1	unspecified	NFKB1
POU2F1	unspecified	NFKB1
INSM1	unspecified	NFKB1
MAZ	unspecified	NFKB1
MECP2	unspecified	NFKB1
ZFX	unspecified	NFKB1
RFX1	unspecified	NFKB1
ZFP105	unspecified	MYB
ETS1	unspecified	MYB
RORA	unspecified	MYB
DBP	unspecified	MYB
HEY1	unspecified	MYB
CEBPA	unspecified	MYB
HMGA2	unspecified	MYB
GMEB2	unspecified	MYB
HSF1	unspecified	MYB
INSM1	unspecified	MYB
GZF1	unspecified	MYB
HBP1	unspecified	MYB
POU6F1	unspecified	MYB
ZBTB12	unspecified	MYB
RREB1	unspecified	MYB
SMAD4	unspecified	STAT5A
ETS1	unspecified	STAT5A
EGR1	unspecified	STAT5A
PBX1	unspecified	STAT5A
IRF1	unspecified	STAT5A
DBP	unspecified	STAT5A
NFKB1	unspecified	STAT5A
MAF	unspecified	STAT5A
SRF	unspecified	STAT5A
CEBPA	unspecified	STAT5A
XBP1	unspecified	STAT5A
TTF1	unspecified	STAT5A
HES1	unspecified	STAT5A
CTCF	unspecified	STAT5A
ESRRA	unspecified	STAT5A
STAT1	unspecified	STAT5A
POU2F1	unspecified	STAT5A
GZF1	unspecified	STAT5A
HBP1	unspecified	STAT5A
MEF2A	unspecified	STAT5A
KDM5B	unspecified	STAT5A
RREB1	unspecified	STAT5A
ZFX	unspecified	STAT5A
RFX1	unspecified	STAT5A
ZFP105	unspecified	MAF
RELA	unspecified	MAF
ETS1	unspecified	MAF
PBX1	unspecified	MAF
IRF1	unspecified	MAF
DBP	unspecified	MAF
CREB1	unspecified	MAF
SRF	unspecified	MAF
CEBPA	unspecified	MAF
YY1	unspecified	MAF
HMGA2	unspecified	MAF
REST	unspecified	MAF
HES1	unspecified	MAF
STAT1	unspecified	MAF
HSF1	unspecified	MAF
MEF2A	unspecified	MAF
MAZ	unspecified	MAF
MECP2	unspecified	MAF
ZBTB12	unspecified	MAF
ZFX	unspecified	MAF
RFX1	unspecified	MAF
ZFP105	unspecified	ASCL2
RORA	unspecified	ASCL2
AHR	unspecified	ASCL2
MYB	unspecified	ASCL2
MAF	unspecified	ASCL2
TTF1	unspecified	ASCL2
GMEB2	unspecified	ASCL2
DEAF1	unspecified	ASCL2
HSF1	unspecified	ASCL2
INSM1	unspecified	ASCL2
IRX2	unspecified	ASCL2
JARID2	unspecified	ASCL2
POU6F1	unspecified	ASCL2
ZFX	unspecified	ASCL2
RFX1	unspecified	ASCL2
RELA	unspecified	ATF2
ETS1	unspecified	ATF2
BCL6	unspecified	ATF2
DBP	unspecified	ATF2
AHR	unspecified	ATF2
MAF	unspecified	ATF2
CEBPA	unspecified	ATF2
HMGA2	unspecified	ATF2
HES1	unspecified	ATF2
STAT3	unspecified	ATF2
STAT1	unspecified	ATF2
BBX	unspecified	ATF2
DEAF1	unspecified	ATF2
HSF1	unspecified	ATF2
INSM1	unspecified	ATF2
HBP1	unspecified	ATF2
MECP2	unspecified	ATF2
NFAT5	unspecified	ATF2
RFX1	unspecified	ATF2
ZFP105	unspecified	VDR
SMAD4	unspecified	VDR
ETS1	unspecified	VDR
DBP	unspecified	VDR
AHR	unspecified	VDR
MAF	unspecified	VDR
ATF2	unspecified	VDR
YY1	unspecified	VDR
HES1	unspecified	VDR
BBX	unspecified	VDR
ETS2	unspecified	VDR
FOSB	unspecified	VDR
DEAF1	unspecified	VDR
GZF1	unspecified	VDR
HBP1	unspecified	VDR
MAZ	unspecified	VDR
MECP2	unspecified	VDR
ZBTB12	unspecified	VDR
ZFX	unspecified	VDR
RFX1	unspecified	VDR
SMAD4	unspecified	FOXO4
RELA	unspecified	FOXO4
ETS1	unspecified	FOXO4
BCL6	unspecified	FOXO4
IRF1	unspecified	FOXO4
DBP	unspecified	FOXO4
CREB1	unspecified	FOXO4
AHR	unspecified	FOXO4
MYB	unspecified	FOXO4
MAF	unspecified	FOXO4
SRF	unspecified	FOXO4
SP1	unspecified	FOXO4
HMGA2	unspecified	FOXO4
REST	unspecified	FOXO4
STAT1	unspecified	FOXO4
BBX	unspecified	FOXO4
ETS2	unspecified	FOXO4
GMEB2	unspecified	FOXO4
DEAF1	unspecified	FOXO4
IRX2	unspecified	FOXO4
MEF2A	unspecified	FOXO4
MAZ	unspecified	FOXO4
MECP2	unspecified	FOXO4
ZBTB12	unspecified	FOXO4
RFX1	unspecified	FOXO4
RELA	unspecified	SRF
ETS1	unspecified	SRF
BCL6	unspecified	SRF
DBP	unspecified	SRF
CUX1	unspecified	SRF
CREB1	unspecified	SRF
AHR	unspecified	SRF
NFKB1	unspecified	SRF
MAF	unspecified	SRF
SRF	unspecified	SRF
CEBPA	unspecified	SRF
XBP1	unspecified	SRF
TTF1	unspecified	SRF
HMGA2	unspecified	SRF
STAT1	unspecified	SRF
BBX	unspecified	SRF
GMEB2	unspecified	SRF
HBP1	unspecified	SRF
MAZ	unspecified	SRF
MECP2	unspecified	SRF
POU6F1	unspecified	SRF
ZBTB12	unspecified	SRF
ZFX	unspecified	SRF
RFX1	unspecified	SRF
ZFP105	unspecified	SREBF2
SMAD4	unspecified	SREBF2
RELA	unspecified	SREBF2
EGR1	unspecified	SREBF2
PBX1	unspecified	SREBF2
IRF1	unspecified	SREBF2
DBP	unspecified	SREBF2
CREB1	unspecified	SREBF2
NFKB1	unspecified	SREBF2
MAF	unspecified	SREBF2
YY1	unspecified	SREBF2
HMGA2	unspecified	SREBF2
REST	unspecified	SREBF2
STAT1	unspecified	SREBF2
BBX	unspecified	SREBF2
ETS2	unspecified	SREBF2
HSF1	unspecified	SREBF2
INSM1	unspecified	SREBF2
MAZ	unspecified	SREBF2
ZFX	unspecified	SREBF2
SMAD4	unspecified	HNF1B
RELA	unspecified	HNF1B
ETS1	unspecified	HNF1B
PBX1	unspecified	HNF1B
BCL6	unspecified	HNF1B
IRF1	unspecified	HNF1B
DBP	unspecified	HNF1B
AHR	unspecified	HNF1B
MYB	unspecified	HNF1B
MAF	unspecified	HNF1B
YY1	unspecified	HNF1B
SP1	unspecified	HNF1B
TTF1	unspecified	HNF1B
HMGA2	unspecified	HNF1B
[truncated: 2,882 more rows]
