# Supplementary material for: A differential network analysis approach for lineage specifier prediction in stem cell subpopulations
Source: NPJ Syst Biol Appl. 2015 Nov 12;1:15012–. doi: 10.1038/npjsba.2015.12 (PMC5516870; doi:10.1038/npjsba.2015.12)
Supplement: Supplementary Information S23–34 [file npjsba201512-s4.zip]

Archive with 12 entries (12 files):
- 4. SI23-34/SI23_adjacency_matrix_ICM_raw_network.txt
- 4. SI23-34/SI24_adjacency_matrix_PE_raw_network.txt
- 4. SI23-34/SI25_adjacency_matrix_EPI_raw_network.txt
- 4. SI23-34/SI26_adjacency_matrix_HSC_raw_network.txt
- 4. SI23-34/SI27_adjacency_matrix_MPP_raw_network.txt
- 4. SI23-34/SI28_adjacency_matrix_CMP_raw_network.txt
- 4. SI23-34/SI29_adjacency_matrix_CLP_raw_network.txt
- 4. SI23-34/SI30_adjacency_matrix_MEP_raw_network.txt
- 4. SI23-34/SI31_adjacency_matrix_GMP_raw_network.txt
- 4. SI23-34/SI32_adjacency_matrix_BP_raw_network.txt
- 4. SI23-34/SI33_adjacency_matrix_AT1_raw_network.txt
- 4. SI23-34/SI34_adjacency_matrix_AT2_raw_network.txt
