# Supplementary material for: A differential network analysis approach for lineage specifier prediction in stem cell subpopulations
Source: NPJ Syst Biol Appl. 2015 Nov 12;1:15012–. doi: 10.1038/npjsba.2015.12 (PMC5516870; doi:10.1038/npjsba.2015.12)
Supplement: Supplementary Information S23–34 [file npjsba201512-s4.zip › 4. SI23-34/SI23_adjacency_matrix_ICM_raw_network.txt]

SALL4 EOMES NANOG KLF2 KLF4 ESRRB GATA4 SOX17 SOX2 GRHL2 GATA6 POU5F1 KLF5 HNF4A GATA3 MSX2 ID2 CDX2 CEBPA HAND1 RUNX1 GRHL1 SOX13 MSC TCF23
SALL4 0 0 1 0 0 0 1 1 1 0 1 1 0 0 2 0 0 0 0 0 1 0 0 0 0
EOMES 0 0 0 0 0 0 0 0 -1 0 0 0 0 0 -1 0 0 0 0 0 0 0 0 0 0
NANOG 1 2 2 2 2 1 0 0 1 2 -1 1 1 2 0 0 0 0 2 -1 0 2 2 2 0
KLF2 0 0 1 0 0 1 0 0 0 0 0 2 0 0 0 0 0 0 0 0 0 0 0 0 0
KLF4 2 0 1 2 -1 1 0 0 2 0 -1 0 0 1 0 0 0 0 0 0 0 0 0 0 0
ESRRB 0 0 1 0 1 2 0 0 1 0 0 1 1 0 0 0 0 0 0 0 0 0 0 0 0
GATA4 0 0 0 0 0 0 0 0 0 0 0 0 0 0 0 0 1 0 0 0 2 0 0 0 0
SOX17 1 0 0 0 0 0 1 0 0 0 1 0 0 0 0 0 0 0 0 0 0 0 0 0 0
SOX2 2 -1 1 1 2 2 0 0 1 2 1 1 2 2 0 2 0 0 2 -1 0 2 1 2 0
GRHL2 0 0 0 0 0 0 0 0 0 0 0 0 0 0 0 0 0 0 0 0 0 -1 0 0 0
GATA6 1 0 0 2 0 0 1 1 2 0 0 0 0 0 0 0 0 0 0 0 0 0 0 0 0
POU5F1 1 0 1 1 1 1 -1 0 1 0 -1 1 0 0 0 0 0 -1 0 -1 0 0 0 0 0
KLF5 0 0 1 0 -1 1 0 2 0 0 2 0 0 1 0 0 0 0 0 0 0 0 0 0 0
HNF4A 0 0 0 0 0 0 0 0 0 0 0 0 0 0 0 0 2 0 1 0 0 0 0 0 0
GATA3 2 2 0 0 0 0 2 2 0 2 0 0 2 0 2 0 0 1 0 0 2 0 0 0 0
MSX2 0 0 0 0 0 0 0 0 -1 0 0 0 0 0 0 0 0 0 0 0 0 0 0 0 0
ID2 0 0 0 0 0 0 -1 0 0 0 0 0 0 0 0 0 0 0 0 0 0 0 0 0 0
CDX2 0 0 0 0 0 0 0 0 0 0 0 -1 0 0 2 0 0 1 2 2 0 0 0 0 2
CEBPA 0 0 2 0 2 2 0 0 2 2 0 2 0 2 0 0 0 2 0 2 0 2 0 2 2
HAND1 0 0 0 0 0 0 0 0 0 0 0 0 0 0 0 0 0 0 0 2 0 0 0 0 0
RUNX1 0 0 0 0 0 0 0 0 0 0 0 0 0 0 0 0 0 0 0 0 0 0 0 0 0
GRHL1 0 0 0 0 0 0 0 0 0 0 0 0 0 0 0 0 0 0 0 0 0 0 0 0 0
SOX13 0 0 0 0 0 0 0 0 0 0 0 0 0 0 0 0 0 0 0 0 0 0 0 0 0
MSC 0 0 0 0 0 0 0 0 0 0 0 0 0 0 0 0 0 0 0 0 0 0 0 0 0
TCF23 0 0 0 0 0 0 0 0 0 0 0 0 0 0 0 0 0 0 0 0 0 0 0 0 0
