# Supplementary material for: A differential network analysis approach for lineage specifier prediction in stem cell subpopulations
Source: NPJ Syst Biol Appl. 2015 Nov 12;1:15012–. doi: 10.1038/npjsba.2015.12 (PMC5516870; doi:10.1038/npjsba.2015.12)
Supplement: Supplementary Information S23–34 [file npjsba201512-s4.zip › 4. SI23-34/SI26_adjacency_matrix_HSC_raw_network.txt]

STAT1 PAX5 GATA1 GATA2 RUNX1 CEBPA AR SPI1 DACH1 TCF3 ESR1 ETV6 TRP53 GATA3 ETS1 MYC MYCN STAT3 ETS2 IRF8 HEY1 IKZF1 PBX1 NFKB1 ERG MBD2 MYB FLI1 FOXO3 AHR ETV3 STAT6 GFI1 MEIS1 NFAT5 PAX4 RORA EBF1 RUNX2 ZHX2 KLF1 IRF6 STAT4 FOSL1 HES5 HLF IKZF2 KLF12 NFIA PLAG1 SATB1 TCF4 ZBTB38
STAT1 0 0 0 0 0 0 2 1 0 2 0 0 0 0 0 0 0 0 0 1 0 2 0 2 0 2 0 2 0 2 0 0 0 0 0 0 0 2 0 0 0 0 2 0 0 0 0 0 0 0 0 2 0
PAX5 0 0 0 0 0 0 0 2 0 0 0 2 0 0 1 2 0 0 2 0 2 0 0 2 0 0 2 2 2 2 2 0 0 0 2 0 2 0 0 0 0 0 2 2 0 2 0 0 0 0 2 0 0
GATA1 0 0 2 -1 0 0 0 -1 -1 2 0 0 -1 0 2 0 0 0 2 0 0 0 0 0 2 2 -1 1 2 0 0 0 0 2 0 0 0 0 0 2 0 0 0 0 0 0 0 0 0 0 0 2 0
GATA2 0 0 1 2 0 0 1 0 0 0 0 0 0 1 0 0 1 0 0 0 2 0 2 2 0 2 2 2 2 0 2 0 0 0 0 0 0 2 0 2 1 0 0 0 2 0 0 0 2 0 2 2 2
RUNX1 0 0 0 0 0 0 0 0 0 0 0 0 1 0 0 0 0 0 0 0 0 0 0 0 0 0 2 0 0 0 0 0 1 0 0 0 0 1 0 0 0 0 0 0 0 0 0 0 0 0 0 0 0
CEBPA 0 0 0 0 0 0 0 0 0 0 0 0 0 0 2 -1 -1 0 0 2 0 0 0 0 0 0 0 0 0 0 0 0 1 0 0 2 0 0 0 0 2 2 2 0 0 0 0 0 0 0 2 0 0
AR 2 0 0 -1 0 0 -1 0 0 0 -1 0 0 0 0 0 0 0 0 0 0 0 0 0 0 2 0 0 0 0 0 0 0 0 0 0 0 0 0 0 0 0 0 0 0 0 0 0 0 0 0 0 0
SPI1 0 1 -1 0 0 0 0 1 0 0 0 0 0 0 0 0 0 0 0 0 0 0 0 0 0 0 0 0 0 0 0 0 0 0 0 0 0 1 0 0 0 0 0 0 0 0 0 0 0 0 0 0 0
DACH1 0 0 0 0 0 0 0 0 0 0 0 0 1 0 0 0 0 0 0 0 0 0 0 0 0 0 0 0 0 0 0 0 0 0 0 0 0 0 0 0 0 0 0 0 0 0 0 0 0 0 0 0 0
TCF3 0 0 1 0 0 0 0 0 0 0 0 0 0 0 0 0 0 0 0 0 0 0 0 0 0 0 0 0 0 0 0 0 0 0 0 0 0 1 0 0 2 0 0 0 0 0 0 0 0 0 0 0 0
ESR1 0 0 0 0 0 0 2 0 0 0 0 0 0 0 0 1 0 0 0 0 0 0 0 0 0 0 1 0 0 0 0 0 0 0 0 0 0 0 0 0 0 2 0 0 0 0 0 0 0 0 0 0 0
ETV6 0 0 0 0 0 0 0 0 0 0 0 0 -1 0 0 0 0 0 0 0 0 0 0 0 0 0 0 0 0 0 0 0 0 0 0 0 0 0 0 0 0 0 0 0 0 0 0 0 0 0 0 0 0
TRP53 0 0 0 0 -1 0 0 0 0 0 0 0 0 0 0 0 -1 0 0 0 0 0 0 0 0 0 -1 0 0 0 0 0 -1 0 0 0 0 0 0 0 0 0 0 0 0 0 0 0 0 0 0 0 0
GATA3 0 0 0 -1 0 0 2 0 0 0 0 0 0 2 2 0 0 0 2 0 2 0 0 0 0 2 0 1 0 0 0 2 0 0 0 0 0 0 2 0 0 0 0 0 0 2 2 0 2 2 0 0 0
ETS1 0 1 2 0 0 2 0 0 2 0 0 0 0 2 0 0 0 2 2 0 0 2 0 0 0 0 2 0 0 0 0 0 0 0 0 0 0 1 0 0 0 2 0 0 0 2 2 2 2 2 2 0 0
MYC 0 -1 0 0 0 -1 0 0 0 2 1 0 0 0 0 2 0 -1 0 0 0 -1 0 0 0 2 1 0 0 0 0 0 0 0 0 0 0 0 0 2 0 0 0 0 0 0 0 0 0 0 0 0 0
MYCN 0 0 0 0 0 0 0 0 0 0 0 0 1 0 0 0 1 0 0 0 0 0 0 0 0 0 0 0 0 0 0 0 0 2 0 0 0 0 0 0 0 0 0 0 0 0 0 0 0 0 0 0 0
STAT3 0 0 0 0 0 0 0 0 0 0 0 0 -1 0 2 1 0 1 0 0 0 0 0 0 0 0 0 0 0 0 0 0 0 0 0 -1 0 0 0 0 0 0 0 0 0 0 0 0 0 0 0 0 0
ETS2 0 1 2 0 2 0 0 0 0 2 0 2 0 2 2 0 0 0 0 0 0 0 0 0 2 2 0 1 2 0 2 0 0 0 0 0 0 0 0 2 0 0 0 0 0 2 0 0 0 0 0 0 0
IRF8 -1 0 0 0 0 0 0 0 0 0 0 0 0 0 0 0 0 0 0 0 0 0 0 0 0 0 0 0 0 0 1 0 0 0 0 0 0 0 0 0 0 0 0 0 0 0 0 0 0 0 0 0 0
HEY1 0 0 0 0 0 0 0 0 0 0 0 0 0 0 0 0 0 0 0 0 0 0 0 0 0 0 0 0 0 0 0 0 0 0 0 0 0 0 -1 0 0 0 0 0 0 0 0 0 0 0 0 0 0
IKZF1 0 0 0 0 0 0 0 0 0 0 0 0 0 0 0 -1 0 0 0 0 0 0 0 0 0 0 0 0 0 0 0 0 0 0 0 0 0 0 0 0 0 0 1 0 0 0 0 0 0 0 0 0 0
PBX1 0 0 0 2 0 0 0 0 0 2 0 0 0 0 0 2 0 0 0 0 2 2 0 0 2 0 2 2 0 0 0 0 0 0 0 0 0 0 0 0 0 2 0 0 2 0 0 2 0 0 0 0 0
NFKB1 0 2 0 0 0 0 0 0 0 0 0 0 0 0 0 0 0 0 0 0 0 0 0 2 0 0 0 0 0 0 0 0 0 0 0 0 0 0 0 0 0 0 0 0 0 0 0 0 0 0 0 0 0
ERG 0 0 0 0 0 0 0 2 0 0 0 0 0 0 0 0 0 0 -1 0 0 0 0 0 0 0 0 0 0 0 0 0 2 0 0 0 0 0 0 0 0 0 0 0 0 0 0 0 0 0 0 0 0
MBD2 0 0 0 -1 0 0 2 0 0 0 0 0 0 0 0 0 0 0 0 0 0 0 0 0 0 0 0 0 0 0 0 0 0 0 0 0 0 0 0 0 0 0 0 0 0 0 0 0 0 0 0 0 0
MYB 0 1 2 2 -1 0 0 0 0 0 2 2 2 0 2 1 0 2 0 0 0 0 2 0 0 2 -1 2 0 0 0 0 0 0 0 0 2 0 0 0 0 0 0 0 2 0 0 0 0 2 2 0 0
FLI1 0 0 1 2 0 0 0 0 0 0 0 0 0 0 0 0 0 0 0 0 0 0 0 0 0 0 0 0 0 0 0 0 0 2 0 0 0 0 0 0 0 0 0 0 0 0 0 0 0 0 0 0 0
FOXO3 0 0 0 0 0 0 0 0 0 0 0 0 0 0 0 0 0 0 0 0 0 0 0 0 0 0 0 0 0 0 0 0 0 0 0 0 0 0 1 0 0 0 0 0 0 0 0 0 0 0 0 0 0
AHR -1 2 0 0 0 0 0 2 0 2 0 0 2 0 0 0 2 0 0 0 0 0 0 0 0 0 0 0 0 0 0 2 2 0 0 0 0 0 0 2 0 2 0 2 0 0 2 0 2 0 0 0 0
ETV3 0 0 0 0 0 0 0 0 0 0 0 0 0 0 0 -1 0 0 0 0 0 0 0 0 0 0 0 0 0 0 0 0 0 0 0 0 0 0 0 0 0 0 0 0 0 0 0 0 0 0 0 0 0
STAT6 0 0 0 0 0 0 0 0 0 0 0 0 0 1 0 0 0 0 0 0 0 0 0 0 0 0 0 0 0 0 0 0 0 0 0 0 0 0 0 0 0 0 0 0 0 0 0 0 0 0 0 0 0
GFI1 0 0 0 0 2 -1 0 0 2 0 0 2 2 0 0 0 0 0 0 0 0 0 0 0 2 0 0 0 0 2 2 2 0 0 0 0 0 0 0 0 0 0 2 0 0 0 0 2 0 0 2 0 0
MEIS1 0 0 2 0 0 0 0 0 0 0 0 0 2 0 0 0 2 0 0 0 2 0 0 2 0 2 0 2 2 0 0 2 0 0 0 0 0 2 0 0 0 2 0 0 2 0 0 0 0 0 0 0 0
NFAT5 0 0 0 0 0 0 0 0 0 0 0 0 0 0 0 0 2 0 0 2 0 0 0 2 0 0 0 0 0 0 0 0 0 0 0 0 0 0 0 0 0 0 0 0 0 0 0 2 0 0 0 0 0
PAX4 0 0 0 0 0 2 0 2 2 0 0 0 0 0 0 0 2 2 0 0 0 0 0 2 0 0 0 0 0 0 0 0 0 0 0 -1 2 0 0 0 0 2 0 0 0 0 0 0 0 0 2 2 0
RORA 0 0 0 0 0 0 0 2 0 0 0 0 0 0 0 0 0 0 0 0 0 2 0 0 2 0 2 0 2 0 0 0 0 0 2 0 2 2 0 0 0 0 0 0 2 2 2 0 2 0 0 2 0
EBF1 0 0 0 0 0 0 0 0 0 0 0 0 0 0 0 0 0 0 0 0 0 0 0 0 0 0 0 0 0 0 0 0 0 0 0 0 0 2 0 0 0 0 0 0 0 0 0 0 0 0 0 0 0
RUNX2 0 0 0 0 0 0 0 0 0 0 0 0 0 0 0 0 0 0 0 0 0 0 0 0 0 0 0 0 0 0 0 0 0 0 0 0 0 0 -1 0 0 0 0 0 0 0 0 0 0 0 0 0 0
ZHX2 0 0 0 0 0 0 0 0 0 0 0 0 0 0 0 0 0 0 0 0 0 0 0 0 0 0 0 0 0 0 0 0 0 0 0 0 0 0 0 2 0 0 0 0 0 0 0 0 0 0 0 0 0
KLF1 0 0 0 0 0 0 0 0 0 0 0 0 0 0 0 0 0 0 0 0 0 0 0 0 0 0 0 0 0 0 0 0 0 0 0 0 0 0 0 0 0 0 0 0 0 0 0 0 0 0 0 0 0
IRF6 0 0 0 0 0 0 0 0 0 0 0 0 0 0 0 0 0 0 0 0 0 0 0 0 0 0 0 0 0 0 0 0 0 0 0 0 0 0 0 0 0 0 0 0 0 0 0 0 0 0 0 0 0
STAT4 0 0 0 0 0 0 0 0 0 0 0 0 0 0 0 0 0 0 0 0 0 0 0 0 0 0 0 0 0 0 0 0 0 0 0 0 0 0 0 0 0 0 0 0 0 0 0 0 0 0 0 0 0
FOSL1 0 0 0 0 0 0 0 0 0 0 0 0 0 0 0 0 0 0 0 0 0 0 0 0 0 0 0 0 0 0 0 0 0 0 0 0 0 0 0 0 0 0 0 0 0 0 0 0 0 0 0 0 0
HES5 0 0 0 0 0 0 0 0 0 0 0 0 0 0 0 0 0 0 0 0 0 0 0 0 0 0 0 0 0 0 0 0 0 0 0 0 0 0 0 0 0 0 0 0 0 0 0 0 0 0 0 0 0
HLF 0 0 0 0 0 0 0 0 0 0 0 0 0 0 0 0 0 0 0 0 0 0 0 0 0 0 0 0 0 0 0 0 0 0 0 0 0 0 0 0 0 0 0 0 0 0 0 0 0 0 0 0 0
IKZF2 0 0 0 0 0 0 0 0 0 0 0 0 0 0 0 0 0 0 0 0 0 0 0 0 0 0 0 0 0 0 0 0 0 0 0 0 0 0 0 0 0 0 0 0 0 0 0 0 0 0 0 0 0
KLF12 0 0 0 0 0 0 0 0 0 0 0 0 0 0 0 0 0 0 0 0 0 0 0 0 0 0 0 0 0 0 0 0 0 0 0 0 0 0 0 0 0 0 0 0 0 0 0 0 0 0 0 0 0
NFIA 0 0 0 0 0 0 0 0 0 0 0 0 0 0 0 0 0 0 0 0 0 0 0 0 0 0 0 0 0 0 0 0 0 0 0 0 0 0 0 0 0 0 0 0 0 0 0 0 0 0 0 0 0
PLAG1 0 0 0 0 0 0 0 0 0 0 0 0 0 0 0 0 0 0 0 0 0 0 0 0 0 0 0 0 0 0 0 0 0 0 0 0 0 0 0 0 0 0 0 0 0 0 0 0 0 0 0 0 0
SATB1 0 0 0 0 0 0 0 0 0 0 0 0 0 0 0 0 0 0 0 0 0 0 0 0 0 0 0 0 0 0 0 0 0 0 0 0 0 0 0 0 0 0 0 0 0 0 0 0 0 0 0 0 0
TCF4 0 0 0 0 0 0 0 0 0 0 0 0 0 0 0 0 0 0 0 0 0 0 0 0 0 0 0 0 0 0 0 0 0 0 0 0 0 0 0 0 0 0 0 0 0 0 0 0 0 0 0 0 0
ZBTB38 0 0 0 0 0 0 0 0 0 0 0 0 0 0 0 0 0 0 0 0 0 0 0 0 0 0 0 0 0 0 0 0 0 0 0 0 0 0 0 0 0 0 0 0 0 0 0 0 0 0 0 0 0
