# Supplementary material for: A differential network analysis approach for lineage specifier prediction in stem cell subpopulations
Source: NPJ Syst Biol Appl. 2015 Nov 12;1:15012–. doi: 10.1038/npjsba.2015.12 (PMC5516870; doi:10.1038/npjsba.2015.12)
Supplement: Supplementary Information S23–34 [file npjsba201512-s4.zip › 4. SI23-34/SI29_adjacency_matrix_CLP_raw_network.txt]

MYC PAX5 STAT3 SPI1 AHR TRP53 KLF1 MYB AR FLI1 RUNX1 ETS1 TCF3 STAT1 STAT6 ESR1 GATA3 SATB1 IRF4 IRF8 IKZF1 CEBPA GATA2 RUNX2 DACH1 NFKB1 ETV6 GATA1 HEY1 EBF1 MBD2 FOXO3 TCF4 ERG ETS2 GFI1 MEIS1 NFAT5 PAX4 PBX1 MYCN ZHX2 STAT4 ETV3 FOSL1 HES5 HLF IKZF2 IRF6 KLF12 NFIA PAX9 PLAG1 TCF7 ZBTB38
MYC 2 0 0 0 0 1 2 1 1 0 0 0 0 0 0 0 0 0 0 0 0 -1 0 0 0 0 0 0 0 0 0 2 0 0 0 0 0 0 0 0 2 0 0 0 0 0 0 0 0 0 0 0 0 0 0
PAX5 0 0 2 2 0 0 0 0 0 0 0 1 2 0 0 2 2 2 1 1 0 2 0 -1 0 0 0 0 0 1 0 2 0 2 0 0 0 0 0 2 2 0 0 0 0 0 0 2 0 0 0 0 0 2 2
STAT3 0 2 1 0 0 -1 0 0 0 0 1 0 0 2 0 1 2 0 0 0 2 0 2 -1 0 0 0 0 0 0 0 0 1 0 0 0 0 0 0 0 0 0 0 0 0 0 0 0 0 0 0 0 0 0 0
SPI1 0 1 0 1 0 -1 0 0 0 1 0 0 0 0 0 0 0 0 0 1 0 1 0 0 0 0 0 0 0 1 0 0 0 0 0 0 1 0 0 0 0 0 0 0 0 0 0 0 0 0 0 0 0 0 0
AHR 0 0 0 0 0 0 0 0 0 0 2 0 0 0 2 0 2 0 0 0 2 2 2 0 0 2 0 0 0 2 0 0 0 0 0 0 0 0 0 2 0 2 2 0 0 0 0 0 0 0 2 0 2 2 0
TRP53 -1 0 0 0 0 0 0 0 -1 0 0 0 0 0 0 0 0 -1 0 0 0 1 0 0 0 0 0 0 0 0 0 0 0 0 1 0 0 0 0 0 0 0 1 0 0 0 0 0 0 0 0 0 0 0 0
KLF1 1 0 0 0 0 0 0 1 0 0 0 0 0 0 0 0 0 0 0 0 0 0 0 0 0 0 0 0 0 0 0 0 0 0 0 0 0 0 0 0 0 0 0 0 0 0 0 0 0 0 0 0 0 0 0
MYB 1 0 0 0 0 0 1 -1 0 2 -1 0 2 0 2 0 0 2 0 2 0 2 0 0 2 0 2 0 0 0 2 0 0 2 2 0 0 0 0 0 0 0 0 2 0 2 0 0 0 0 0 0 0 0 2
AR 1 0 0 0 0 -1 0 0 -1 0 0 0 0 2 0 -1 0 0 0 0 0 0 -1 0 0 0 0 0 0 0 0 0 0 0 0 0 2 0 0 0 0 0 0 0 0 0 0 0 0 0 0 0 0 0 0
FLI1 0 0 0 0 0 0 -1 0 0 0 0 0 0 0 0 1 0 0 0 0 0 0 0 0 0 0 2 0 0 0 0 0 0 0 0 0 0 0 0 0 0 0 0 0 0 0 0 0 0 0 0 0 0 0 0
RUNX1 0 0 0 1 0 0 0 2 0 0 0 0 0 0 0 0 0 0 0 0 0 1 0 0 0 0 0 0 0 0 0 0 0 0 0 0 0 0 0 0 0 0 0 0 0 0 0 0 0 0 0 0 0 0 0
ETS1 0 1 0 0 0 0 0 0 0 0 0 0 2 0 0 0 0 0 2 0 0 0 0 0 2 2 0 2 0 1 0 0 2 2 2 0 0 0 0 0 0 0 0 0 0 0 0 2 0 2 2 0 0 0 0
TCF3 0 2 0 0 0 0 0 0 0 0 0 0 0 0 0 0 1 0 0 0 0 0 1 0 0 0 0 0 0 1 0 0 0 0 0 0 0 0 0 0 0 0 0 0 0 0 0 0 0 0 0 0 0 0 0
STAT1 0 0 2 0 0 0 0 0 2 0 0 0 0 0 2 2 0 0 0 1 2 0 0 -1 2 0 2 0 2 0 0 2 0 0 2 2 0 0 2 2 0 0 0 2 2 2 0 0 0 0 0 2 2 0 0
STAT6 0 0 0 0 0 0 0 0 0 0 0 0 0 0 0 0 0 0 1 0 0 0 0 0 0 0 0 0 0 0 0 0 0 0 0 0 0 0 0 0 0 0 0 0 0 0 0 0 0 0 0 0 0 0 0
ESR1 0 0 1 0 0 0 0 0 2 0 0 0 0 0 0 0 1 0 0 0 0 0 0 1 0 0 0 0 0 0 0 -1 0 0 0 0 0 0 0 0 0 0 0 0 0 0 0 0 0 0 0 0 0 0 0
GATA3 1 2 2 0 2 0 0 0 2 1 0 0 2 0 0 1 2 2 0 0 0 0 0 0 2 0 0 0 0 0 0 2 0 0 0 0 0 0 0 2 1 0 0 0 2 0 2 0 2 2 0 2 0 0 0
SATB1 -1 0 0 0 0 0 0 0 0 0 0 0 0 0 0 0 1 0 0 0 0 0 0 0 0 0 0 0 0 0 0 0 0 0 0 0 0 0 0 0 0 0 0 0 0 0 0 0 0 0 0 0 0 0 0
IRF4 0 1 0 0 0 0 0 0 0 0 0 0 1 0 1 0 0 0 1 0 0 0 0 0 0 0 0 0 0 0 0 0 0 0 0 0 0 0 0 0 0 0 0 0 0 0 0 0 0 0 0 0 0 0 0
IRF8 0 1 0 1 0 0 0 0 0 0 0 0 0 -1 0 0 0 0 0 0 1 0 0 2 0 0 0 0 0 1 0 0 0 0 0 0 0 0 0 0 0 0 0 0 0 0 0 0 0 0 0 0 0 0 0
IKZF1 0 0 0 0 1 0 0 0 0 0 0 0 0 0 0 0 0 0 0 0 0 1 0 0 0 0 0 0 0 1 0 0 0 0 0 0 0 0 0 0 0 0 1 0 0 0 0 0 0 0 0 0 0 0 0
CEBPA -1 2 0 1 2 2 0 2 0 0 2 0 0 0 0 0 0 2 2 0 2 0 0 0 -1 0 0 1 0 1 0 2 0 0 0 0 0 0 2 0 -1 0 2 0 0 2 2 2 0 0 0 0 2 0 2
GATA2 0 0 -1 0 2 1 0 0 1 0 0 0 2 0 2 0 0 0 0 2 0 0 2 0 0 0 0 0 0 0 2 0 0 0 0 0 0 0 2 0 1 0 0 0 0 0 2 0 2 0 0 0 0 0 0
RUNX2 0 0 0 0 0 0 0 0 0 0 -1 0 0 0 0 -1 0 0 0 0 0 0 0 -1 0 0 0 0 0 0 0 0 0 0 0 0 0 0 0 0 0 0 0 0 0 0 0 0 0 0 0 0 0 0 0
DACH1 0 0 0 0 0 0 0 0 0 0 0 0 0 0 0 -1 0 0 0 0 0 0 0 0 0 0 0 0 0 0 0 0 0 0 0 0 0 0 0 0 0 0 0 0 0 0 0 0 0 0 0 0 0 0 0
NFKB1 0 0 0 0 0 1 0 0 0 0 0 0 0 0 0 0 0 0 1 0 0 0 0 0 0 2 0 0 0 0 0 0 0 0 0 0 0 0 0 0 0 0 0 0 0 0 0 0 0 0 0 0 0 0 0
ETV6 0 0 0 0 0 0 0 0 0 -1 0 0 0 0 0 0 0 0 0 0 0 0 0 0 0 0 0 0 0 0 0 0 0 0 0 0 0 0 0 0 0 0 0 0 0 0 0 0 0 0 0 0 0 0 0
GATA1 0 0 0 0 0 0 1 0 0 0 2 2 0 0 0 0 0 0 2 0 0 -1 0 0 0 0 0 2 0 0 2 2 0 0 0 0 2 2 0 0 0 2 2 2 0 2 0 2 0 0 0 0 0 0 0
HEY1 0 0 0 0 0 0 0 0 0 0 2 0 0 0 0 0 0 0 0 0 0 0 0 -1 0 0 0 0 0 0 0 0 0 0 0 0 0 0 0 0 0 0 0 0 0 0 0 0 0 0 0 0 0 0 0
EBF1 0 1 0 0 0 0 0 0 0 0 0 0 0 0 0 0 0 0 1 1 0 2 0 0 0 0 0 0 0 2 0 0 0 0 0 0 0 0 0 0 0 0 0 0 0 0 0 0 0 0 0 0 0 0 0
MBD2 0 0 0 0 0 0 0 0 0 0 0 0 0 0 0 0 0 0 0 0 0 0 -1 0 0 0 0 0 0 0 0 0 0 0 0 0 0 0 0 0 0 0 0 0 0 0 0 0 0 0 0 0 0 0 0
FOXO3 0 0 0 0 0 0 0 0 0 0 0 0 0 0 0 1 0 0 0 0 0 0 0 1 0 0 0 0 0 0 0 0 0 0 0 0 0 0 0 0 0 0 0 0 0 0 0 0 0 0 0 0 0 0 0
TCF4 0 0 0 0 0 0 0 0 0 0 0 0 0 0 0 0 0 0 0 0 0 0 0 1 0 0 0 0 0 0 0 0 0 0 0 0 0 0 0 0 0 0 0 0 0 0 0 0 0 0 0 0 0 0 0
ERG 1 0 0 0 0 0 0 0 0 0 0 0 0 0 0 0 0 0 0 0 0 0 0 0 0 0 0 0 0 0 0 0 0 0 0 0 0 0 0 0 0 0 0 0 0 0 0 0 0 0 0 0 0 0 0
ETS2 0 0 0 0 0 2 0 2 0 0 0 2 0 2 0 0 0 0 2 0 0 0 0 0 0 2 0 0 2 0 0 2 0 0 0 0 2 2 0 0 0 0 2 0 0 0 2 2 0 0 0 0 0 2 0
GFI1 0 0 0 0 0 0 0 0 0 2 0 0 0 2 0 2 0 0 0 0 0 0 0 0 0 0 2 0 0 0 0 0 0 0 0 0 0 0 2 0 2 0 2 0 2 2 2 0 2 2 0 2 0 0 0
MEIS1 0 0 0 2 0 2 0 0 2 0 0 0 2 0 0 2 0 2 0 0 2 0 0 2 0 0 2 2 0 0 0 2 0 0 2 0 0 2 0 0 0 0 2 0 0 2 2 0 0 0 0 0 0 0 0
NFAT5 0 0 0 0 0 0 0 0 0 0 0 0 0 0 0 0 0 2 0 0 0 0 0 0 0 0 0 0 0 0 0 0 0 2 0 0 0 0 0 0 0 0 0 0 0 0 0 0 0 2 2 0 0 0 0
PAX4 0 0 0 0 0 0 0 0 0 0 0 0 0 2 2 0 0 0 0 2 0 2 2 0 0 0 2 0 0 0 0 0 2 0 0 2 0 0 -1 0 0 0 2 2 0 0 0 2 0 2 0 0 2 2 2
PBX1 0 2 0 0 2 0 0 0 0 2 0 0 2 2 2 0 2 0 0 0 2 0 0 0 0 0 2 0 0 2 2 0 2 0 0 0 0 2 0 0 2 0 0 0 0 0 0 2 0 0 0 0 0 0 0
MYCN 0 0 0 0 0 0 0 0 0 0 0 0 0 0 0 0 0 0 0 0 0 0 0 0 0 0 0 0 0 0 0 0 0 0 0 0 0 0 0 0 1 0 0 0 0 0 0 0 0 0 0 0 0 0 0
ZHX2 0 0 0 0 0 0 0 0 0 0 0 0 0 0 0 0 0 0 0 0 0 0 0 0 0 0 0 0 0 0 0 0 0 0 0 0 0 0 0 0 0 2 0 0 0 0 0 0 0 0 0 0 0 0 0
STAT4 0 0 0 0 0 0 0 0 0 0 0 0 0 0 0 0 0 0 0 0 0 0 0 0 0 0 0 0 0 0 0 0 0 0 0 0 0 0 0 0 0 0 0 0 0 0 0 0 0 0 0 0 0 0 0
ETV3 0 0 0 0 0 0 0 0 0 0 0 0 0 0 0 0 0 0 0 0 0 0 0 0 0 0 0 0 0 0 0 0 0 0 0 0 0 0 0 0 0 0 0 0 0 0 0 0 0 0 0 0 0 0 0
FOSL1 0 0 0 0 0 0 0 0 0 0 0 0 0 0 0 0 0 0 0 0 0 0 0 0 0 0 0 0 0 0 0 0 0 0 0 0 0 0 0 0 0 0 0 0 0 0 0 0 0 0 0 0 0 0 0
HES5 0 0 0 0 0 0 0 0 0 0 0 0 0 0 0 0 0 0 0 0 0 0 0 0 0 0 0 0 0 0 0 0 0 0 0 0 0 0 0 0 0 0 0 0 0 0 0 0 0 0 0 0 0 0 0
HLF 0 0 0 0 0 0 0 0 0 0 0 0 0 0 0 0 0 0 0 0 0 0 0 0 0 0 0 0 0 0 0 0 0 0 0 0 0 0 0 0 0 0 0 0 0 0 0 0 0 0 0 0 0 0 0
IKZF2 0 0 0 0 0 0 0 0 0 0 0 0 0 0 0 0 0 0 0 0 0 0 0 0 0 0 0 0 0 0 0 0 0 0 0 0 0 0 0 0 0 0 0 0 0 0 0 0 0 0 0 0 0 0 0
IRF6 0 0 0 0 0 0 0 0 0 0 0 0 0 0 0 0 0 0 0 0 0 0 0 0 0 0 0 0 0 0 0 0 0 0 0 0 0 0 0 0 0 0 0 0 0 0 0 0 0 0 0 0 0 0 0
KLF12 0 0 0 0 0 0 0 0 0 0 0 0 0 0 0 0 0 0 0 0 0 0 0 0 0 0 0 0 0 0 0 0 0 0 0 0 0 0 0 0 0 0 0 0 0 0 0 0 0 0 0 0 0 0 0
NFIA 0 0 0 0 0 0 0 0 0 0 0 0 0 0 0 0 0 0 0 0 0 0 0 0 0 0 0 0 0 0 0 0 0 0 0 0 0 0 0 0 0 0 0 0 0 0 0 0 0 0 0 0 0 0 0
PAX9 0 0 0 0 0 0 0 0 0 0 0 0 0 0 0 0 0 0 0 0 0 0 0 0 0 0 0 0 0 0 0 0 0 0 0 0 0 0 0 0 0 0 0 0 0 0 0 0 0 0 0 0 0 0 0
PLAG1 0 0 0 0 0 0 0 0 0 0 0 0 0 0 0 0 0 0 0 0 0 0 0 0 0 0 0 0 0 0 0 0 0 0 0 0 0 0 0 0 0 0 0 0 0 0 0 0 0 0 0 0 0 0 0
TCF7 0 0 0 0 0 0 0 0 0 0 0 0 0 0 0 0 0 0 0 0 0 0 0 0 0 0 0 0 0 0 0 0 0 0 0 0 0 0 0 0 0 0 0 0 0 0 0 0 0 0 0 0 0 0 0
ZBTB38 0 0 0 0 0 0 0 0 0 0 0 0 0 0 0 0 0 0 0 0 0 0 0 0 0 0 0 0 0 0 0 0 0 0 0 0 0 0 0 0 0 0 0 0 0 0 0 0 0 0 0 0 0 0 0
