# Supplementary material for: A differential network analysis approach for lineage specifier prediction in stem cell subpopulations
Source: NPJ Syst Biol Appl. 2015 Nov 12;1:15012–. doi: 10.1038/npjsba.2015.12 (PMC5516870; doi:10.1038/npjsba.2015.12)
Supplement: Supplementary Information S35–46 [file npjsba201512-s5.zip]

Archive with 12 entries (12 files):
- 5. SI35-46/SI35_Booleanized_ICM.txt
- 5. SI35-46/SI36_Booleanized_PE.txt
- 5. SI35-46/SI37_Booleanized_EPI.txt
- 5. SI35-46/SI38_Booleanized_HSC.txt
- 5. SI35-46/SI39_Booleanized_MPP.txt
- 5. SI35-46/SI40_Booleanized_CMP.txt
- 5. SI35-46/SI41_Booleanized_CLP.txt
- 5. SI35-46/SI42_Booleanized_MEP.txt
- 5. SI35-46/SI43_Booleanized_GMP.txt
- 5. SI35-46/SI44_Booleanized_BP.txt
- 5. SI35-46/SI45_Booleanized_AT1.txt
- 5. SI35-46/SI46_Booleanized_AT2.txt
