# Supplementary material for: A differential network analysis approach for lineage specifier prediction in stem cell subpopulations
Source: NPJ Syst Biol Appl. 2015 Nov 12;1:15012–. doi: 10.1038/npjsba.2015.12 (PMC5516870; doi:10.1038/npjsba.2015.12)
Supplement: Supplementary Information S35–46 [file npjsba201512-s5.zip › 5. SI35-46/SI37_Booleanized_EPI.txt]

ACTB	0
AHCY	1
AQP3	0
ATP12A	0
BMP4	1
CDX2	0
CEBPA	0
CREB312	0
DAB2	0
DPPAI	0
EOMES	0
ESRRB	1
FGF4	1
FGFR2	0
FN1	1
GAPDH	0
GATA3	0
GATA4	0
GATA6	0
GRHL1	0
GRHL2	0
HAND1	1
HNF4A	1
ID2	0
KLF2	1
KLF4	1
KLF5	0
KRT8	0
LCP1	0
MBNL3	0
MSC	1
MSX2	0
NANOG	1
PDGFA	1
PDGFRA	0
PECAM1	1
POU5F1	1
RUNX1	0
SALL4	1
SNAIL	1
SOX13	0
SOX17	0
SOX2	1
TCF23	0
TCFAP2A	0
TCFAP2C	0
TSPAN8	0
UTF1	1
