# Supplementary material for: A differential network analysis approach for lineage specifier prediction in stem cell subpopulations
Source: NPJ Syst Biol Appl. 2015 Nov 12;1:15012–. doi: 10.1038/npjsba.2015.12 (PMC5516870; doi:10.1038/npjsba.2015.12)
Supplement: Supplementary Information S35–46 [file npjsba201512-s5.zip › 5. SI35-46/SI38_Booleanized_HSC.txt]

AHR	1
RUNX1	0
FOSL1	0
AR	0
CEBPA	0
DACH1	1
TCF3	0
EBF1	0
KLF1	0
ERG	1
ESR1	0
ETS1	0
ETS2	1
ETV3	1
ETV6	1
FLI1	1
FOXO3	0
GATA1	0
GATA2	1
GATA3	1
GFI1	0
HES5	1
HEY1	1
HLF	1
IKZF2	1
IRF6	1
IRF8	0
TCF4	0
IKZF1	0
KLF12	1
MBD2	0
MEIS1	1
MYCN	1
NFAT5	1
NFKB1	0
NFIA	1
PAX4	0
PAX5	0
PBX1	0
PLAG1	1
SPI1	0
RORA	0
RUNX2	0
SATB1	0
STAT1	0
STAT3	0
STAT4	1
STAT6	0
TCF7	0
ZBTB38	1
ZHX2	1
MYB	0
MYC	0
TRP53	0
