# Supplementary material for: A differential network analysis approach for lineage specifier prediction in stem cell subpopulations
Source: NPJ Syst Biol Appl. 2015 Nov 12;1:15012–. doi: 10.1038/npjsba.2015.12 (PMC5516870; doi:10.1038/npjsba.2015.12)
Supplement: Supplementary Information S35–46 [file npjsba201512-s5.zip › 5. SI35-46/SI39_Booleanized_MPP.txt]

AHR	0
RUNX1	0
FOSL1	0
AR	0
CEBPA	1
DACH1	0
TCF3	0
EBF1	0
KLF1	0
ERG	1
ESR1	1
ETS1	1
ETS2	0
ETV3	1
ETV6	1
FLI1	0
FOXO3	1
GATA1	0
GATA2	0
GATA3	1
GFI1	0
HES5	0
HEY1	0
HLF	1
IKZF2	1
IRF4	0
IRF6	0
IRF8	0
TCF4	0
IKZF1	1
KLF12	0
MBD2	0
MEIS1	1
MYCN	1
NFAT5	1
NFKB1	0
NFIA	0
PAX4	0
PAX5	0
PAX9	0
PBX1	0
PLAG1	0
SPI1	1
RORA	0
RUNX2	1
SATB1	1
STAT1	0
STAT3	1
STAT4	1
STAT6	1
TCF7	0
ZBTB38	0
ZHX2	0
MYB	1
MYC	1
TRP53	0
