# Supplementary material for: A differential network analysis approach for lineage specifier prediction in stem cell subpopulations
Source: NPJ Syst Biol Appl. 2015 Nov 12;1:15012–. doi: 10.1038/npjsba.2015.12 (PMC5516870; doi:10.1038/npjsba.2015.12)
Supplement: Supplementary Information S35–46 [file npjsba201512-s5.zip › 5. SI35-46/SI41_Booleanized_CLP.txt]

AHR	0
RUNX1	0
FOSL1	0
AR	1
CEBPA	0
DACH1	0
TCF3	1
EBF1	1
KLF1	0
ERG	0
ESR1	1
ETS1	1
ETS2	0
ETV3	0
ETV6	0
FLI1	0
FOXO3	0
GATA1	0
GATA2	0
GATA3	0
GFI1	0
HES5	1
HEY1	0
HLF	0
IKZF2	0
IRF4	1
IRF6	0
IRF8	1
TCF4	1
IKZF1	1
KLF12	0
MBD2	1
MEIS1	0
MYCN	0
NFAT5	0
NFKB1	0
NFIA	0
PAX4	1
PAX5	1
PAX9	1
PBX1	0
PLAG1	0
SPI1	0
RUNX2	1
SATB1	1
STAT1	0
STAT3	0
STAT4	0
STAT6	0
TCF7	1
ZBTB38	0
ZHX2	0
MYB	1
MYC	0
TRP53	0
