# Supplementary material for: A differential network analysis approach for lineage specifier prediction in stem cell subpopulations
Source: NPJ Syst Biol Appl. 2015 Nov 12;1:15012–. doi: 10.1038/npjsba.2015.12 (PMC5516870; doi:10.1038/npjsba.2015.12)
Supplement: Supplementary Information S35–46 [file npjsba201512-s5.zip › 5. SI35-46/SI42_Booleanized_MEP.txt]

AHR	0
RUNX1	0
FOSL1	1
AR	1
CEBPA	0
DACH1	0
TCF3	1
EBF1	0
KLF1	1
ERG	0
ESR1	0
ETS1	0
ETS2	1
ETV3	0
ETV6	0
FLI1	0
FOXO3	1
GATA1	1
GATA2	0
GATA3	0
GFI1	0
HES5	0
HEY1	1
HLF	0
IKZF2	0
IRF4	0
IRF6	0
IRF8	0
TCF4	1
IKZF1	1
KLF12	0
MBD2	1
MEIS1	0
MYCN	0
NFAT5	0
NFKB1	0
NFIA	1
PAX4	1
PAX5	0
PAX9	0
PBX1	0
PLAG1	0
SPI1	0
RUNX2	0
SATB1	0
STAT1	1
STAT3	0
STAT4	0
STAT6	1
TCF7	1
ZBTB38	1
ZHX2	0
MYB	1
MYC	1
TRP53	1
