# Supplementary material for: A differential network analysis approach for lineage specifier prediction in stem cell subpopulations
Source: NPJ Syst Biol Appl. 2015 Nov 12;1:15012–. doi: 10.1038/npjsba.2015.12 (PMC5516870; doi:10.1038/npjsba.2015.12)
Supplement: Supplementary Information S35–46 [file npjsba201512-s5.zip › 5. SI35-46/SI43_Booleanized_GMP.txt]

AHR	1
RUNX1	1
FOSL1	0
CEBPA	1
CEBPB	0
DACH1	1
TCF3	1
EBF1	0
KLF1	0
ERG	0
ESR1	1
ETS1	0
ETS2	1
ETV3	0
ETV6	1
FLI1	1
FOXO3	0
GATA1	0
GATA2	0
GATA3	0
GFI1	1
HES5	0
HEY1	0
HLF	0
IKZF2	0
IRF6	0
IRF8	1
TCF4	0
IKZF1	1
KLF12	0
MBD2	1
MEIS1	0
MYCN	0
NFAT5	1
NFKB1	1
NFIA	0
PAX4	1
PAX5	0
PAX9	1
PBX1	1
PLAG1	0
SPI1	1
RORA	0
RUNX2	1
SATB1	1
STAT1	1
STAT3	1
STAT4	0
STAT6	1
TCF7	0
ZBTB38	1
ZHX2	1
MYB	1
MYC	1
TRP53	1
