# Supplementary material for: A differential network analysis approach for lineage specifier prediction in stem cell subpopulations
Source: NPJ Syst Biol Appl. 2015 Nov 12;1:15012–. doi: 10.1038/npjsba.2015.12 (PMC5516870; doi:10.1038/npjsba.2015.12)
Supplement: Supplementary Information S35–46 [file npjsba201512-s5.zip › 5. SI35-46/SI44_Booleanized_BP.txt]

1700049G17RIK	0
2010315B03RIK	0
2610008E11RIK	1
2700081O15RIK	1
2810021J22RIK	1
3110052M02RIK	0
5730507C01RIK	1
9130019O22RIK	0
9130023H24RIK	1
A530054K11RIK	1
AA987161	1
ADNP	1
AFF1	0
AFF4	0
AHR	1
AI987944	1
ARID1A	1
ARID1B	0
ARID2	1
ARID3A	0
ARID3B	0
ARID3C	0
ARID4A	1
ARID4B	1
ARID5A	1
ARID5B	0
ARNT	1
ARNT2	0
ARNTL	1
ASCL2	1
ATF1	1
ATF2	0
ATF3	1
ATF4	1
ATF5	0
ATF6	1
ATF6B	1
ATF7	0
ATOH8	1
AU041133	1
AW146154	1
BACH1	0
BACH2	0
BATF	0
BAZ1A	1
BAZ2A	1
BAZ2B	1
BBX	0
BC025920	0
BCL11A	0
BCL11B	0
BCL6	1
BHLHE40	1
BNC2	1
BPTF	0
C030039L03RIK	1
CAMTA1	0
CAMTA2	0
CARHSP1	0
CBFB	0
CCDC79	0
CDC5L	1
CEBPA	1
CEBPB	0
CEBPG	1
CHRAC1	1
CIC	1
CLOCK	0
CNOT1	0
CREB1	1
CREB3	0
CREB3L1	1
CREB3L2	1
CREB3L4	0
CREBZF	0
CREM	1
CRX	0
CRXOS1	1
CSDE1	1
CTCF	1
CTCFL	0
CUX1	1
CUX2	1
DBP	1
DDIT3	1
DEAF1	0
DMTF1	1
DNAJC1	1
DNAJC2	1
DR1	0
DRAP1	1
E2F1	1
E2F2	1
E2F3	1
E2F4	1
E2F5	1
E2F6	1
E2F7	0
E4F1	1
EBF3	1
ECD	1
EGR1	1
EGR2	1
EGR3	1
EHF	1
ELF1	0
ELF2	1
ELF3	1
ELF4	1
ELF5	1
ELK1	0
ELK3	1
ELK4	1
EN1	0
ERF	0
ERG	1
ESRRA	0
ETOHI1	1
ETS1	0
ETS2	1
ETV3	1
ETV5	1
ETV6	1
EXOC2	1
FEZF2	0
FIZ1	1
FOS	0
FOSB	1
FOSL1	0
FOSL2	0
FOXA1	1
FOXA2	1
FOXA3	0
FOXD1	0
FOXJ2	1
FOXJ3	0
FOXK1	0
FOXK2	1
FOXN2	1
FOXN3	0
FOXO1	1
FOXO3	0
FOXO4	0
FOXP1	1
FOXP2	1
FOXP3	0
FOXP4	1
FOXQ1	0
FOXR1	0
GABPA	1
GATA3	0
GATA6	1
GATAD1	0
GATAD2B	0
GLI2	0
GLI3	1
GLIS2	0
GLIS3	1
GM10509	1
GM13051	0
GM13139	0
GM13152	0
GM13154	0
GM13157	1
GM13212	1
GM13251	0
GM14124	0
GM14295	1
GM14306	1
GM14308	0
GM14322	1
GM14326	0
GM14327	0
GM14391	0
GM14393	1
GM14420	1
GM14501	1
GM4724	1
GM5382	1
GM5595	0
GM608	0
GM6710	1
GM8898	1
GMEB1	1
GMEB2	1
GRHL1	1
GRHL2	1
GRHL3	1
GTF3A	0
GZF1	1
HBP1	1
HES1	1
HES2	0
HES3	1
HES6	0
HES7	0
HEY1	0
HEY2	1
HHEX	1
HIC2	0
HIST1H2AA	0
HIST1H2BA	1
HIST1H2BB	1
HIST1H2BC	1
HIST1H2BE	1
HIST1H2BF	1
HIST1H2BG	1
HIST1H2BH	1
HIST1H2BJ	1
HIST1H2BK	1
HIST1H2BP	1
HIST1H2BQ	1
HIST2H2AA1	1
HIST2H2AA2	1
HIST2H2AB	0
HIST2H2AC	1
HIST2H2BE	0
HIST3H2BA	0
HIVEP1	1
HIVEP2	1
HMBOX1	0
HMG20A	1
HMG20B	1
HMGA1	1
HMGA1-RS1	1
HMGA2	1
HMGB1	1
HMGB2	1
HMGB3	1
HMGXB3	1
HMGXB4	1
HNF1B	0
HOMEZ	1
HOPX	0
HOXA2	0
HSF1	0
HSF2	1
HSF4	1
HSF5	0
ID1	1
ID2	1
ID3	1
ID4	1
IKZF1	1
IKZF2	1
IKZF3	0
IKZF4	0
INSM1	0
INSM2	0
IRF1	1
IRF2	1
IRF3	1
IRF6	1
IRF7	1
IRF9	0
IRX1	1
IRX2	1
IRX3	1
IRX5	1
JARID2	0
JDP2	1
JUN	1
JUNB	1
JUND	0
KDM5A	1
KDM5B	1
KDM5C	1
KDM5D	0
KLF10	1
KLF11	0
KLF12	1
KLF13	0
KLF15	0
KLF16	1
KLF2	1
KLF3	1
KLF4	0
KLF5	1
KLF6	0
KLF7	0
KLF8	0
KLF9	1
L3MBTL1	1
LCOR	0
LCORL	1
LHX6	0
LHX9	0
LITAF	1
MAF	1
MAFB	1
MAFF	1
MAFG	0
MAFK	1
MAX	0
MAZ	0
MBD1	1
MBD2	0
MBD3	1
MBD4	1
MBTPS2	0
MECOM	1
MECP2	1
MEF2A	0
MEF2D	1
MEIS1	0
MESP2	0
MET	1
MGA	1
MIER1	1
MIER3	0
MITF	1
MLX	0
MLXIP	1
MLXIPL	0
MNT	1
MSX1	1
MTA1	0
MTA2	1
MTA3	1
MTF1	1
MXD1	0
MXD3	1
MXD4	1
MXI1	1
MYB	1
MYC	1
MYCL1	0
MYCN	1
MYNN	1
MYSM1	1
NANOG	0
NCOR1	1
NCOR2	0
NFAT5	1
NFATC1	0
NFATC3	0
NFATC4	0
NFE2	1
NFE2L1	0
NFE2L2	1
NFE2L3	1
NFIA	1
NFIB	0
NFIC	1
NFIL3	0
NFIX	1
NFKB1	0
NFKB2	0
NFX1	1
NFXL1	1
NFYA	1
NFYB	1
NFYC	1
NKX2-1	1
NKX6-2	0
NOBOX	0
NOTO	0
NPAS2	1
NR1D1	1
NR1D2	1
NR1H2	1
NR1H3	1
NR1I2	0
NR2C1	1
NR2C2	1
NR2E1	0
NR2F2	1
NR2F6	1
NR3C1	1
NR3C2	1
NR4A1	1
NR4A2	1
NR6A1	1
NRF1	1
OBOX2	0
ONECUT2	1
OTX2	0
OVOL1	1
OVOL2	0
PATZ1	1
PBRM1	0
PBX1	0
PBX2	0
PBX3	0
PBX4	1
PEG3	1
PHOX2A	0
PHOX2B	1
PIAS1	1
PIAS2	0
PIAS3	1
PIAS4	1
PKHD1	1
PKNOX1	1
PLAGL1	1
PLAGL2	1
PLXNA1	1
PLXNA2	1
PLXNA3	1
PLXNA4	1
PLXNB1	1
PLXNB2	1
PLXNC1	0
PLXND1	1
PMS1	0
POLE3	0
POLE4	1
POU2F1	1
POU2F2	1
POU5F1	1
POU6F1	1
PPARA	1
PPARD	0
PRDM1	1
PRDM10	1
PRDM15	1
PRDM16	1
PRDM2	1
PRDM4	0
PRDM5	1
PRDM6	0
PRKRIR	1
PROX1	0
PROX2	1
RARA	0
RARB	0
RARG	0
RBAK	0
RBPJ	0
RBPJL	1
RCOR1	0
RCOR2	0
RCOR3	1
REL	1
RELA	1
RELB	0
REPIN1	0
RERE	0
REST	0
RFX1	0
RFX2	0
RFX3	1
RFX5	1
RFX7	1
RNF138	0
RORA	1
RORC	1
RREB1	1
RSL1	1
RSLCAN18	0
RUNX1	0
RUNX2	0
RXRA	0
RXRB	0
SALL2	1
SATB1	0
SATB2	1
SCX	0
SETDB1	1
SETDB2	1
SIX1	1
SIX4	0
SMAD1	1
SMAD2	0
SMAD3	1
SMAD4	1
SMAD5	0
SMAD6	1
SMAD7	1
SMAD9	1
SMARCC1	1
SMARCC2	1
SMARCE1	1
SNAI1	1
SNAI2	0
SNAI3	1
SNAPC4	0
SOX11	1
SOX12	1
SOX13	1
SOX2	0
SOX4	0
SOX5	0
SOX6	0
SOX7	0
SOX8	0
SOX9	1
SP1	1
SP100	1
SP110	0
SP140	1
SP2	0
SP3	1
SP4	1
SP5	0
SP9	1
SPDEF	1
SPIB	0
SREBF1	1
SREBF2	1
SRF	1
SSRP1	1
STAT1	0
STAT2	1
STAT3	1
STAT4	0
STAT5A	0
STAT5B	0
STAT6	1
SUB1	1
TADA2A	1
TADA2B	0
TAF11	1
TAF12	0
TBX19	1
TBX20	0
TBX3	0
TBX4	0
TBX6	0
TCF12	1
TCF21	0
TCF3	0
TCF4	0
TCF7	1
TCF7L1	1
TCF7L2	1
TEAD1	0
TEAD2	0
TEAD3	1
TEAD4	1
TEF	1
TERF1	0
TERF2	1
TFAM	0
TFAP2C	0
TFAP4	1
TFCP2	1
TFCP2L1	1
TFDP1	0
TFDP2	1
TFE3	1
TFEB	1
TGIF1	1
TGIF2	1
THAP1	0
THAP11	0
THAP2	0
THAP3	1
THAP4	0
THAP7	1
THRA	0
THRB	0
TOX	0
TOX2	0
TOX3	0
TOX4	0
TRERF1	1
TRP53	0
TRP63	0
TRPS1	1
TSC22D1	1
TSC22D2	1
TSC22D3	0
TSC22D4	1
TSHZ1	0
TSHZ2	1
TTF1	0
TULP1	0
TULP3	1
TULP4	1
UBP1	1
UBTF	1
USF1	1
VDR	0
VEZF1	0
VPS72	1
VSX2	0
WDHD1	0
WHSC1	0
WIZ	1
XBP1	1
YBX1	1
YBX2	0
YY1	1
ZBED4	0
ZBTB1	0
ZBTB10	1
ZBTB12	0
ZBTB16	0
ZBTB17	0
ZBTB2	0
ZBTB20	0
ZBTB24	0
ZBTB25	1
ZBTB26	0
ZBTB3	0
ZBTB32	0
ZBTB34	0
ZBTB37	0
ZBTB38	1
ZBTB39	0
ZBTB4	1
ZBTB40	0
ZBTB41	0
ZBTB42	1
ZBTB43	1
ZBTB44	1
ZBTB45	0
ZBTB48	1
ZBTB49	1
ZBTB6	1
ZBTB7A	0
ZBTB7B	1
ZBTB8A	0
ZBTB8B	0
ZEB1	0
ZEB2	0
ZFAT	0
ZFHX2	1
ZFHX3	1
ZFHX4	0
ZFP1	1
ZFP101	0
ZFP105	0
ZFP108	1
ZFP109	1
ZFP11	1
ZFP110	1
ZFP111	0
ZFP113	1
ZFP119A	0
ZFP119B	0
ZFP12	1
ZFP120	1
ZFP128	1
ZFP14	0
ZFP142	1
ZFP143	0
ZFP146	0
ZFP148	0
ZFP157	1
ZFP160	0
ZFP169	0
ZFP174	0
ZFP180	1
ZFP182	0
ZFP189	0
ZFP191	0
ZFP2	1
ZFP202	1
ZFP212	0
ZFP213	0
ZFP217	1
ZFP219	1
ZFP229	0
ZFP235	0
ZFP236	1
ZFP239	0
ZFP248	0
ZFP251	0
ZFP26	1
ZFP260	1
ZFP263	1
ZFP266	1
ZFP27	1
ZFP273	1
ZFP275	1
ZFP276	0
ZFP28	1
ZFP281	1
ZFP282	0
ZFP287	1
ZFP292	1
ZFP296	0
ZFP3	1
ZFP30	0
ZFP316	0
ZFP317	1
ZFP319	1
ZFP322A	1
ZFP324	1
ZFP329	0
ZFP334	0
ZFP335	0
ZFP341	0
ZFP345	1
ZFP35	0
ZFP354A	0
ZFP354B	0
ZFP354C	1
ZFP358	0
ZFP362	0
ZFP367	0
ZFP369	0
ZFP37	1
ZFP382	0
ZFP384	0
ZFP386	1
ZFP39	0
ZFP397	0
ZFP398	0
ZFP40	0
ZFP407	0
ZFP408	0
ZFP41	0
ZFP410	1
ZFP418	0
ZFP420	1
ZFP422	0
ZFP426	0
ZFP429	1
ZFP442	0
ZFP444	1
ZFP445	0
ZFP446	1
ZFP449	1
ZFP454	1
ZFP455	1
ZFP456	1
ZFP458	1
ZFP459	1
ZFP46	1
ZFP467	1
ZFP472	1
ZFP473	0
ZFP507	1
ZFP512	1
ZFP513	1
ZFP516	1
ZFP521	0
ZFP523	1
ZFP524	0
ZFP526	1
ZFP53	1
ZFP532	0
ZFP534	0
ZFP54	1
ZFP553	0
ZFP560	0
ZFP563	1
ZFP568	0
ZFP57	1
ZFP574	0
ZFP575	0
ZFP579	0
ZFP58	1
ZFP580	0
ZFP583	1
ZFP59	0
ZFP592	0
ZFP595	1
ZFP597	1
ZFP599	1
ZFP60	1
ZFP605	0
ZFP606	0
ZFP607	1
ZFP61	0
ZFP612	1
ZFP617	1
ZFP618	0
ZFP619	0
ZFP62	1
ZFP623	0
ZFP628	1
ZFP629	0
ZFP637	0
ZFP639	1
ZFP64	1
ZFP644	1
ZFP646	1
ZFP647	0
ZFP651	0
ZFP652	1
ZFP653	1
ZFP654	1
ZFP655	1
ZFP658	0
ZFP661	0
ZFP664	0
ZFP667	0
ZFP668	0
ZFP672	0
ZFP68	0
ZFP687	1
ZFP689	0
ZFP691	1
ZFP697	1
ZFP7	0
ZFP707	1
ZFP708	1
ZFP709	0
ZFP710	1
ZFP711	1
ZFP715	0
ZFP719	0
ZFP71-RS1	1
ZFP738	1
ZFP74	0
ZFP740	1
ZFP746	1
ZFP747	0
ZFP758	0
ZFP759	0
ZFP760	1
ZFP763	1
ZFP764	0
ZFP768	0
ZFP770	0
ZFP771	0
ZFP772	0
ZFP773	0
ZFP775	0
ZFP777	1
ZFP78	0
ZFP780B	1
ZFP784	0
ZFP787	0
ZFP788	1
ZFP790	0
ZFP791	1
ZFP800	1
ZFP808	0
ZFP809	1
ZFP81	0
ZFP810	0
ZFP811	0
ZFP82	0
ZFP820	1
ZFP825	1
ZFP827	1
ZFP831	0
ZFP84	0
ZFP846	1
ZFP85-RS1	1
ZFP865	0
ZFP866	0
ZFP867	1
ZFP868	0
ZFP869	0
ZFP871	0
ZFP872	0
ZFP873	0
ZFP874A	0
ZFP874B	0
ZFP882	0
ZFP9	1
ZFP90	1
ZFP91	1
ZFP92	1
ZFP93	0
ZFP931	0
ZFP932	0
ZFP933	1
ZFP934	0
ZFP935	1
ZFP937	1
ZFP938	0
ZFP940	1
ZFP941	1
ZFP942	1
ZFP943	1
ZFP944	0
ZFP945	1
ZFP946	0
ZFP947	0
ZFP948	1
ZFP949	0
ZFP951	0
ZFP952	1
ZFP953	0
ZFP954	1
ZFP956	0
ZFP958	0
ZFP959	0
ZFP961	0
ZFX	1
ZGLP1	1
ZHX1	0
ZHX2	1
ZHX3	0
ZKSCAN1	0
ZKSCAN14	1
ZKSCAN16	0
ZKSCAN17	0
ZKSCAN3	1
ZKSCAN4	0
ZKSCAN5	1
ZMIZ1	1
ZMIZ2	1
ZNF512B	0
ZSCAN12	1
ZSCAN20	0
ZSCAN21	1
ZSCAN29	1
ZSCAN4C	0
ZXDB	0
ZXDC	0
ZZZ3	1
