# Supplementary material for: A differential network analysis approach for lineage specifier prediction in stem cell subpopulations
Source: NPJ Syst Biol Appl. 2015 Nov 12;1:15012–. doi: 10.1038/npjsba.2015.12 (PMC5516870; doi:10.1038/npjsba.2015.12)
Supplement: Supplementary Information S35–46 [file npjsba201512-s5.zip › 5. SI35-46/SI45_Booleanized_AT1.txt]

1700049G17RIK	0
2010315B03RIK	0
2610008E11RIK	0
2700081O15RIK	0
2810021J22RIK	0
3110052M02RIK	1
5730507C01RIK	0
9130019O22RIK	1
9130023H24RIK	0
A530054K11RIK	0
AA987161	0
ADNP	0
AFF1	1
AFF4	1
AHR	0
AI987944	0
ARID1A	0
ARID1B	1
ARID2	1
ARID3A	0
ARID3B	1
ARID3C	1
ARID4A	0
ARID4B	0
ARID5A	0
ARID5B	0
ARNT	0
ARNT2	1
ARNTL	0
ASCL2	0
ATF1	0
ATF2	0
ATF3	1
ATF4	0
ATF5	0
ATF6	0
ATF6B	0
ATF7	0
ATOH8	0
AU041133	0
AW146154	1
BACH1	1
BACH2	0
BATF	1
BAZ1A	0
BAZ2A	0
BAZ2B	0
BBX	1
BC025920	1
BCL11A	0
BCL11B	0
BCL6	0
BHLHE40	0
BNC2	0
BPTF	1
C030039L03RIK	0
CAMTA1	0
CAMTA2	0
CARHSP1	0
CBFB	1
CCDC79	1
CDC5L	0
CEBPA	0
CEBPB	1
CEBPG	0
CHRAC1	0
CIC	0
CLOCK	1
CNOT1	1
CREB1	0
CREB3	0
CREB3L1	0
CREB3L2	1
CREB3L4	1
CREBZF	0
CREM	0
CRX	1
CRXOS1	0
CSDE1	0
CTCF	0
CTCFL	0
CUX1	1
CUX2	0
DBP	0
DDIT3	0
DEAF1	0
DMTF1	0
DNAJC1	0
DNAJC2	0
DR1	0
DRAP1	0
E2F1	0
E2F2	0
E2F3	0
E2F4	0
E2F5	0
E2F6	0
E2F7	1
E4F1	0
EBF3	0
ECD	0
EGR1	0
EGR2	0
EGR3	0
EHF	0
ELF1	1
ELF2	0
ELF3	0
ELF4	0
ELF5	0
ELK1	1
ELK3	0
ELK4	0
EN1	1
ERF	1
ERG	0
ESRRA	1
ETOHI1	0
ETS1	0
ETS2	0
ETV3	1
ETV5	0
ETV6	0
EXOC2	0
FEZF2	1
FIZ1	0
FOS	1
FOSB	1
FOSL1	1
FOSL2	1
FOXA1	0
FOXA2	0
FOXA3	1
FOXD1	1
FOXJ2	0
FOXJ3	1
FOXK1	0
FOXK2	0
FOXN2	0
FOXN3	1
FOXO1	0
FOXO3	1
FOXO4	0
FOXP1	0
FOXP2	0
FOXP3	0
FOXP4	0
FOXQ1	0
FOXR1	0
GABPA	0
GATA3	1
GATA6	0
GATAD1	0
GATAD2B	1
GLI2	1
GLI3	0
GLIS2	1
GLIS3	0
GM10509	0
GM13051	0
GM13139	0
GM13152	1
GM13154	1
GM13157	0
GM13212	1
GM13251	1
GM14124	1
GM14295	0
GM14306	0
GM14308	0
GM14322	0
GM14326	0
GM14327	0
GM14391	0
GM14393	0
GM14420	1
GM14501	0
GM4724	0
GM5382	0
GM5595	1
GM608	0
GM6710	0
GM8898	0
GMEB1	0
GMEB2	0
GRHL1	0
GRHL2	0
GRHL3	0
GTF3A	0
GZF1	0
HBP1	0
HES1	1
HES2	1
HES3	0
HES6	0
HES7	0
HEY1	0
HEY2	0
HHEX	0
HIC2	1
HIST1H2AA	0
HIST1H2BA	0
HIST1H2BB	0
HIST1H2BC	0
HIST1H2BE	0
HIST1H2BF	0
HIST1H2BG	0
HIST1H2BH	0
HIST1H2BJ	0
HIST1H2BK	0
HIST1H2BP	0
HIST1H2BQ	0
HIST2H2AA1	0
HIST2H2AA2	0
HIST2H2AB	0
HIST2H2AC	0
HIST2H2BE	0
HIST3H2BA	0
HIVEP1	0
HIVEP2	0
HMBOX1	1
HMG20A	0
HMG20B	0
HMGA1	0
HMGA1-RS1	0
HMGA2	0
HMGB1	0
HMGB2	0
HMGB3	0
HMGXB3	0
HMGXB4	0
HNF1B	0
HOMEZ	0
HOPX	1
HOXA2	1
HSF1	0
HSF2	0
HSF4	0
HSF5	0
ID1	0
ID2	0
ID3	1
ID4	0
IKZF1	0
IKZF2	1
IKZF3	1
IKZF4	0
INSM1	0
INSM2	1
IRF1	0
IRF2	0
IRF3	1
IRF6	0
IRF7	0
IRF9	0
IRX1	0
IRX2	0
IRX3	0
IRX5	0
JARID2	1
JDP2	1
JUN	0
JUNB	0
JUND	0
KDM5A	0
KDM5B	0
KDM5C	0
KDM5D	0
KLF10	1
KLF11	1
KLF12	0
KLF13	1
KLF15	0
KLF16	0
KLF2	0
KLF3	0
KLF4	0
KLF5	1
KLF6	1
KLF7	1
KLF8	1
KLF9	1
L3MBTL1	0
LCOR	1
LCORL	0
LHX6	1
LHX9	1
LITAF	0
MAF	0
MAFB	0
MAFF	1
MAFG	0
MAFK	1
MAX	0
MAZ	0
MBD1	0
MBD2	0
MBD3	0
MBD4	0
MBTPS2	0
MECOM	0
MECP2	0
MEF2A	1
MEF2D	0
MEIS1	1
MESP2	0
MET	0
MGA	0
MIER1	0
MIER3	1
MITF	0
MLX	0
MLXIP	0
MLXIPL	1
MNT	0
MSX1	0
MTA1	1
MTA2	0
MTA3	0
MTF1	1
MXD1	0
MXD3	0
MXD4	0
MXI1	0
MYB	0
MYC	0
MYCL1	1
MYCN	0
MYNN	0
MYSM1	0
NANOG	0
NCOR1	0
NCOR2	0
NFAT5	1
NFATC1	0
NFATC3	0
NFATC4	1
NFE2	0
NFE2L1	1
NFE2L2	0
NFE2L3	0
NFIA	0
NFIB	0
NFIC	0
NFIL3	0
NFIX	0
NFKB1	0
NFKB2	1
NFX1	0
NFXL1	0
NFYA	0
NFYB	0
NFYC	0
NKX2-1	0
NKX6-2	0
NOBOX	1
NOTO	1
NPAS2	0
NR1D1	0
NR1D2	0
NR1H2	0
NR1H3	0
NR1I2	1
NR2C1	1
NR2C2	0
NR2E1	0
NR2F2	0
NR2F6	0
NR3C1	1
NR3C2	0
NR4A1	0
NR4A2	0
NR6A1	0
NRF1	0
OBOX2	1
ONECUT2	0
OTX2	1
OVOL1	0
OVOL2	1
PATZ1	0
PBRM1	1
PBX1	0
PBX2	1
PBX3	1
PBX4	0
PEG3	0
PHOX2A	0
PHOX2B	0
PIAS1	1
PIAS2	0
PIAS3	0
PIAS4	0
PKHD1	0
PKNOX1	0
PLAGL1	0
PLAGL2	0
PLXNA1	0
PLXNA2	0
PLXNA3	0
PLXNA4	0
PLXNB1	1
PLXNB2	0
PLXNC1	1
PLXND1	0
PMS1	1
POLE3	1
POLE4	0
POU2F1	0
POU2F2	0
POU5F1	0
POU6F1	0
PPARA	0
PPARD	0
PRDM1	0
PRDM10	0
PRDM15	0
PRDM16	1
PRDM2	1
PRDM4	1
PRDM5	0
PRDM6	1
PRKRIR	0
PROX1	0
PROX2	0
RARA	1
RARB	0
RARG	0
RBAK	0
RBPJ	1
RBPJL	0
RCOR1	1
RCOR2	0
RCOR3	0
REL	0
RELA	0
RELB	0
REPIN1	0
RERE	0
REST	0
RFX1	0
RFX2	1
RFX3	0
RFX5	0
RFX7	0
RNF138	1
RORA	0
RORC	0
RREB1	0
RSL1	0
RSLCAN18	1
RUNX1	1
RUNX2	1
RXRA	0
RXRB	1
SALL2	0
SATB1	0
SATB2	0
SCX	1
SETDB1	0
SETDB2	0
SIX1	0
SIX4	0
SMAD1	0
SMAD2	0
SMAD3	0
SMAD4	0
SMAD5	0
SMAD6	0
SMAD7	1
SMAD9	0
SMARCC1	0
SMARCC2	0
SMARCE1	0
SNAI1	0
SNAI2	1
SNAI3	0
SNAPC4	0
SOX11	0
SOX12	0
SOX13	0
SOX2	1
SOX4	0
SOX5	0
SOX6	1
SOX7	1
SOX8	1
SOX9	0
SP1	0
SP100	0
SP110	1
SP140	0
SP2	1
SP3	0
SP4	0
SP5	0
SP9	0
SPDEF	0
SPIB	1
SREBF1	0
SREBF2	0
SRF	0
SSRP1	0
STAT1	0
STAT2	0
STAT3	0
STAT4	1
STAT5A	0
STAT5B	1
STAT6	0
SUB1	0
TADA2A	0
TADA2B	1
TAF11	0
TAF12	0
TBX19	0
TBX20	1
TBX3	1
TBX4	0
TBX6	1
TCF12	0
TCF21	1
TCF3	0
TCF4	0
TCF7	0
TCF7L1	0
TCF7L2	1
TEAD1	1
TEAD2	1
TEAD3	0
TEAD4	0
TEF	1
TERF1	0
TERF2	0
TFAM	1
TFAP2C	1
TFAP4	0
TFCP2	0
TFCP2L1	0
TFDP1	1
TFDP2	1
TFE3	0
TFEB	0
TGIF1	0
TGIF2	0
THAP1	1
THAP11	0
THAP2	0
THAP3	0
THAP4	1
THAP7	0
THRA	0
THRB	1
TOX	0
TOX2	0
TOX3	0
TOX4	1
TRERF1	0
TRP53	0
TRP63	1
TRPS1	1
TSC22D1	0
TSC22D2	0
TSC22D3	1
TSC22D4	0
TSHZ1	1
TSHZ2	0
TTF1	0
TULP1	1
TULP3	0
TULP4	0
UBP1	0
UBTF	0
USF1	0
VDR	0
VEZF1	0
VPS72	0
VSX2	0
WDHD1	1
WHSC1	0
WIZ	0
XBP1	0
YBX1	0
YBX2	1
YY1	0
ZBED4	1
ZBTB1	1
ZBTB10	0
ZBTB12	0
ZBTB16	1
ZBTB17	0
ZBTB2	0
ZBTB20	1
ZBTB24	1
ZBTB25	0
ZBTB26	0
ZBTB3	1
ZBTB32	0
ZBTB34	0
ZBTB37	0
ZBTB38	0
ZBTB39	0
ZBTB4	0
ZBTB40	0
ZBTB41	1
ZBTB42	0
ZBTB43	0
ZBTB44	1
ZBTB45	0
ZBTB48	0
ZBTB49	0
ZBTB6	0
ZBTB7A	0
ZBTB7B	0
ZBTB8A	1
ZBTB8B	1
ZEB1	1
ZEB2	1
ZFAT	1
ZFHX2	0
ZFHX3	0
ZFHX4	1
ZFP1	0
ZFP101	1
ZFP105	0
ZFP108	0
ZFP109	0
ZFP11	0
ZFP110	0
ZFP111	1
ZFP113	0
ZFP119A	0
ZFP119B	0
ZFP12	0
ZFP120	0
ZFP128	0
ZFP14	1
ZFP142	0
ZFP143	1
ZFP146	0
ZFP148	0
ZFP157	0
ZFP160	0
ZFP169	1
ZFP174	1
ZFP180	0
ZFP182	1
ZFP189	1
ZFP191	0
ZFP2	0
ZFP202	0
ZFP212	1
ZFP213	1
ZFP217	0
ZFP219	0
ZFP229	0
ZFP235	1
ZFP236	0
ZFP239	1
ZFP248	0
ZFP251	0
ZFP26	0
ZFP260	0
ZFP263	0
ZFP266	1
ZFP27	0
ZFP273	0
ZFP275	0
ZFP276	1
ZFP28	0
ZFP281	0
ZFP282	0
ZFP287	0
ZFP292	0
ZFP296	0
ZFP3	0
ZFP30	0
ZFP316	1
ZFP317	0
ZFP319	0
ZFP322A	1
ZFP324	0
ZFP329	0
ZFP334	1
ZFP335	0
ZFP341	1
ZFP345	0
ZFP35	0
ZFP354A	1
ZFP354B	1
ZFP354C	0
ZFP358	0
ZFP362	1
ZFP367	0
ZFP369	1
ZFP37	0
ZFP382	1
ZFP384	1
ZFP386	0
ZFP39	0
ZFP397	1
ZFP398	0
ZFP40	1
ZFP407	0
ZFP408	1
ZFP41	0
ZFP410	0
ZFP418	0
ZFP420	0
ZFP422	1
ZFP426	0
ZFP429	0
ZFP442	1
ZFP444	0
ZFP445	0
ZFP446	0
ZFP449	0
ZFP454	0
ZFP455	0
ZFP456	0
ZFP458	0
ZFP459	0
ZFP46	0
ZFP467	0
ZFP472	0
ZFP473	1
ZFP507	0
ZFP512	0
ZFP513	0
ZFP516	0
ZFP521	0
ZFP523	0
ZFP524	0
ZFP526	0
ZFP53	0
ZFP532	0
ZFP534	0
ZFP54	0
ZFP553	0
ZFP560	0
ZFP563	0
ZFP568	0
ZFP57	0
ZFP574	0
ZFP575	1
ZFP579	1
ZFP58	0
ZFP580	1
ZFP583	0
ZFP59	1
ZFP592	1
ZFP595	0
ZFP597	0
ZFP599	0
ZFP60	0
ZFP605	1
ZFP606	0
ZFP607	0
ZFP61	1
ZFP612	0
ZFP617	0
ZFP618	0
ZFP619	0
ZFP62	0
ZFP623	1
ZFP628	0
ZFP629	1
ZFP637	1
ZFP639	0
ZFP64	0
ZFP644	1
ZFP646	0
ZFP647	0
ZFP651	0
ZFP652	0
ZFP653	0
ZFP654	0
ZFP655	0
ZFP658	1
ZFP661	1
ZFP664	1
ZFP667	1
ZFP668	0
ZFP672	0
ZFP68	0
ZFP687	0
ZFP689	1
ZFP691	0
ZFP697	0
ZFP7	0
ZFP707	0
ZFP708	0
ZFP709	1
ZFP710	0
ZFP711	0
ZFP715	1
ZFP719	0
ZFP71-RS1	0
ZFP738	0
ZFP74	1
ZFP740	0
ZFP746	0
ZFP747	0
ZFP758	0
ZFP759	1
ZFP760	0
ZFP763	0
ZFP764	1
ZFP768	0
ZFP770	1
ZFP771	1
ZFP772	1
ZFP773	1
ZFP775	1
ZFP777	0
ZFP78	0
ZFP780B	0
ZFP784	0
ZFP787	1
ZFP788	0
ZFP790	1
ZFP791	0
ZFP800	0
ZFP808	1
ZFP809	0
ZFP81	1
ZFP810	1
ZFP811	1
ZFP82	1
ZFP820	0
ZFP825	0
ZFP827	0
ZFP831	0
ZFP84	0
ZFP846	0
ZFP85-RS1	0
ZFP865	1
ZFP866	0
ZFP867	0
ZFP868	0
ZFP869	0
ZFP871	1
ZFP872	0
ZFP873	1
ZFP874A	1
ZFP874B	0
ZFP882	1
ZFP9	0
ZFP90	0
ZFP91	0
ZFP92	0
ZFP93	1
ZFP931	0
ZFP932	1
ZFP933	0
ZFP934	1
ZFP935	1
ZFP937	1
ZFP938	0
ZFP940	0
ZFP941	0
ZFP942	0
ZFP943	0
ZFP944	1
ZFP945	0
ZFP946	1
ZFP947	1
ZFP948	0
ZFP949	0
ZFP951	0
ZFP952	0
ZFP953	1
ZFP954	0
ZFP956	0
ZFP958	1
ZFP959	1
ZFP961	0
ZFX	0
ZGLP1	0
ZHX1	0
ZHX2	0
ZHX3	0
ZKSCAN1	1
ZKSCAN14	0
ZKSCAN16	0
ZKSCAN17	1
ZKSCAN3	0
ZKSCAN4	0
ZKSCAN5	0
ZMIZ1	0
ZMIZ2	0
ZNF512B	0
ZSCAN12	0
ZSCAN20	1
ZSCAN21	1
ZSCAN29	0
ZSCAN4C	1
ZXDB	0
ZXDC	0
ZZZ3	0
