# Supplementary material for: A differential network analysis approach for lineage specifier prediction in stem cell subpopulations
Source: NPJ Syst Biol Appl. 2015 Nov 12;1:15012–. doi: 10.1038/npjsba.2015.12 (PMC5516870; doi:10.1038/npjsba.2015.12)
Supplement: Supplementary Information S35–46 [file npjsba201512-s5.zip › 5. SI35-46/SI46_Booleanized_AT2.txt]

1700049G17RIK	1
2010315B03RIK	0
2610008E11RIK	0
2700081O15RIK	1
2810021J22RIK	0
3110052M02RIK	0
5730507C01RIK	0
9130019O22RIK	0
9130023H24RIK	1
A530054K11RIK	0
AA987161	0
ADNP	0
AFF1	0
AFF4	0
AHR	0
AI987944	0
ARID1A	0
ARID1B	0
ARID2	0
ARID3A	0
ARID3B	0
ARID3C	0
ARID4A	0
ARID4B	0
ARID5A	0
ARID5B	1
ARNT	0
ARNT2	0
ARNTL	1
ASCL2	1
ATF1	1
ATF2	0
ATF3	0
ATF4	1
ATF5	1
ATF6	0
ATF6B	1
ATF7	1
ATOH8	0
AU041133	0
AW146154	0
BACH1	0
BACH2	1
BATF	0
BAZ1A	0
BAZ2A	0
BAZ2B	0
BBX	0
BC025920	0
BCL11A	1
BCL11B	0
BCL6	1
BHLHE40	1
BNC2	0
BPTF	0
C030039L03RIK	1
CAMTA1	1
CAMTA2	1
CARHSP1	1
CBFB	0
CCDC79	0
CDC5L	0
CEBPA	1
CEBPB	0
CEBPG	0
CHRAC1	1
CIC	0
CLOCK	0
CNOT1	0
CREB1	0
CREB3	1
CREB3L1	1
CREB3L2	0
CREB3L4	0
CREBZF	1
CREM	0
CRX	0
CRXOS1	0
CSDE1	0
CTCF	1
CTCFL	0
CUX1	0
CUX2	0
DBP	1
DDIT3	1
DEAF1	0
DMTF1	1
DNAJC1	0
DNAJC2	0
DR1	0
DRAP1	0
E2F1	0
E2F2	0
E2F3	1
E2F4	0
E2F5	0
E2F6	0
E2F7	0
E4F1	1
EBF3	0
ECD	0
EGR1	0
EGR2	0
EGR3	0
EHF	0
ELF1	0
ELF2	0
ELF3	0
ELF4	0
ELF5	1
ELK1	0
ELK3	0
ELK4	0
EN1	0
ERF	0
ERG	0
ESRRA	1
ETOHI1	0
ETS1	1
ETS2	1
ETV3	0
ETV5	1
ETV6	0
EXOC2	0
FEZF2	0
FIZ1	1
FOS	0
FOSB	0
FOSL1	0
FOSL2	0
FOXA1	1
FOXA2	1
FOXA3	0
FOXD1	0
FOXJ2	1
FOXJ3	0
FOXK1	1
FOXK2	1
FOXN2	0
FOXN3	0
FOXO1	0
FOXO3	0
FOXO4	1
FOXP1	0
FOXP2	0
FOXP3	1
FOXP4	1
FOXQ1	1
FOXR1	1
GABPA	1
GATA3	0
GATA6	0
GATAD1	0
GATAD2B	0
GLI2	0
GLI3	1
GLIS2	0
GLIS3	0
GM10509	0
GM13051	0
GM13139	0
GM13152	0
GM13154	0
GM13157	0
GM13212	0
GM13251	0
GM14124	0
GM14295	0
GM14306	0
GM14308	1
GM14322	0
GM14326	1
GM14327	0
GM14391	1
GM14393	1
GM14420	0
GM14501	0
GM4724	0
GM5382	0
GM5595	0
GM608	1
GM6710	1
GM8898	0
GMEB1	1
GMEB2	0
GRHL1	0
GRHL2	0
GRHL3	0
GTF3A	0
GZF1	1
HBP1	0
HES1	0
HES2	0
HES3	0
HES6	1
HES7	1
HEY1	1
HEY2	1
HHEX	1
HIC2	0
HIST1H2AA	1
HIST1H2BA	0
HIST1H2BB	0
HIST1H2BC	0
HIST1H2BE	0
HIST1H2BF	0
HIST1H2BG	0
HIST1H2BH	0
HIST1H2BJ	0
HIST1H2BK	0
HIST1H2BP	0
HIST1H2BQ	0
HIST2H2AA1	1
HIST2H2AA2	0
HIST2H2AB	1
HIST2H2AC	1
HIST2H2BE	0
HIST3H2BA	1
HIVEP1	1
HIVEP2	1
HMBOX1	0
HMG20A	0
HMG20B	0
HMGA1	1
HMGA1-RS1	1
HMGA2	0
HMGB1	0
HMGB2	0
HMGB3	0
HMGXB3	0
HMGXB4	1
HNF1B	1
HOMEZ	0
HOPX	0
HOXA2	0
HSF1	0
HSF2	1
HSF4	0
HSF5	1
ID1	0
ID2	1
ID3	0
ID4	0
IKZF1	0
IKZF2	0
IKZF3	0
IKZF4	1
INSM1	1
INSM2	0
IRF1	0
IRF2	0
IRF3	0
IRF6	0
IRF7	1
IRF9	1
IRX1	1
IRX2	0
IRX3	1
IRX5	1
JARID2	0
JDP2	0
JUN	0
JUNB	0
JUND	1
KDM5A	0
KDM5B	0
KDM5C	0
KDM5D	0
KLF10	0
KLF11	0
KLF12	0
KLF13	0
KLF15	0
KLF16	1
KLF2	0
KLF3	0
KLF4	0
KLF5	0
KLF6	0
KLF7	0
KLF8	0
KLF9	0
L3MBTL1	0
LCOR	0
LCORL	0
LHX6	0
LHX9	0
LITAF	0
MAF	1
MAFB	1
MAFF	0
MAFG	1
MAFK	0
MAX	1
MAZ	0
MBD1	0
MBD2	0
MBD3	0
MBD4	0
MBTPS2	0
MECOM	0
MECP2	0
MEF2A	0
MEF2D	1
MEIS1	0
MESP2	1
MET	1
MGA	0
MIER1	0
MIER3	0
MITF	1
MLX	0
MLXIP	0
MLXIPL	0
MNT	0
MSX1	0
MTA1	0
MTA2	0
MTA3	0
MTF1	0
MXD1	0
MXD3	0
MXD4	0
MXI1	0
MYB	0
MYC	0
MYCL1	1
MYCN	0
MYNN	0
MYSM1	1
NANOG	0
NCOR1	0
NCOR2	1
NFAT5	0
NFATC1	0
NFATC3	0
NFATC4	0
NFE2	0
NFE2L1	1
NFE2L2	0
NFE2L3	0
NFIA	0
NFIB	0
NFIC	1
NFIL3	1
NFIX	1
NFKB1	1
NFKB2	0
NFX1	0
NFXL1	1
NFYA	0
NFYB	0
NFYC	0
NKX2-1	0
NKX6-2	1
NOBOX	0
NOTO	0
NPAS2	1
NR1D1	0
NR1D2	1
NR1H2	0
NR1H3	0
NR1I2	0
NR2C1	0
NR2C2	1
NR2E1	1
NR2F2	0
NR2F6	0
NR3C1	0
NR3C2	1
NR4A1	0
NR4A2	1
NR6A1	0
NRF1	0
OBOX2	0
ONECUT2	0
OTX2	0
OVOL1	1
OVOL2	0
PATZ1	1
PBRM1	0
PBX1	1
PBX2	0
PBX3	0
PBX4	0
PEG3	0
PHOX2A	1
PHOX2B	0
PIAS1	0
PIAS2	1
PIAS3	1
PIAS4	0
PKHD1	1
PKNOX1	0
PLAGL1	0
PLAGL2	0
PLXNA1	0
PLXNA2	0
PLXNA3	0
PLXNA4	1
PLXNB1	0
PLXNB2	0
PLXNC1	0
PLXND1	0
PMS1	0
POLE3	0
POLE4	0
POU2F1	1
POU2F2	0
POU5F1	0
POU6F1	1
PPARA	0
PPARD	1
PRDM1	0
PRDM10	0
PRDM15	0
PRDM16	0
PRDM2	0
PRDM4	0
PRDM5	0
PRDM6	0
PRKRIR	0
PROX1	1
PROX2	1
RARA	0
RARB	1
RARG	1
RBAK	0
RBPJ	0
RBPJL	1
RCOR1	0
RCOR2	1
RCOR3	0
REL	0
RELA	0
RELB	1
REPIN1	1
RERE	1
REST	1
RFX1	1
RFX2	0
RFX3	1
RFX5	0
RFX7	0
RNF138	0
RORA	1
RORC	0
RREB1	0
RSL1	0
RSLCAN18	0
RUNX1	0
RUNX2	0
RXRA	1
RXRB	0
SALL2	0
SATB1	1
SATB2	0
SCX	0
SETDB1	1
SETDB2	0
SIX1	0
SIX4	1
SMAD1	1
SMAD2	1
SMAD3	0
SMAD4	0
SMAD5	1
SMAD6	0
SMAD7	0
SMAD9	0
SMARCC1	0
SMARCC2	0
SMARCE1	0
SNAI1	0
SNAI2	0
SNAI3	0
SNAPC4	1
SOX11	0
SOX12	0
SOX13	1
SOX2	0
SOX4	1
SOX5	1
SOX6	0
SOX7	0
SOX8	0
SOX9	1
SP1	0
SP100	0
SP110	0
SP140	0
SP2	0
SP3	1
SP4	0
SP5	1
SP9	0
SPDEF	0
SPIB	0
SREBF1	1
SREBF2	1
SRF	1
SSRP1	0
STAT1	0
STAT2	1
STAT3	1
STAT4	0
STAT5A	0
STAT5B	0
STAT6	0
SUB1	1
TADA2A	0
TADA2B	0
TAF11	0
TAF12	1
TBX19	0
TBX20	0
TBX3	0
TBX4	1
TBX6	0
TCF12	0
TCF21	0
TCF3	0
TCF4	1
TCF7	1
TCF7L1	0
TCF7L2	0
TEAD1	0
TEAD2	0
TEAD3	0
TEAD4	0
TEF	0
TERF1	1
TERF2	1
TFAM	0
TFAP2C	0
TFAP4	0
TFCP2	1
TFCP2L1	1
TFDP1	0
TFDP2	0
TFE3	0
TFEB	0
TGIF1	1
TGIF2	0
THAP1	0
THAP11	1
THAP2	0
THAP3	0
THAP4	0
THAP7	0
THRA	0
THRB	0
TOX	0
TOX2	1
TOX3	1
TOX4	0
TRERF1	1
TRP53	1
TRP63	0
TRPS1	0
TSC22D1	0
TSC22D2	0
TSC22D3	0
TSC22D4	1
TSHZ1	0
TSHZ2	0
TTF1	0
TULP1	0
TULP3	1
TULP4	0
UBP1	0
UBTF	0
USF1	0
VDR	1
VEZF1	0
VPS72	0
VSX2	1
WDHD1	0
WHSC1	1
WIZ	0
XBP1	1
YBX1	0
YBX2	0
YY1	0
ZBED4	0
ZBTB1	0
ZBTB10	1
ZBTB12	1
ZBTB16	0
ZBTB17	0
ZBTB2	1
ZBTB20	0
ZBTB24	0
ZBTB25	0
ZBTB26	1
ZBTB3	0
ZBTB32	1
ZBTB34	1
ZBTB37	0
ZBTB38	0
ZBTB39	1
ZBTB4	0
ZBTB40	1
ZBTB41	0
ZBTB42	1
ZBTB43	1
ZBTB44	0
ZBTB45	0
ZBTB48	0
ZBTB49	0
ZBTB6	0
ZBTB7A	0
ZBTB7B	0
ZBTB8A	0
ZBTB8B	0
ZEB1	0
ZEB2	1
ZFAT	0
ZFHX2	0
ZFHX3	0
ZFHX4	0
ZFP1	0
ZFP101	0
ZFP105	1
ZFP108	0
ZFP109	0
ZFP11	0
ZFP110	0
ZFP111	0
ZFP113	0
ZFP119A	0
ZFP119B	1
ZFP12	0
ZFP120	0
ZFP128	0
ZFP14	0
ZFP142	0
ZFP143	0
ZFP146	1
ZFP148	1
ZFP157	0
ZFP160	1
ZFP169	0
ZFP174	0
ZFP180	1
ZFP182	0
ZFP189	0
ZFP191	1
ZFP2	0
ZFP202	0
ZFP212	0
ZFP213	0
ZFP217	0
ZFP219	0
ZFP229	0
ZFP235	0
ZFP236	0
ZFP239	0
ZFP248	1
ZFP251	1
ZFP26	0
ZFP260	0
ZFP263	0
ZFP266	0
ZFP27	0
ZFP273	0
ZFP275	0
ZFP276	0
ZFP28	0
ZFP281	0
ZFP282	1
ZFP287	0
ZFP292	0
ZFP296	1
ZFP3	0
ZFP30	1
ZFP316	0
ZFP317	0
ZFP319	0
ZFP322A	0
ZFP324	0
ZFP329	1
ZFP334	0
ZFP335	1
ZFP341	0
ZFP345	0
ZFP35	1
ZFP354A	0
ZFP354B	0
ZFP354C	0
ZFP358	1
ZFP362	0
ZFP367	0
ZFP369	0
ZFP37	0
ZFP382	0
ZFP384	0
ZFP386	0
ZFP39	0
ZFP397	0
ZFP398	1
ZFP40	0
ZFP407	0
ZFP408	0
ZFP41	1
ZFP410	0
ZFP418	1
ZFP420	0
ZFP422	0
ZFP426	0
ZFP429	0
ZFP442	0
ZFP444	0
ZFP445	0
ZFP446	0
ZFP449	0
ZFP454	0
ZFP455	0
ZFP456	0
ZFP458	0
ZFP459	0
ZFP46	1
ZFP467	1
ZFP472	0
ZFP473	0
ZFP507	0
ZFP512	0
ZFP513	1
ZFP516	0
ZFP521	1
ZFP523	1
ZFP524	0
ZFP526	0
ZFP53	1
ZFP532	0
ZFP534	0
ZFP54	0
ZFP553	0
ZFP560	1
ZFP563	0
ZFP568	0
ZFP57	0
ZFP574	1
ZFP575	1
ZFP579	0
ZFP58	1
ZFP580	0
ZFP583	0
ZFP59	0
ZFP592	0
ZFP595	0
ZFP597	0
ZFP599	0
ZFP60	0
ZFP605	0
ZFP606	1
ZFP607	1
ZFP61	0
ZFP612	0
ZFP617	0
ZFP618	0
ZFP619	0
ZFP62	0
ZFP623	0
ZFP628	0
ZFP629	0
ZFP637	0
ZFP639	0
ZFP64	0
ZFP644	0
ZFP646	0
ZFP647	1
ZFP651	1
ZFP652	1
ZFP653	0
ZFP654	1
ZFP655	0
ZFP658	0
ZFP661	0
ZFP664	0
ZFP667	0
ZFP668	1
ZFP672	1
ZFP68	1
ZFP687	0
ZFP689	0
ZFP691	0
ZFP697	0
ZFP7	1
ZFP707	0
ZFP708	0
ZFP709	0
ZFP710	1
ZFP711	0
ZFP715	0
ZFP719	1
ZFP71-RS1	0
ZFP738	0
ZFP74	0
ZFP740	0
ZFP746	0
ZFP747	0
ZFP758	1
ZFP759	0
ZFP760	0
ZFP763	0
ZFP764	0
ZFP768	1
ZFP770	0
ZFP771	0
ZFP772	0
ZFP773	0
ZFP775	0
ZFP777	0
ZFP78	0
ZFP780B	1
ZFP784	1
ZFP787	0
ZFP788	0
ZFP790	0
ZFP791	1
ZFP800	0
ZFP808	0
ZFP809	0
ZFP81	0
ZFP810	0
ZFP811	0
ZFP82	0
ZFP820	0
ZFP825	0
ZFP827	0
ZFP831	1
ZFP84	0
ZFP846	0
ZFP85-RS1	0
ZFP865	0
ZFP866	1
ZFP867	0
ZFP868	1
ZFP869	0
ZFP871	0
ZFP872	0
ZFP873	0
ZFP874A	0
ZFP874B	1
ZFP882	0
ZFP9	0
ZFP90	0
ZFP91	0
ZFP92	0
ZFP93	0
ZFP931	1
ZFP932	0
ZFP933	0
ZFP934	0
ZFP935	0
ZFP937	0
ZFP938	0
ZFP940	0
ZFP941	0
ZFP942	0
ZFP943	0
ZFP944	0
ZFP945	1
ZFP946	0
ZFP947	0
ZFP948	0
ZFP949	1
ZFP951	1
ZFP952	0
ZFP953	0
ZFP954	1
ZFP956	1
ZFP958	0
ZFP959	0
ZFP961	1
ZFX	1
ZGLP1	0
ZHX1	0
ZHX2	1
ZHX3	0
ZKSCAN1	0
ZKSCAN14	0
ZKSCAN16	1
ZKSCAN17	0
ZKSCAN3	1
ZKSCAN4	1
ZKSCAN5	1
ZMIZ1	0
ZMIZ2	0
ZNF512B	0
ZSCAN12	0
ZSCAN20	0
ZSCAN21	0
ZSCAN29	0
ZSCAN4C	0
ZXDB	0
ZXDC	1
ZZZ3	0
