# Supplementary material for: A differential network analysis approach for lineage specifier prediction in stem cell subpopulations
Source: NPJ Syst Biol Appl. 2015 Nov 12;1:15012–. doi: 10.1038/npjsba.2015.12 (PMC5516870; doi:10.1038/npjsba.2015.12)
Supplement: Supplementary Information S47–56 [file npjsba201512-s6.zip]

Archive with 10 entries (10 files):
- SI47_up_PE-EPI.csv
- SI48_up_EPI-PE.csv
- SI49_up_MPP-MEP.csv
- SI50_up_MEP-MPP.csv
- SI51_up_CMP-CLP.csv
- SI52_up_CLP-CMP.csv
- SI53_up_MEP-GMP.csv
- SI54_up_GMP-MEP.csv
- SI55_up_AT1-AT2.csv
- SI56_up_AT2-AT1.csv
