# Supplementary material for: A differential network analysis approach for lineage specifier prediction in stem cell subpopulations
Source: NPJ Syst Biol Appl. 2015 Nov 12;1:15012–. doi: 10.1038/npjsba.2015.12 (PMC5516870; doi:10.1038/npjsba.2015.12)
Supplement: Supplementary Information S47–56 [file npjsba201512-s6.zip › SI47_up_PE-EPI.csv]

CEBPA	1.21793880576993
GATA4	5.32493847787498
GATA6	3.29128971028339
HNF4A	2.74927326991202
ID2	1.18575982293319
KLF5	1.00422743704889
MSX2	3.88692881393346
RUNX1	4.2519915418944
TCF23	2.2151750465792
