# Supplementary material for: A differential network analysis approach for lineage specifier prediction in stem cell subpopulations
Source: NPJ Syst Biol Appl. 2015 Nov 12;1:15012–. doi: 10.1038/npjsba.2015.12 (PMC5516870; doi:10.1038/npjsba.2015.12)
Supplement: Supplementary Information S47–56 [file npjsba201512-s6.zip › SI48_up_EPI-PE.csv]

ESRRB	2.5770379689517
KLF2	4.26476775816807
KLF4	2.06449113918074
MSC	3.22205565095499
NANOG	5.357289749011
SOX2	5.74702996057562
SOX13	1.46427309133689
