# Supplementary material for: A differential network analysis approach for lineage specifier prediction in stem cell subpopulations
Source: NPJ Syst Biol Appl. 2015 Nov 12;1:15012–. doi: 10.1038/npjsba.2015.12 (PMC5516870; doi:10.1038/npjsba.2015.12)
Supplement: Supplementary Information S47–56 [file npjsba201512-s6.zip › SI49_up_MPP-MEP.csv]

AHR	3.00501405420465
CEBPA	7.67481522649707
ERG	5.38675981260677
ESR1	9.75558756300152
ETV3	1.32146107846472
ETV6	2.25401944369098
FLI1	3.27347341289504
GATA3	3.28811544825662
GFI1	5.52952744878415
HLF	5.97321997498552
IKZF2	2.56413277542237
IRF6	1.51495026670461
IRF8	4.04139623977292
KLF12	1.31923668546731
MEIS1	4.7060126353209
MYCN	6.0521076001012
NFAT5	1.17367298597806
PAX5	1.21626804997288
SPI1	4.18256194743184
RUNX2	5.64907704422498
SATB1	7.45510672122549
STAT3	1.00747909184027
STAT4	4.09419276372703
IRF4	2.73875491331086
