# Supplementary material for: A differential network analysis approach for lineage specifier prediction in stem cell subpopulations
Source: NPJ Syst Biol Appl. 2015 Nov 12;1:15012–. doi: 10.1038/npjsba.2015.12 (PMC5516870; doi:10.1038/npjsba.2015.12)
Supplement: Supplementary Information S47–56 [file npjsba201512-s6.zip › SI50_up_MEP-MPP.csv]

FOSL1	1.09489164229926
TCF3	2.64087239971499
KLF1	10.5453025435923
GATA1	8.22654899220663
HEY1	1.74545230587509
IKZF1	1.66149177766088
MBD2	2.92480615607227
NFIA	4.57057725155912
STAT1	1.17746301920511
TCF7	1.76022833576791
ZBTB38	1.20848448447885
MYC	1.24577898458486
TRP53	1.67571759885678
