# Supplementary material for: A differential network analysis approach for lineage specifier prediction in stem cell subpopulations
Source: NPJ Syst Biol Appl. 2015 Nov 12;1:15012–. doi: 10.1038/npjsba.2015.12 (PMC5516870; doi:10.1038/npjsba.2015.12)
Supplement: Supplementary Information S47–56 [file npjsba201512-s6.zip › SI51_up_CMP-CLP.csv]

CEBPA	3.25894852932083
DACH1	5.34296384442776
KLF1	5.25799357241924
FOXO3	1.18286527243179
GATA1	5.49112513923733
GATA2	8.60369153895416
GFI1	1.9039745939967
HLF	1.59637867825143
IKZF2	2.51393447204773
MEIS1	1.65174757563097
MYCN	1.67693086381282
PLAG1	1.13583189326167
STAT1	1.10497289483811
