# Supplementary material for: A differential network analysis approach for lineage specifier prediction in stem cell subpopulations
Source: NPJ Syst Biol Appl. 2015 Nov 12;1:15012–. doi: 10.1038/npjsba.2015.12 (PMC5516870; doi:10.1038/npjsba.2015.12)
Supplement: Supplementary Information S47–56 [file npjsba201512-s6.zip › SI52_up_CLP-CMP.csv]

EBF1	5.66542766924197
ETS1	4.9534790783553
HES5	1.67873308971653
KLF12	4.21467099715208
RUNX2	1.85336353520576
SATB1	1.252465638289
TCF7	6.24296601897806
IRF4	4.71732786194805
