# Supplementary material for: A differential network analysis approach for lineage specifier prediction in stem cell subpopulations
Source: NPJ Syst Biol Appl. 2015 Nov 12;1:15012–. doi: 10.1038/npjsba.2015.12 (PMC5516870; doi:10.1038/npjsba.2015.12)
Supplement: Supplementary Information S47–56 [file npjsba201512-s6.zip › SI53_up_MEP-GMP.csv]

TCF3	1.70224646568605
KLF1	12.9359639823059
GATA1	6.09256875344877
HES5	1.0877087371909
IKZF1	1.30610914479062
MBD2	1.89343446658152
NFIA	4.77578868043358
PAX9	2.28055333020231
