# Supplementary material for: A differential network analysis approach for lineage specifier prediction in stem cell subpopulations
Source: NPJ Syst Biol Appl. 2015 Nov 12;1:15012–. doi: 10.1038/npjsba.2015.12 (PMC5516870; doi:10.1038/npjsba.2015.12)
Supplement: Supplementary Information S47–56 [file npjsba201512-s6.zip › SI54_up_GMP-MEP.csv]

AHR	4.90217183712029
RUNX1	3.09339749108722
CEBPA	10.3603904108788
DACH1	2.07026992239854
ERG	4.74853284251695
ESR1	9.67412661190783
ETV6	3.15220805073418
FLI1	4.09499371558778
GFI1	7.94118537153673
IKZF2	2.89418488287815
IRF8	7.53016418673507
KLF12	1.74338803512205
MEIS1	1.46980419421415
MYCN	1.27184479138164
NFAT5	1.50737424271358
NFKB1	1.03627125875242
PAX5	2.0940426493431
SPI1	5.94942952880587
RUNX2	5.00702699048319
SATB1	6.52462901485156
STAT3	1.80899897352667
STAT4	3.26008744546059
