# Supplementary material for: A differential network analysis approach for lineage specifier prediction in stem cell subpopulations
Source: NPJ Syst Biol Appl. 2015 Nov 12;1:15012–. doi: 10.1038/npjsba.2015.12 (PMC5516870; doi:10.1038/npjsba.2015.12)
Supplement: Supplementary Information S47–56 [file npjsba201512-s6.zip › SI55_up_AT1-AT2.csv]

2010315B03RIK	7.75482926783532
2700081O15RIK	1.25557399482768
5730507C01RIK	3.22684901409417
A530054K11RIK	4.49282969152303
AI987944	11.3851745243312
AU041133	2.87288521461911
AW146154	12.8372171410996
ADNP	4.99709963917311
AFF1	3.23440156442783
AFF4	2.19546218388996
AHR	1.11420670084394
ARID1A	1.45476690423335
ARID1B	1.46633847264084
ARID2	1.05670429668627
ARID3B	11.3977996002085
ARID4A	2.41810941036247
ARID5A	8.02012882077824
ARNT	2.28477745963399
ATF3	5.39125904952912
ATF6B	1.37279698523724
BACH1	3.67131090691343
BACH2	1.27649221772922
BATF	14.9032887289392
BAZ1A	2.8103545362287
BAZ2B	1.63843686561458
BBX	2.12331818826599
BCL11B	4.21970452575339
BPTF	1.84438118004442
CAMTA2	2.75847703455226
CBFB	4.33813102919663
CCDC79	2.5944028462186
CEBPB	2.51730566409045
CIC	6.39328335689001
CLOCK	6.19230746712191
CNOT1	5.10733153946304
CREB3L2	1.62269051107244
CUX1	1.36109584977044
CUX2	5.2165479442334
DNAJC1	1.95492155125054
DR1	2.37884850837254
DRAP1	1.57288043977207
E2F1	5.27762007119892
E2F4	6.69508268729136
E2F5	12.1122420293564
E2F6	6.26896208030757
E2F7	9.43114874181992
ECD	10.1358659187715
EGR2	2.52104705021217
ELF1	1.61816267067955
ELF2	6.22913023967381
ELF4	8.6703054429138
ELK3	7.78792315437002
ETS1	3.03483644535172
ETV3	12.4010595840964
ETV6	3.86441996408501
EXOC2	4.36640872378892
FOS	2.37148286089886
FOSB	3.66729761180658
FOSL2	2.54413577759453
FOXJ3	1.15704850552984
FOXN3	3.38796197428917
FOXO1	10.5325696260837
GATAD2B	6.48741535768983
GLI3	2.08230799594156
GM13139	7.12639959034846
GM13154	6.81667767326151
GM13157	13.9681458363444
GM13212	11.2016215853428
GM13251	1.69758138922872
GM14295	2.78920839638388
GM14306	8.58902568847393
GM14326	1.01978138000922
GM14327	2.39226329458045
GM14420	6.90641604463697
GM608	1.37327757809836
GM8898	6.60654674357021
GRHL1	5.32938064229564
HES1	1.77021902852026
HIC2	11.7816335303804
HIST1H2BJ	2.48890378610247
HIST2H2AA2	1.44493113516441
HIST2H2AB	1.13857348866698
HIST2H2AC	2.99776271719938
HIST2H2BE	5.28930641464797
HMG20B	11.6033448146553
HMGA2	2.3155724553452
HMGB3	6.2220127001291
HMGXB3	5.7768765135361
HOMEZ	7.7939904780188
HOPX	6.22124075088851
ID3	1.59589791258623
ID4	9.26143794088338
IKZF2	5.49193216014473
IRF3	7.43851757412828
IRF6	12.1428660587015
JDP2	9.21177299720771
JUNB	1.54188266072164
KDM5D	1.33473632128076
KLF10	3.867791966638
KLF12	1.74371559539778
KLF15	12.3183503637427
KLF2	10.75715176213
KLF3	2.08615652843
KLF5	2.20431700959647
KLF6	2.13578010135884
KLF9	4.41631240536267
L3MBTL1	6.04985226103532
LCOR	12.4607852180548
LITAF	7.89784635012982
MAFF	6.96882322262624
MAFK	11.3738217393878
MBD1	7.81814249079912
MBD2	1.4123768801654
MBTPS2	9.52141347986382
MECP2	4.20744016588481
MEF2A	2.24530495247779
MIER1	1.86258081714572
MIER3	1.66305479300954
MLXIP	7.40816738549086
MNT	5.65927257754807
MTA1	3.55278084801434
MTA2	4.77970307243332
MTF1	7.12221598368759
MXD1	2.53476356364977
MXI1	11.7050928222578
MYC	6.10091035899795
MYCN	1.99683004911934
NANOG	5.76525391776684
NCOR1	1.01368442004375
NCOR2	3.82982044003114
NFAT5	2.40784417628583
NFATC1	5.99355943701455
NFE2L1	2.03587506460437
NFE2L3	9.10662255134548
NFX1	2.32197600674678
NFXL1	3.24104905847815
NKX2-1	2.1580491587072
NR1D1	8.48068912040845
NR2C1	10.9087614141398
NR2C2	1.5842224418744
NR2F2	2.11514642210032
NR2F6	2.04686838105957
NR3C1	1.37223723437648
NR3C2	4.52897398655019
NR6A1	10.3720294541449
NRF1	5.92249006766945
OVOL1	3.26447196855427
PBRM1	1.57328008617149
PBX2	2.09209054695104
PBX3	8.33980168794313
PBX4	11.2741524088451
PHOX2B	5.53631628976671
PIAS3	1.08428306862702
PIAS4	1.75612755511669
PKNOX1	1.95368413140293
PLAGL1	2.98016123818652
PLAGL2	3.20186660115011
PLXNA1	6.69304956842112
POU2F1	3.48262805058746
POU5F1	6.48766800610846
PPARA	8.50019020073467
PRDM10	3.93420626048908
PRDM16	3.51744652825091
PRDM2	4.40456374505923
PRDM5	4.28844767081792
PRKRIR	2.83629069576602
RBAK	2.41664511912215
RBPJ	2.74411740143152
RCOR1	10.457923861489
RCOR3	8.78127706105006
RELA	1.67935190442287
RFX1	2.15215298535908
RFX3	5.95312952153338
RFX5	8.55769466459963
RFX7	10.9710570730025
RNF138	9.66403583690849
RREB1	3.09288538223253
RSL1	9.5006379654866
SALL2	4.97247629484907
SATB2	3.25178738450616
SMAD3	3.82176227611941
SMAD6	3.60000599528359
SMAD7	5.59775870024088
SMAD9	4.83093252070109
SMARCC1	2.49194164453636
SMARCC2	1.20703357746153
SMARCE1	2.10894718410699
SNAI1	9.07088607868116
SOX12	1.47515399562899
SP1	1.75708852761775
SP100	1.97893768818069
SP110	11.3218687758901
SP140	9.91951670880401
SP2	3.52841214588421
SP4	7.41301963909793
STAT5A	2.56171839390465
STAT5B	4.18501145774845
STAT6	2.42706303806503
TADA2A	1.28800312022621
TCF12	1.47677509391153
TCF3	5.19180476932381
TCF7L1	4.84798493821954
TCF7L2	7.38176936738186
TEAD1	1.45708712157409
TEAD4	8.512337045431
TEF	10.0328175073962
TERF1	1.60990572792078
TFAP4	6.05942089490386
TFDP2	3.09957021906177
TFE3	5.01476090242138
TGIF2	8.78804836772325
THAP3	7.32345057946005
THAP7	12.318757946455
TOX	7.44029848393745
TRPS1	7.3286350971144
TSC22D2	1.53681731160865
TSC22D3	1.07852391533551
TSHZ1	4.06125616947984
TSHZ2	1.83213042326874
TULP1	3.58242012323556
TULP4	1.08328214538823
UBP1	2.63745129650487
UBTF	2.26281008287013
USF1	4.08956436410725
VEZF1	2.82216675699894
VPS72	3.24456966695118
WHSC1	1.3401647309935
YY1	1.88006184748554
ZBTB16	11.3288909880813
ZBTB20	1.37132477180993
ZBTB25	11.4871154081884
ZBTB37	7.07415148193933
ZBTB38	2.72738322901242
ZBTB4	1.64546708266994
ZBTB44	2.02695729344041
ZBTB45	2.49729967527706
ZBTB48	2.6197306889805
ZBTB49	3.00003093936801
ZBTB6	7.35363038246297
ZBTB7B	7.71861975021606
ZFAT	10.7025788444655
ZFHX2	5.87509648533586
ZFP1	6.37823526667576
ZFP11	3.56699419387034
ZFP111	10.521574041167
ZFP119A	6.81051331801226
ZFP120	5.89731977800646
ZFP142	1.04022500872809
ZFP157	12.0023037966979
ZFP182	13.5156313992413
ZFP2	4.33945684968715
ZFP235	11.7542084169235
ZFP236	3.46645234934627
ZFP26	2.25349458914437
ZFP260	2.18610691612549
ZFP263	10.3020704032438
ZFP266	2.20043780700151
ZFP27	3.92047487179856
ZFP273	2.12370528641687
ZFP275	7.91262834811901
ZFP28	1.75396753090571
ZFP281	2.6716960958921
ZFP282	1.6934839094959
ZFP316	2.45495865408365
ZFP319	2.30978652400191
ZFP322A	5.84544520252934
ZFP35	5.93528487927842
ZFP354C	6.2708685679818
ZFP362	2.6516601890357
ZFP367	3.91684574624823
ZFP386	7.08221391862712
ZFP40	12.4807930285407
ZFP410	13.1344781649208
ZFP420	9.30979213451055
ZFP422	7.85685587422775
ZFP429	10.5038841283295
ZFP442	12.0230061294272
ZFP444	4.61429824005658
ZFP456	7.76958243528251
ZFP458	1.47928406583004
ZFP459	1.90359027681825
ZFP46	3.07431730142487
ZFP472	12.9606617693988
ZFP507	10.6297684567937
ZFP512	3.86939976678934
ZFP521	7.68378332773992
ZFP526	7.77277458741616
ZFP534	2.94863352983113
ZFP553	3.1288002564561
ZFP563	3.45019222397909
ZFP57	4.03091155598182
ZFP579	12.7316665250305
ZFP592	3.5790392468145
ZFP595	11.4583532895653
ZFP599	9.01995902695075
ZFP60	6.15276021603376
ZFP612	7.85062828259364
ZFP617	3.87906070456082
ZFP618	2.82793043407815
ZFP62	1.2184031629246
ZFP64	8.66030345723157
ZFP644	2.0680470759912
ZFP653	11.3517813339098
ZFP655	4.42331640573778
ZFP668	2.31815193734766
ZFP687	6.52681580447648
ZFP691	1.20752173750832
ZFP697	6.22287167584201
ZFP708	11.4797539155826
ZFP709	9.09528048774311
ZFP71-RS1	10.1652361316634
ZFP710	1.80442577409264
ZFP738	7.01908663098267
ZFP740	1.11773558290796
ZFP746	4.3194877495926
ZFP758	1.46384451337225
ZFP760	8.01131391335709
ZFP763	7.02791465684005
ZFP777	2.60843643100237
ZFP780B	5.227448698762
ZFP788	2.76039083838157
ZFP808	6.82407720314551
ZFP825	12.2430737082803
ZFP827	1.08674803373278
ZFP84	6.67420041381431
ZFP846	10.4641856620816
ZFP85-RS1	8.52877565881872
ZFP867	3.66060110780268
ZFP868	3.31208046808939
ZFP871	1.3581557702645
ZFP872	6.7188259840982
ZFP874B	7.96091945501676
ZFP9	4.86824620657793
ZFP90	9.9903212498621
ZFP92	2.44752218228101
ZFP93	9.13249588402596
ZFP932	5.06363487063401
ZFP933	5.55709140134963
ZFP934	14.0576701294097
ZFP935	13.9653310909444
ZFP937	10.784987337972
ZFP938	5.06974302365952
ZFP941	1.33290742610179
ZFP942	7.47261601302149
ZFP943	4.97540127622179
ZFP944	9.16416199686732
ZFP946	3.10084652943339
ZFP947	3.16700015704404
ZFP952	5.71796017750906
ZFP954	1.07393123533883
ZFP959	11.5631714932729
ZFP961	2.72572076898882
ZHX3	1.45506135342514
ZKSCAN1	3.98397199256977
ZKSCAN14	9.91264544318801
ZMIZ2	4.98766887554698
ZNF512B	1.14155076154401
ZSCAN12	3.75299262053112
ZSCAN21	12.3916982566733
ZXDB	1.95347851481328
ZXDC	3.53902539312194
ZZZ3	1.82232144009092
9130019O22RIK	4.88471475842435
ARID3C	4.44923787367821
ARNT2	5.1386292763812
BC025920	4.21445816522164
CREB3L4	6.28603804658223
CRX	3.00859738882111
ELK1	9.91573262299649
EN1	4.03375864893864
ERF	5.80698026897327
ESRRA	2.30575647244022
FEZF2	8.9588991766605
FOSL1	11.6956876607273
FOXA3	5.22286977291525
FOXD1	3.57177251375612
FOXO3	6.0634331424516
GATA3	9.714207803693
GLI2	7.63446971108933
GLIS2	5.81038437110145
GM13152	6.85035759509776
GM14124	4.96978743056419
GM5595	6.69170564746604
HES2	2.42305024887829
HIST3H2BA	5.38541982637224
HMBOX1	11.5768720870525
HOXA2	12.1731386296393
IKZF3	7.51367572827832
INSM2	3.71341975632294
KLF7	5.86531985895999
KLF8	9.82989473377512
LHX6	11.6563781399062
LHX9	9.85633597810438
MEIS1	8.37196297689674
MLXIPL	8.96964775939104
MYCL1	5.5925619650351
NFATC4	11.3983150849575
NFKB2	10.8652164157131
NOBOX	7.9127343342816
NOTO	7.75681871466072
NR1I2	3.90491505278639
OBOX2	3.56581568918041
OTX2	4.7983529902562
OVOL2	8.27107113076899
PLXNC1	6.27604102394682
PMS1	6.3037618924725
POLE3	13.3710712681892
PRDM4	7.18881018917816
PRDM6	5.19894048820629
PROX1	7.66944251859345
RARA	7.31473771099654
RFX2	7.81583136543316
RSLCAN18	3.10920167186985
RUNX2	9.19435025439964
RXRB	7.16784946609336
SCX	11.1604310014335
SNAI2	9.33646703521369
SOX2	2.06777737251601
SOX6	5.38486166923908
SOX7	1.75071689642154
SOX8	10.318554830751
SPIB	2.08340061847962
STAT4	7.12450129921165
TADA2B	9.97543841916039
TBX3	7.49996682944608
TBX6	4.49229603966745
TCF21	10.5046080382059
TEAD2	3.93369661691343
TFAP2C	11.4437602437681
TFDP1	11.6522783140849
THAP1	10.066621584378
THAP4	12.815097251961
THRB	2.85284429584404
TRP63	4.38281718569293
WDHD1	4.21894883629196
YBX2	3.96423663461816
ZBED4	6.14197757118944
ZBTB2	3.70740806090845
ZBTB24	12.3527940646949
ZBTB3	10.5962865251441
ZBTB39	5.35320437966151
ZBTB41	4.72316696980885
ZBTB8B	13.3582259395016
ZEB1	2.93089353272387
ZEB2	5.76974665032092
ZFHX4	4.36980876659807
ZFP101	9.97589700758735
ZFP14	4.37164555139584
ZFP143	12.1938471081529
ZFP160	7.1954454825945
ZFP169	11.346059942746
ZFP174	4.29699465593933
ZFP212	6.80756091265968
ZFP213	3.53982925070602
ZFP239	5.85650364953372
ZFP276	2.8058541154858
ZFP334	6.62603200054853
ZFP341	7.10299844576922
ZFP354A	12.1886602931321
ZFP354B	2.55539826662165
ZFP369	11.7765925882241
ZFP382	6.58075455507289
ZFP384	8.44065379918784
ZFP408	3.27221631999289
ZFP473	7.38567799975653
ZFP59	6.88120992914418
ZFP605	2.84438050341223
ZFP61	10.6545546847661
ZFP629	1.90727753276988
ZFP647	1.9841443767505
ZFP658	1.15611317450756
ZFP661	5.89261554086376
ZFP667	4.671150365742
ZFP689	9.68050129285313
ZFP74	6.54901391645606
ZFP759	1.07654633958132
ZFP764	8.18579548425084
ZFP770	4.07215121295986
ZFP771	8.35387089660422
ZFP772	3.83672800325948
ZFP773	3.91532242326804
ZFP775	5.36706400211533
ZFP784	8.29666577920564
ZFP787	9.95227193993239
ZFP790	11.2351382965389
ZFP81	11.1388294158042
ZFP810	9.96552441354913
ZFP811	1.79646529942346
ZFP82	8.25475007140937
ZFP865	4.31337957167073
ZFP873	7.88375124371056
ZFP874A	6.26478902834492
ZFP882	12.1958771457461
ZFP953	11.4960623009867
ZFP958	2.62396004973571
ZKSCAN17	5.02267892977415
ZSCAN20	6.62448395256746
ZSCAN4C	4.23993246395852
