# Supplementary material for: A differential network analysis approach for lineage specifier prediction in stem cell subpopulations
Source: NPJ Syst Biol Appl. 2015 Nov 12;1:15012–. doi: 10.1038/npjsba.2015.12 (PMC5516870; doi:10.1038/npjsba.2015.12)
Supplement: Supplementary Information S47–56 [file npjsba201512-s6.zip › SI56_up_AT2-AT1.csv]

1700049G17RIK	2.98369224224682
2610008E11RIK	1.15672491433849
9130023H24RIK	1.98026491896106
AA987161	1.39982485715142
ARNTL	2.29468539791805
BCL6	1.00689079456727
CARHSP1	1.27565989138164
CEBPA	9.48490266151664
CREB3	1.09674812284845
CREB3L1	12.2701296361738
CREBZF	1.4748076418689
CTCF	1.79055673097761
DBP	7.33594249091128
DDIT3	1.46203395342755
DEAF1	1.93303781962056
DNAJC2	3.90444656068924
E2F2	1.0469355945903
E2F3	6.74898504727432
E4F1	3.44726352081987
ELF5	1.97545424673199
ELK4	1.59575852560715
ETV5	8.36664381376391
FIZ1	3.5081765535567
FOXA1	3.07938207566809
FOXJ2	2.63757107699086
FOXK2	3.96543888400503
FOXO4	2.64561788701277
FOXP4	3.8563762910727
GABPA	2.41125784781815
GM14308	1.54688854124859
GM14393	1.07074969176459
GM6710	1.85792351077951
HES6	1.26860633159665
HHEX	9.84417451798968
HIST1H2AA	1.20852938743248
HIST1H2BC	1.43067500008678
HIVEP1	3.00156798169737
HIVEP2	2.62071205750147
HMGA1	2.85216765935927
HMGA1-RS1	4.54592406862389
HMGXB4	7.60271090537315
HSF1	6.0235079525357
ID2	1.34090287412667
IRF1	1.49385570971553
IRF2	1.38843736174563
IRF7	4.85540430190624
IRX1	1.83076826708573
IRX3	3.30274265261811
IRX5	2.24077861189616
KLF11	2.81853988492138
KLF16	5.96513651868306
MAF	1.1206172881382
MAFB	1.72614274615379
MAFG	2.42634553415861
MAX	1.02958681911103
MBD4	3.75394235314066
MEF2D	4.70775479912799
MET	6.10675277658756
MITF	12.3297406677748
MYNN	1.74229320489752
MYSM1	1.24896693803437
NFIL3	6.33330070548049
NFIX	4.17739874416264
NFYB	3.55324640413266
NPAS2	4.34346307896641
NR1D2	2.05887339744895
NR1H2	2.86826184611193
NR4A1	1.13364931699295
PATZ1	10.3857196089832
PIAS2	2.37040563554119
PKHD1	4.16661947460813
PLXNA4	1.0201525058871
POU6F1	1.65745835031227
PPARD	3.97406705005162
RARB	4.85155293110416
RERE	1.01364875376447
REST	1.44749934724028
RORA	13.8641950329302
SETDB2	3.48062412871439
SIX4	10.8439891695142
SMAD1	2.57776933149718
SMAD5	1.27238847730958
SOX11	1.04357220169812
SOX13	8.37551364817291
SOX4	3.29077738477774
SOX9	3.79576891212485
SREBF1	5.1076269202234
SRF	2.51629246100316
STAT2	8.15783391369057
STAT3	2.60194877678663
TAF11	1.96107459816391
TAF12	3.85508279786698
TCF7	6.89629195478152
TFCP2	1.56104073631388
TFCP2L1	1.36555952795128
TGIF1	1.8622481093089
THAP11	1.49179838071273
TOX4	1.86037768507483
TSC22D4	2.79810731294002
TULP3	7.80192176183067
WIZ	1.15320730307627
ZBTB34	2.22341915665939
ZBTB42	3.12432460238497
ZBTB43	6.44546726351499
ZFP113	1.81050765628121
ZFP146	2.51527870951156
ZFP180	4.84345691869338
ZFP191	1.57274008171407
ZFP217	2.29421791872133
ZFP219	4.08623593007954
ZFP296	5.1385658461728
ZFP329	1.16029609746629
ZFP335	3.78613370387194
ZFP39	3.11728048045583
ZFP397	4.00024436898062
ZFP407	2.63552484402924
ZFP426	2.75262010676769
ZFP467	1.97162115950533
ZFP513	2.00951927944899
ZFP523	13.3104949882657
ZFP524	2.92481149295958
ZFP53	10.4061353802741
ZFP532	2.1022317910601
ZFP560	1.6524329697651
ZFP568	1.31207526850898
ZFP574	1.64904154052155
ZFP58	8.94358018873595
ZFP597	5.76005061767042
ZFP607	8.84477706339125
ZFP619	1.12937511723077
ZFP639	2.0619251593267
ZFP651	3.02206837429399
ZFP652	2.54330826867608
ZFP672	3.34384799224232
ZFP7	14.6540160340945
ZFP711	2.5362713320719
ZFP715	1.07633296952582
ZFP791	5.46043388665014
ZFP820	3.9313983441744
ZFP945	2.43438197335854
ZFP949	1.81080462826629
ZFP956	4.81629270177758
ZKSCAN4	3.41091017256899
ZKSCAN5	4.7684730218382
ZMIZ1	1.49950549253889
ZSCAN29	1.3913741349642
ATF5	7.93086407856132
ATF7	2.16397781326831
BCL11A	9.1876971377035
FOXP3	1.1987169411979
FOXQ1	4.73683137000332
FOXR1	2.65690401037794
IKZF4	5.23201798168827
RCOR2	3.33579006958614
RELB	8.70813033013528
SNAPC4	1.92462647788267
SOX5	2.20294009745287
ZBTB32	2.8076284362421
ZFP189	8.23612062001615
ZFP30	5.84676606470294
ZFP358	2.98765988314659
ZFP418	6.40249849870186
ZFP580	3.00232888622808
ZFP623	1.49980635166175
ZFP951	3.9474843085294
HES7	6.69997220842296
HEY1	10.9316383741888
INSM1	4.285426469074
MESP2	10.3660429766482
NR2E1	9.77351446196255
PHOX2A	6.05574708866744
RXRA	11.7109856196187
SP5	7.7460956456443
TOX2	10.3112025385923
VDR	14.9523063387835
VSX2	4.51043020641143
ZBTB12	5.2508217581152
ZBTB40	8.06535553659828
ZFP251	10.3517111587426
ZFP398	10.2720374020293
ZFP606	7.09381480810634
ZFP719	11.3024493545585
ZKSCAN16	8.31357260634703
